# Supplementary material for: Survey-derived best management practices for backyard beekeepers improve colony health and reduce mortality
Source: PLoS One. 2021 Jan 15;16(1):e0245490. doi: 10.1371/journal.pone.0245490 (PMC7810333; doi:10.1371/journal.pone.0245490)
Supplement: S1 Data — (XLSX) [file pone.0245490.s008.xlsx]

## Sheet: Sheet1
Beek	Apiary	BIPCode	Best/Average	HiveTagNumber	ColonyNumber	Year	Region	SamplingMonth	Sampling Round	Sample ID	Sampling Date	Varroa	Queens	Drones	100 Bee Weight	Remaining Weight	Total Weight	# of Bees in Weighed Sample	Mites/100 Bees	Nosema Processing Date	Bee Count	Spore Count	Millions of Spores/Bee	QueensStatus	Brood Pattern	Super	Shallow	Medium	Deep	Frames	FrAdultBees
BAAA	BAAA	B16-BAAA-B	Best	BAAA-B1	B16-BAAA-B1	2016	ENC	June	2	B16-BAAA-1-B1	2016-06-14	0	0	0	18.9	26.1	45	238	0	2016-06-27	100	4	0.2	QS	0.5	.	.	.	2	10	13.5
BAAA	BAAA	B16-BAAA-B	Best	BAAA-B10	B16-BAAA-B10	2016	ENC	June	2	B16-BAAA-1-B10	2016-06-14	0	0	1	18.5	38.9	57.4	311	0	2016-06-27	100	0	0	QNS	0	.	.	.	2	10	8
BAAA	BAAA	B16-BAAA-B	Best	BAAA-B2	B16-BAAA-B2	2016	ENC	June	2	B16-BAAA-1-B2	2016-06-14	0	0	0	19.9	37.5	57.4	288	0	2016-06-27	100	5	0.25	QR	4	.	.	.	2	10	10.5
BAAA	BAAA	B16-BAAA-B	Best	BAAA-B3	B16-BAAA-B3	2016	ENC	June	2	B16-BAAA-1-B3	2016-06-14	0	0	0	18.5	46.9	65.4	354	0	2016-06-27	100	4	0.2	QR	3	.	.	.	2	10	10
BAAA	BAAA	B16-BAAA-B	Best	BAAA-B4	B16-BAAA-B4	2016	ENC	June	2	B16-BAAA-1-B4	2016-06-14	0	0	3	20.3	19.8	40.1	201	0	2016-06-27	100	5	0.25	QS	3	.	.	.	2	10	7.5
BAAA	BAAA	B16-BAAA-B	Best	BAAA-B5	B16-BAAA-B5	2016	ENC	June	2	B16-BAAA-1-B5	2016-06-14	1	0	0	19.2	23.5	42.7	222	0.45	2016-06-27	100	0	0	QR	4	.	.	.	1	10	9
BAAA	BAAA	B16-BAAA-B	Best	BAAA-B6	B16-BAAA-B6	2016	ENC	June	2	B16-BAAA-1-B6	2016-06-14	0	0	0	19.2	10.3	29.5	154	0	2016-06-27	100	9	0.45	QNS	4	.	.	.	2	10	9.5
BAAA	BAAA	B16-BAAA-B	Best	BAAA-B7	B16-BAAA-B7	2016	ENC	June	2	B16-BAAA-1-B7	2016-06-14	0	0	0	19.1	43	62.1	325	0	2016-06-27	100	3	0.15	QR	3	.	.	.	2	10	9
BAAA	BAAA	B16-BAAA-B	Best	BAAA-B8	B16-BAAA-B8	2016	ENC	June	2	B16-BAAA-1-B8	2016-06-14	1	0	0	18.7	39.5	58.2	311	0.32	2016-06-27	100	2	0.1	QR	3	.	.	.	2	10	8
BAAA	BAAA	B16-BAAA-B	Best	BAAA-B9	B16-BAAA-B9	2016	ENC	June	2	B16-BAAA-1-B9	2016-06-14	0	0	0	18.8	20.2	39	207	0	2016-06-27	100	14	0.7	QS	3	.	.	.	2	10	7.5
BAAA	BAAA	B16-BAAA-C	Average	BAAA-C1	B16-BAAA-C1	2016	ENC	June	2	B16-BAAA-1-C1	2016-06-14	0	0	6	16.3	27.8	44.1	277	0	2016-06-27	100	0	0	VQ	3	.	.	.	2	10	7
BAAA	BAAA	B16-BAAA-C	Average	BAAA-C10	B16-BAAA-C10	2016	ENC	June	2	B16-BAAA-1-C10	2016-06-14	1	0	5	16.4	42.7	59.1	365	0.27	2016-06-27	100	7	0.35	QR	4	.	.	.	2	10	9
BAAA	BAAA	B16-BAAA-C	Average	BAAA-C2	B16-BAAA-C2	2016	ENC	June	2	B16-BAAA-1-C2	2016-06-14	1	0	1	17	24.6	41.6	246	0.41	2016-06-27	100	3	0.15	QS	4	.	.	.	2	10	7
BAAA	BAAA	B16-BAAA-C	Average	BAAA-C3	B16-BAAA-C3	2016	ENC	June	2	B16-BAAA-1-C3	2016-06-14	1	0	0	17.3	42	59.3	343	0.29	2016-06-27	100	16	0.8	QS	4	.	.	.	2	10	8
BAAA	BAAA	B16-BAAA-C	Average	BAAA-C4	B16-BAAA-C4	2016	ENC	June	2	B16-BAAA-1-C4	2016-06-14	1	0	1	17.5	37.1	54.6	313	0.32	2016-06-27	100	2	0.1	QR	3	.	.	.	2	10	7
BAAA	BAAA	B16-BAAA-C	Average	BAAA-C5	B16-BAAA-C5	2016	ENC	June	2	B16-BAAA-1-C5	2016-06-14	1	0	3	15.8	28.7	44.5	285	0.35	2016-06-27	100	1	0.05	QR	4	.	.	.	2	10	6
BAAA	BAAA	B16-BAAA-C	Average	BAAA-C6	B16-BAAA-C6	2016	ENC	June	2	B16-BAAA-1-C6	2016-06-14	0	0	0	16.3	39.7	56	344	0	2016-06-27	100	4	0.2	QS	4	.	.	.	2	10	9
BAAA	BAAA	B16-BAAA-C	Average	BAAA-C7	B16-BAAA-C7	2016	ENC	June	2	B16-BAAA-1-C7	2016-06-14	1	0	0	17.7	24.8	42.5	240	0.42	2016-06-27	100	0	0	QS	4	.	.	.	2	10	10
BAAA	BAAA	B16-BAAA-C	Average	BAAA-C8	B16-BAAA-C8	2016	ENC	June	2	B16-BAAA-1-C8	2016-06-14	0	0	0	19.3	17.8	37.1	192	0	2016-06-27	100	2	0.1	QR	3	.	.	.	2	10	7.5
BAAA	BAAA	B16-BAAA-C	Average	BAAA-C9	B16-BAAA-C9	2016	ENC	June	2	B16-BAAA-1-C9	2016-06-14	0	0	0	19.2	18.6	37.8	197	0	2016-06-27	100	3	0.15	QS	4	.	.	.	2	10	9
BAAA	BAAA	B16-BAAA-B	Best	BAAA-B1	B16-BAAA-B1	2016	WNC	July	3	B16-BAAA-2-B1	2016-07-12	0	0	0	18.2	24.1	42.3	232	0	2016-07-21	100	1	0.05	QS	4.5	.	.	.	2	10	19
BAAA	BAAA	B16-BAAA-B	Best	BAAA-B10	B16-BAAA-B10	2016	WNC	July	3	B16-BAAA-2-B10	2016-07-12	0	0	0	18.9	22.8	41.7	221	0	2016-07-21	100	7	0.35	QS	4	.	.	.	2	10	12
BAAA	BAAA	B16-BAAA-B	Best	BAAA-B2	B16-BAAA-B2	2016	WNC	July	3	B16-BAAA-2-B2	2016-07-12	0	0	1	20.1	23.5	43.6	218	0	2016-07-21	100	0	0	VQ	4.5	.	.	.	2	10	18.5
BAAA	BAAA	B16-BAAA-B	Best	BAAA-B3	B16-BAAA-B3	2016	WNC	July	3	B16-BAAA-2-B3	2016-07-12	0	0	0	19	32.8	51.8	273	0	2016-07-21	100	0	0	QL	4	.	.	.	2	10	11
BAAA	BAAA	B16-BAAA-B	Best	BAAA-B4	B16-BAAA-B4	2016	WNC	July	3	B16-BAAA-2-B4	2016-07-12	0	0	0	20	27.3	47.3	237	0	2016-07-21	100	6	0.3	QS	4	.	.	.	2	10	17.5
BAAA	BAAA	B16-BAAA-B	Best	BAAA-B5	B16-BAAA-B5	2016	WNC	July	3	B16-BAAA-2-B5	2016-07-12	1	0	6	17.9	27.6	45.5	260	0.38	2016-07-21	100	0	0	QS	4	.	.	.	2	10	18
BAAA	BAAA	B16-BAAA-B	Best	BAAA-B6	B16-BAAA-B6	2016	WNC	July	3	B16-BAAA-2-B6	2016-07-12	0	0	1	19.8	32	51.8	263	0	2016-07-21	100	0	0	QS	3.5	.	.	.	2	10	4.5
BAAA	BAAA	B16-BAAA-B	Best	BAAA-B7	B16-BAAA-B7	2016	WNC	July	3	B16-BAAA-2-B7	2016-07-12	0	0	1	19.6	22.3	41.9	215	0	2016-07-21	100	0	0	QL	2.5	.	.	.	2	10	9
BAAA	BAAA	B16-BAAA-B	Best	BAAA-B8	B16-BAAA-B8	2016	WNC	July	3	B16-BAAA-2-B8	2016-07-12	0	0	4	17.1	23.5	40.6	241	0	2016-07-21	100	0	0	QS	2	.	.	.	2	10	6.5
BAAA	BAAA	B16-BAAA-B	Best	BAAA-B9	B16-BAAA-B9	2016	WNC	July	3	B16-BAAA-2-B9	2016-07-12	1	0	0	17.7	17.9	35.6	201	0.5	2016-07-21	100	0	0	QR	3	.	.	.	2	10	13
BAAA	BAAA	B16-BAAA-C	Average	BAAA-C1	B16-BAAA-C1	2016	WNC	July	3	B16-BAAA-2-C1	2016-07-12	0	0	2	16.6	23.6	40.2	244	0	2016-07-21	100	3	0.15	QS	4	.	.	.	2	10	7
BAAA	BAAA	B16-BAAA-C	Average	BAAA-C10	B16-BAAA-C10	2016	WNC	July	3	B16-BAAA-2-C10	2016-07-12	0	0	1	17	30.7	47.7	282	0	2016-07-21	100	2	0.1	QS	4	.	.	.	2	10	18
BAAA	BAAA	B16-BAAA-C	Average	BAAA-C2	B16-BAAA-C2	2016	WNC	July	3	B16-BAAA-2-C2	2016-07-12	0	0	0	16.7	38.1	54.8	328	0	2016-07-21	100	1	0.05	QS	4	.	.	.	2	10	14
BAAA	BAAA	B16-BAAA-C	Average	BAAA-C3	B16-BAAA-C3	2016	WNC	July	3	B16-BAAA-2-C3	2016-07-12	0	0	0	19.1	19.4	38.5	202	0	2016-07-21	100	0	0	VQ	4	.	.	.	2	10	10
BAAA	BAAA	B16-BAAA-C	Average	BAAA-C4	B16-BAAA-C4	2016	WNC	July	3	B16-BAAA-2-C4	2016-07-12	0	0	1	17.5	27.2	44.7	256	0	2016-07-21	100	2	0.1	QL	NA	.	.	.	2	10	4
BAAA	BAAA	B16-BAAA-C	Average	BAAA-C5	B16-BAAA-C5	2016	WNC	July	3	B16-BAAA-2-C5	2016-07-12	0	0	5	17.6	19	36.6	213	0	2016-07-21	100	0	0	VQ	4	.	.	.	2	10	10
BAAA	BAAA	B16-BAAA-C	Average	BAAA-C6	B16-BAAA-C6	2016	WNC	July	3	B16-BAAA-2-C6	2016-07-12	0	0	2	17.7	33.3	51	290	0	2016-07-21	100	3	0.15	QS	4	.	.	.	2	10	19
BAAA	BAAA	B16-BAAA-C	Average	BAAA-C7	B16-BAAA-C7	2016	WNC	July	3	B16-BAAA-2-C7	2016-07-12	0	0	2	17.8	14.8	32.6	185	0	2016-07-21	100	0	0	QS	4	.	.	.	2	10	18.5
BAAA	BAAA	B16-BAAA-C	Average	BAAA-C8	B16-BAAA-C8	2016	WNC	July	3	B16-BAAA-2-C8	2016-07-12	0	0	0	18.6	31.5	50.1	269	0	2016-07-21	100	0	0	QS	4	.	.	.	2	10	19
BAAA	BAAA	B16-BAAA-C	Average	BAAA-C9	B16-BAAA-C9	2016	WNC	July	3	B16-BAAA-2-C9	2016-07-12	0	0	0	17.7	26	43.7	247	0	2016-07-21	100	5	0.25	QS	4.5	.	.	.	2	10	18
BAAA	BAAA	B16-BAAA-B	Best	BAAA-B1	B16-BAAA-B1	2016	ENC	August	4	B16-BAAA-3-B1	2016-08-09	0	0	3	19.6	15.3	34.9	181	0	2016-08-17	100	1	0.05	QR	4.5	2	.	.	2	10	37
BAAA	BAAA	B16-BAAA-B	Best	BAAA-B10	B16-BAAA-B10	2016	ENC	August	4	B16-BAAA-3-B10	2016-08-09	2	0	0	18.7	23.9	42.6	228	0.88	2016-08-17	100	1	0.05	QS	4	.	.	.	2	10	18
BAAA	BAAA	B16-BAAA-B	Best	BAAA-B2	B16-BAAA-B2	2016	ENC	August	4	B16-BAAA-3-B2	2016-08-09	0	0	0	.	.	.	69	0	2016-08-17	69	0	0	QS	4	2	.	.	2	10	9
BAAA	BAAA	B16-BAAA-B	Best	BAAA-B3	B16-BAAA-B3	2016	ENC	August	4	B16-BAAA-3-B3	2016-08-09	0	0	1	19.1	21.6	40.7	214	0	2016-08-17	100	0	0	QS	4	.	.	.	2	10	16
BAAA	BAAA	B16-BAAA-B	Best	BAAA-B4	B16-BAAA-B4	2016	ENC	August	4	B16-BAAA-3-B4	2016-08-09	0	0	5	16	34.7	50.7	322	0	2016-08-17	100	0	0	QR	4	2	.	.	2	10	18
BAAA	BAAA	B16-BAAA-B	Best	BAAA-B5	B16-BAAA-B5	2016	ENC	August	4	B16-BAAA-3-B5	2016-08-09	0	0	2	17.5	34.7	52.2	300	0	2016-08-17	100	0	0	QS	4	2	.	.	2	10	26
BAAA	BAAA	B16-BAAA-B	Best	BAAA-B6	B16-BAAA-B6	2016	ENC	August	4	B16-BAAA-3-B6	2016-08-09	0	0	0	17.3	20.2	37.5	217	0	2016-08-17	100	0	0	QS	4.5	.	.	.	2	10	7
BAAA	BAAA	B16-BAAA-B	Best	BAAA-B7	B16-BAAA-B7	2016	ENC	August	4	B16-BAAA-3-B7	2016-08-09	1	0	0	16.9	28	44.9	266	0.38	2016-08-17	100	1	0.05	QR	5	.	.	.	2	10	14
BAAA	BAAA	B16-BAAA-B	Best	BAAA-B8	B16-BAAA-B8	2016	ENC	August	4	B16-BAAA-3-B8	2016-08-09	0	0	0	.	.	.	127	0	2016-08-17	100	0	0	QS	2	.	.	.	2	10	9
BAAA	BAAA	B16-BAAA-B	Best	BAAA-B9	B16-BAAA-B9	2016	ENC	August	4	B16-BAAA-3-B9	2016-08-09	0	0	0	17.8	27.3	45.1	253	0	2016-08-17	100	0	0	QS	3	.	.	.	2	10	19
BAAA	BAAA	B16-BAAA-C	Average	BAAA-C1	B16-BAAA-C1	2016	ENC	August	4	B16-BAAA-3-C1	2016-08-09	0	0	0	23.4	12.6	36	154	0	2016-08-17	100	0	0	QS	4	.	.	.	2	10	11
BAAA	BAAA	B16-BAAA-C	Average	BAAA-C10	B16-BAAA-C10	2016	ENC	August	4	B16-BAAA-3-C10	2016-08-09	0	0	2	.	.	.	113	0	2016-08-17	100	1	0.05	QS	4	2	.	.	2	10	35
BAAA	BAAA	B16-BAAA-C	Average	BAAA-C2	B16-BAAA-C2	2016	ENC	August	4	B16-BAAA-3-C2	2016-08-09	1	0	3	23	9.1	32.1	143	0.7	2016-08-17	100	0	0	QR	4.5	2	.	.	2	10	23
BAAA	BAAA	B16-BAAA-C	Average	BAAA-C3	B16-BAAA-C3	2016	ENC	August	4	B16-BAAA-3-C3	2016-08-09	1	0	0	21.3	14.5	35.8	168	0.59	2016-08-17	100	0	0	QS	4	.	.	.	2	10	17
BAAA	BAAA	B16-BAAA-C	Average	BAAA-C4	B16-BAAA-C4	2016	ENC	August	4	B16-BAAA-3-C4	2016-08-09	2	0	0	21.6	17.8	39.4	182	1.1	2016-08-17	100	3	0.15	QR	4	.	.	.	2	10	10.5
BAAA	BAAA	B16-BAAA-C	Average	BAAA-C5	B16-BAAA-C5	2016	ENC	August	4	B16-BAAA-3-C5	2016-08-09	0	0	0	16.6	8.7	25.3	152	0	2016-08-17	100	0	0	QS	5	.	.	.	2	10	18
BAAA	BAAA	B16-BAAA-C	Average	BAAA-C6	B16-BAAA-C6	2016	ENC	August	4	B16-BAAA-3-C6	2016-08-09	0	0	1	.	.	.	95	0	2016-08-17	95	1	0.05	QS	4.5	2	.	.	2	10	36
BAAA	BAAA	B16-BAAA-C	Average	BAAA-C7	B16-BAAA-C7	2016	ENC	August	4	B16-BAAA-3-C7	2016-08-09	0	0	1	20.6	19.6	40.2	196	0	2016-08-17	100	13	0.65	QR	4.5	2	.	.	2	10	29
BAAA	BAAA	B16-BAAA-C	Average	BAAA-C8	B16-BAAA-C8	2016	ENC	August	4	B16-BAAA-3-C8	2016-08-09	2	0	2	20.9	9.5	30.4	147	1.36	2016-08-17	100	0	0	VQ	3	2	.	.	2	10	25
BAAA	BAAA	B16-BAAA-C	Average	BAAA-C9	B16-BAAA-C9	2016	ENC	August	4	B16-BAAA-3-C9	2016-08-09	0	0	5	20.5	15.3	35.8	180	0	2016-08-17	100	1	0.05	QS	4	2	.	.	2	10	30
BAAA	BAAA	B16-BAAA-B	Best	BAAA-B1	B16-BAAA-B1	2016	WNC	September	5	B16-BAAA-4-B1	2016-09-13	11	0	7	18.6	35.4	54	297	3.7	2016-10-04	100	0	0	QR	4	3	.	.	2	10	44
BAAA	BAAA	B16-BAAA-B	Best	BAAA-B10	B16-BAAA-B10	2016	WNC	September	5	B16-BAAA-4-B10	2016-09-13	9	0	18	18.3	17.7	36	215	4.19	2016-10-04	100	0	0	QR	4	1	.	.	2	10	20
BAAA	BAAA	B16-BAAA-B	Best	BAAA-B2	B16-BAAA-B2	2016	WNC	September	5	B16-BAAA-4-B2	2016-09-13	4	0	0	18.5	31.5	50	270	1.48	2016-10-04	100	0	0	QS	5	1	.	.	2	10	18
BAAA	BAAA	B16-BAAA-B	Best	BAAA-B3	B16-BAAA-B3	2016	WNC	September	5	B16-BAAA-4-B3	2016-09-13	3	0	3	17.8	34.5	52.3	297	1.01	2016-10-04	100	5	0.25	QR	4.5	.	.	.	2	10	18
BAAA	BAAA	B16-BAAA-B	Best	BAAA-B4	B16-BAAA-B4	2016	WNC	September	5	B16-BAAA-4-B4	2016-09-13	11	0	3	16.9	35.4	52.3	312	3.52	2016-10-04	100	0	0	QR	4.5	1	.	.	2	10	20
BAAA	BAAA	B16-BAAA-B	Best	BAAA-B5	B16-BAAA-B5	2016	WNC	September	5	B16-BAAA-4-B5	2016-09-13	5	0	0	17.6	14.7	32.3	184	2.72	2016-10-04	100	6	0.3	QR	3.5	2	.	.	2	10	18
BAAA	BAAA	B16-BAAA-B	Best	BAAA-B6	B16-BAAA-B6	2016	WNC	September	5	B16-BAAA-4-B6	2016-09-13	4	0	6	16.3	31	47.3	296	1.35	2016-10-04	100	0	0	QS	4	.	.	.	2	10	18
BAAA	BAAA	B16-BAAA-B	Best	BAAA-B7	B16-BAAA-B7	2016	WNC	September	5	B16-BAAA-4-B7	2016-09-13	10	0	0	18.3	38	56.3	308	3.25	2016-10-04	100	0	0	QR	4	.	.	.	2	10	13
BAAA	BAAA	B16-BAAA-B	Best	BAAA-B8	B16-BAAA-B8	2016	WNC	September	5	B16-BAAA-4-B8	2016-09-13	8	0	0	19.3	21.2	40.5	210	3.81	2016-10-04	100	0	0	QR	4	.	.	.	2	10	12
BAAA	BAAA	B16-BAAA-B	Best	BAAA-B9	B16-BAAA-B9	2016	WNC	September	5	B16-BAAA-4-B9	2016-09-13	7	0	5	17.5	28	45.5	265	2.64	2016-10-04	100	1	0.05	QR	5	.	.	.	2	10	18
BAAA	BAAA	B16-BAAA-C	Average	BAAA-C1	B16-BAAA-C1	2016	WNC	September	5	B16-BAAA-4-C1	2016-09-13	2	0	12	17.7	24.8	42.5	252	0.79	2016-10-04	100	0	0	QR	4	.	.	.	2	10	18
BAAA	BAAA	B16-BAAA-C	Average	BAAA-C10	B16-BAAA-C10	2016	WNC	September	5	B16-BAAA-4-C10	2016-09-13	3	0	0	17.1	27.3	44.4	260	1.16	2016-10-04	100	9	0.45	QR	4	3	.	.	2	10	33
BAAA	BAAA	B16-BAAA-C	Average	BAAA-C2	B16-BAAA-C2	2016	WNC	September	5	B16-BAAA-4-C2	2016-09-13	3	0	6	19.1	11.5	30.6	166	1.8	2016-10-04	100	3	0.15	QR	4.5	2	.	.	2	10	18
BAAA	BAAA	B16-BAAA-C	Average	BAAA-C3	B16-BAAA-C3	2016	WNC	September	5	B16-BAAA-4-C3	2016-09-13	2	0	0	18.6	27.4	46	247	0.81	2016-10-04	100	0	0	QR	4	.	.	.	2	10	19
BAAA	BAAA	B16-BAAA-C	Average	BAAA-C4	B16-BAAA-C4	2016	WNC	September	5	B16-BAAA-4-C4	2016-09-13	4	0	1	17	20	37	219	1.83	2016-10-04	100	0	0	QR	4.5	.	.	.	2	10	18
BAAA	BAAA	B16-BAAA-C	Average	BAAA-C5	B16-BAAA-C5	2016	WNC	September	5	B16-BAAA-4-C5	2016-09-13	0	0	2	17.1	17.7	34.8	206	0	2016-10-04	100	1	0.05	QR	5	.	.	.	2	10	18
BAAA	BAAA	B16-BAAA-C	Average	BAAA-C6	B16-BAAA-C6	2016	WNC	September	5	B16-BAAA-4-C6	2016-09-13	13	0	2	18.1	22.9	41	229	5.69	2016-10-04	100	0	0	QR	3.5	3	.	.	2	10	27
BAAA	BAAA	B16-BAAA-C	Average	BAAA-C7	B16-BAAA-C7	2016	WNC	September	5	B16-BAAA-4-C7	2016-09-13	7	0	3	19.7	13.4	33.1	171	4.09	2016-10-04	100	0	0	QR	3.5	3	.	.	2	10	33
BAAA	BAAA	B16-BAAA-C	Average	BAAA-C8	B16-BAAA-C8	2016	WNC	September	5	B16-BAAA-4-C8	2016-09-13	3	0	0	19.2	20.5	39.7	207	1.45	2016-10-04	100	0	0	QR	4	2	.	.	2	10	15
BAAA	BAAA	B16-BAAA-C	Average	BAAA-C9	B16-BAAA-C9	2016	WNC	September	5	B16-BAAA-4-C9	2016-09-13	3	0	12	20.4	17.3	37.7	197	1.52	2016-10-04	100	0	0	QR	3	.	.	.	2	10	16
BAAB	BAAB	B16-BAAB-A	Best	BAAB-A1	B16-BAAB-A1	2016	NW	June	2	B16-BAAB-1-A1	2016-06-22	5	0	11	16.7	16.7	33.4	211	2.37	2016-06-27	100	18	0.9	QL	4	.	.	.	2	10	19
BAAB	BAAB	B16-BAAB-A	Best	BAAB-A10	B16-BAAB-A10	2016	NW	June	2	B16-BAAB-1-A10	2016-06-22	1	0	2	18.5	9.6	28.1	154	0.65	2016-06-27	100	6	0.3	QR	5	.	.	.	1	10	10
BAAB	BAAB	B16-BAAB-A	Best	BAAB-A2	B16-BAAB-A2	2016	NW	June	2	B16-BAAB-1-A2	2016-06-22	14	0	4	16.9	33.2	50.1	300	4.66	2016-06-27	100	15	0.75	QR	5	1	.	.	2	10	19
BAAB	BAAB	B16-BAAB-A	Best	BAAB-A3	B16-BAAB-A3	2016	NW	June	2	B16-BAAB-1-A3	2016-06-22	4	0	1	16.2	22.9	39.1	242	1.65	2016-06-27	100	0	0	QR	5	.	.	.	2	10	16
BAAB	BAAB	B16-BAAB-A	Best	BAAB-A4	B16-BAAB-A4	2016	NW	June	2	B16-BAAB-1-A4	2016-06-22	2	0	0	15.4	31.4	46.8	304	0.66	2016-06-27	100	0	0	QR	5	.	.	.	1	10	7
BAAB	BAAB	B16-BAAB-A	Best	BAAB-A5	B16-BAAB-A5	2016	NW	June	2	B16-BAAB-1-A5	2016-06-22	8	0	0	16.3	25.9	42.2	259	3.09	2016-06-27	100	4	0.2	QR	5	.	.	.	2	10	12
BAAB	BAAB	B16-BAAB-A	Best	BAAB-A6	B16-BAAB-A6	2016	NW	June	2	B16-BAAB-1-A6	2016-06-22	1	0	1	15.5	34.4	49.9	323	0.31	2016-06-27	100	5	0.25	QR	5	.	.	.	2	10	7
BAAB	BAAB	B16-BAAB-A	Best	BAAB-A7	B16-BAAB-A7	2016	NW	June	2	B16-BAAB-1-A7	2016-06-22	2	0	0	15.8	29.6	45.4	287	0.7	2016-06-27	100	1	0.05	QR	5	.	.	.	1	10	7
BAAB	BAAB	B16-BAAB-A	Best	BAAB-A8	B16-BAAB-A8	2016	NW	June	2	B16-BAAB-1-A8	2016-06-22	1	0	2	15.4	24.7	40.1	262	0.38	2016-06-27	100	0	0	QR	5	.	.	.	2	10	10
BAAB	BAAB	B16-BAAB-A	Best	BAAB-A9	B16-BAAB-A9	2016	NW	June	2	B16-BAAB-1-A9	2016-06-22	2	0	3	16.1	24.1	40.2	253	0.79	2016-06-27	100	5	0.25	QR	5	.	.	.	2	10	19
BAAB	BAAB	B16-BAAB-B	Average	BAAB-B1	B16-BAAB-B1	2016	NW	June	2	B16-BAAB-1-B1	2016-06-22	1	0	0	15.8	21.3	37.1	235	0.43	2016-06-27	100	32	1.6	QR	5	.	.	.	1	10	9
BAAB	BAAB	B16-BAAB-B	Average	BAAB-B10	B16-BAAB-B10	2016	NW	June	2	B16-BAAB-1-B10	2016-06-22	7	0	13	16.2	30.4	46.6	301	2.33	2016-06-27	100	6	0.3	QR	5	.	.	.	2	10	16
BAAB	BAAB	B16-BAAB-B	Average	BAAB-B2	B16-BAAB-B2	2016	NW	June	2	B16-BAAB-1-B2	2016-06-22	8	0	2	16.2	31.1	47.3	294	2.72	2016-06-27	100	8	0.4	QR	5	.	.	.	2	10	12
BAAB	BAAB	B16-BAAB-B	Average	BAAB-B3	B16-BAAB-B3	2016	NW	June	2	B16-BAAB-1-B3	2016-06-22	5	0	15	16.2	23	39.2	257	1.95	2016-06-27	100	23	1.15	QR	5	.	.	.	2	10	19
BAAB	BAAB	B16-BAAB-B	Average	BAAB-B4	B16-BAAB-B4	2016	NW	June	2	B16-BAAB-1-B4	2016-06-22	0	0	0	16	22	38	238	0	2016-06-27	100	47	2.35	QR	5	.	.	.	2	10	8
BAAB	BAAB	B16-BAAB-B	Average	BAAB-B5	B16-BAAB-B5	2016	NW	June	2	B16-BAAB-1-B5	2016-06-22	0	0	0	16.3	16.4	32.7	201	0	2016-06-27	100	11	0.55	QR	5	.	.	.	2	10	12
BAAB	BAAB	B16-BAAB-B	Average	BAAB-B6	B16-BAAB-B6	2016	NW	June	2	B16-BAAB-1-B6	2016-06-22	0	0	5	15.8	30.9	46.7	301	0	2016-06-27	100	2	0.1	QR	3	.	.	.	2	10	10
BAAB	BAAB	B16-BAAB-B	Average	BAAB-B7	B16-BAAB-B7	2016	NW	June	2	B16-BAAB-1-B7	2016-06-22	5	0	11	16.3	37.3	53.6	340	1.47	2016-06-27	100	13	0.65	QR	3	.	.	.	2	10	14
BAAB	BAAB	B16-BAAB-B	Average	BAAB-B8	B16-BAAB-B8	2016	NW	June	2	B16-BAAB-1-B8	2016-06-22	7	0	5	16.4	21.1	37.5	234	3	2016-06-27	100	7	0.35	QR	4	.	.	.	2	10	14
BAAB	BAAB	B16-BAAB-B	Average	BAAB-B9	B16-BAAB-B9	2016	NW	June	2	B16-BAAB-1-B9	2016-06-22	5	0	4	17	33.4	50.4	300	1.66	2016-06-27	100	0	0	QR	5	1	.	.	2	10	22
BAAB	BAAB	B16-BAAB-A	Best	BAAB-A1	B16-BAAB-A1	2016	NW	July	3	B16-BAAB-2-A1	2016-07-15	8	0	14	17.9	18.1	36	215	3.72	2016-08-02	100	2	0.1	QR	4	1	.	.	2	10	9
BAAB	BAAB	B16-BAAB-A	Best	BAAB-A10	B16-BAAB-A10	2016	NW	July	3	B16-BAAB-2-A10	2016-07-15	3	0	4	19.4	28.7	48.1	252	1.19	2016-08-02	100	3	0.15	QR	4	1	.	.	2	10	13
BAAB	BAAB	B16-BAAB-A	Best	BAAB-A2	B16-BAAB-A2	2016	NW	July	3	B16-BAAB-2-A2	2016-07-15	6	0	1	19.2	30.5	49.7	260	2.31	2016-08-02	100	4	0.2	QR	3.5	.	.	.	2	10	19
BAAB	BAAB	B16-BAAB-A	Best	BAAB-A3	B16-BAAB-A3	2016	NW	July	3	B16-BAAB-2-A3	2016-07-15	0	0	6	19.4	19.5	38.9	207	0	2016-08-02	100	0	0	QR	4.5	.	.	.	2	10	13
BAAB	BAAB	B16-BAAB-A	Best	BAAB-A4	B16-BAAB-A4	2016	NW	July	3	B16-BAAB-2-A4	2016-07-15	3	0	0	19.2	14.8	34	177	1.69	2016-08-02	100	8	0.4	QR	3.5	.	.	.	2	10	11
BAAB	BAAB	B16-BAAB-A	Best	BAAB-A5	B16-BAAB-A5	2016	NW	July	3	B16-BAAB-2-A5	2016-07-15	3	0	1	17.9	19.1	37	208	1.44	2016-08-02	100	1	0.05	QR	4	.	.	.	2	10	16
BAAB	BAAB	B16-BAAB-A	Best	BAAB-A6	B16-BAAB-A6	2016	NW	July	3	B16-BAAB-2-A6	2016-07-15	0	0	0	19	31	50	263	0	2016-08-02	100	2	0.1	QS	3	.	.	.	2	10	10
BAAB	BAAB	B16-BAAB-A	Best	BAAB-A7	B16-BAAB-A7	2016	NW	July	3	B16-BAAB-2-A7	2016-07-15	2	0	3	16.6	24.6	41.2	251	0.8	2016-08-02	100	2	0.1	QR	4	.	.	.	2	10	9
BAAB	BAAB	B16-BAAB-A	Best	BAAB-A8	B16-BAAB-A8	2016	NW	July	3	B16-BAAB-2-A8	2016-07-15	0	0	1	17.8	25	42.8	241	0	2016-08-02	100	2	0.1	QR	3.5	.	.	.	2	10	11
BAAB	BAAB	B16-BAAB-A	Best	BAAB-A9	B16-BAAB-A9	2016	NW	July	3	B16-BAAB-2-A9	2016-07-15	2	0	4	17.7	25.7	43.4	249	0.8	2016-08-02	100	0	0	QR	3.5	1	.	.	2	10	19
BAAB	BAAB	B16-BAAB-B	Average	BAAB-B1	B16-BAAB-B1	2016	NW	July	3	B16-BAAB-2-B1	2016-07-15	2	0	1	20.5	25.9	46.4	227	0.88	2016-08-02	100	0	0	QR	4	.	.	.	2	10	11
BAAB	BAAB	B16-BAAB-B	Average	BAAB-B10	B16-BAAB-B10	2016	NW	July	3	B16-BAAB-2-B10	2016-07-15	10	0	10	18	22.6	40.6	236	4.25	2016-08-02	100	0	0	QS	4.5	.	.	.	2	10	19
BAAB	BAAB	B16-BAAB-B	Average	BAAB-B2	B16-BAAB-B2	2016	NW	July	3	B16-BAAB-2-B2	2016-07-15	20	0	3	19	26.2	45.2	241	8.3	2016-08-02	100	1	0.05	QL	3	.	.	.	2	10	14
BAAB	BAAB	B16-BAAB-B	Average	BAAB-B3	B16-BAAB-B3	2016	NW	July	3	B16-BAAB-2-B3	2016-07-15	11	0	7	18.7	32.9	51.6	283	3.89	2016-08-02	100	10	0.5	QR	4	.	.	.	2	10	19
BAAB	BAAB	B16-BAAB-B	Average	BAAB-B4	B16-BAAB-B4	2016	NW	July	3	B16-BAAB-2-B4	2016-07-15	7	0	0	19	29.6	48.6	256	2.74	2016-08-02	100	0	0	QR	3	.	.	.	2	10	12
BAAB	BAAB	B16-BAAB-B	Average	BAAB-B5	B16-BAAB-B5	2016	NW	July	3	B16-BAAB-2-B5	2016-07-15	4	0	1	18.9	25.8	44.7	238	1.68	2016-08-02	100	0	0	QR	4	.	.	.	2	10	16
BAAB	BAAB	B16-BAAB-B	Average	BAAB-B6	B16-BAAB-B6	2016	NW	July	3	B16-BAAB-2-B6	2016-07-15	8	0	4	19.6	24.5	44.1	229	3.49	2016-08-02	100	1	0.05	QL	2	.	.	.	2	10	10
BAAB	BAAB	B16-BAAB-B	Average	BAAB-B7	B16-BAAB-B7	2016	NW	July	3	B16-BAAB-2-B7	2016-07-15	11	0	6	18.6	29.2	47.8	263	4.18	2016-08-02	100	0	0	QR	2.5	.	.	.	2	10	19
BAAB	BAAB	B16-BAAB-B	Average	BAAB-B8	B16-BAAB-B8	2016	NW	July	3	B16-BAAB-2-B8	2016-07-15	10	0	1	18.8	30	48.8	261	3.84	2016-08-02	100	0	0	QR	4	.	.	.	2	10	14
BAAB	BAAB	B16-BAAB-B	Average	BAAB-B9	B16-BAAB-B9	2016	NW	July	3	B16-BAAB-2-B9	2016-07-15	19	0	16	17.6	23.4	41	249	7.63	2016-08-02	100	0	0	QR	3.5	2	.	.	2	10	19
BAAB	BAAB	B16-BAAB-A	Best	BAAB-A1	B16-BAAB-A1	2016	NW	August	4	B16-BAAB-3-A1	2016-08-23	7	0	0	15.3	41.2	56.5	369	1.9	2016-09-08	100	0	0	QR	2	.	.	.	2	10	13
BAAB	BAAB	B16-BAAB-A	Best	BAAB-A10	B16-BAAB-A10	2016	NW	August	4	B16-BAAB-3-A10	2016-08-23	10	0	5	19.4	38.9	58.3	306	3.27	2016-09-08	100	0	0	QR	3	.	.	.	2	10	20
BAAB	BAAB	B16-BAAB-A	Best	BAAB-A2	B16-BAAB-A2	2016	NW	August	4	B16-BAAB-3-A2	2016-08-23	23	0	5	20	39.9	59.9	305	7.55	2016-09-08	100	1	0.05	QS	3	.	.	.	2	10	20
BAAB	BAAB	B16-BAAB-A	Best	BAAB-A3	B16-BAAB-A3	2016	NW	August	4	B16-BAAB-3-A3	2016-08-23	12	0	0	19.9	33.3	53.2	267	4.49	2016-09-08	100	0	0	QS	3	.	.	.	2	10	13
BAAB	BAAB	B16-BAAB-A	Best	BAAB-A4	B16-BAAB-A4	2016	NW	August	4	B16-BAAB-3-A4	2016-08-23	10	0	0	17.6	46.9	64.5	366	2.73	2016-09-08	100	0	0	QR	3	.	.	.	2	10	15
BAAB	BAAB	B16-BAAB-A	Best	BAAB-A5	B16-BAAB-A5	2016	NW	August	4	B16-BAAB-3-A5	2016-08-23	35	0	1	19.1	35.5	54.6	287	12.2	2016-09-08	100	0	0	QR	3.5	.	.	.	2	10	16
BAAB	BAAB	B16-BAAB-A	Best	BAAB-A6	B16-BAAB-A6	2016	NW	August	4	B16-BAAB-3-A6	2016-08-23	5	0	0	18.3	38.7	57	311	1.61	2016-09-08	100	0	0	QR	4.5	.	.	.	2	10	15
BAAB	BAAB	B16-BAAB-A	Best	BAAB-A7	B16-BAAB-A7	2016	NW	August	4	B16-BAAB-3-A7	2016-08-23	4	0	0	19	37.7	56.7	298	1.34	2016-09-08	100	0	0	QR	4	.	.	.	2	10	14
BAAB	BAAB	B16-BAAB-A	Best	BAAB-A8	B16-BAAB-A8	2016	NW	August	4	B16-BAAB-3-A8	2016-08-23	5	0	0	18.2	39.2	57.4	315	1.59	2016-09-08	100	0	0	QR	3.5	.	.	.	2	10	12
BAAB	BAAB	B16-BAAB-A	Best	BAAB-A9	B16-BAAB-A9	2016	NW	August	4	B16-BAAB-3-A9	2016-08-23	20	0	0	17.1	38.3	55.4	324	6.17	2016-09-08	100	0	0	QS	2.5	.	.	.	2	10	18
BAAB	BAAB	B16-BAAB-B	Average	BAAB-B1	B16-BAAB-B1	2016	NW	August	4	B16-BAAB-3-B1	2016-08-23	43	0	0	18.4	37.3	55.7	303	14.2	2016-09-08	100	0	0	QR	3	.	.	.	2	10	17
BAAB	BAAB	B16-BAAB-B	Average	BAAB-B10	B16-BAAB-B10	2016	NW	August	4	B16-BAAB-3-B10	2016-08-23	44	0	0	19.3	38.8	58.1	301	14.62	2016-09-08	100	11	0.55	QR	2	.	.	.	2	10	13
BAAB	BAAB	B16-BAAB-B	Average	BAAB-B2	B16-BAAB-B2	2016	NW	August	4	B16-BAAB-3-B2	2016-08-23	10	0	2	18.7	28.2	46.9	253	3.96	2016-09-08	100	0	0	QS	3	.	.	.	2	10	12
BAAB	BAAB	B16-BAAB-B	Average	BAAB-B3	B16-BAAB-B3	2016	NW	August	4	B16-BAAB-3-B3	2016-08-23	32	0	2	18.6	43.2	61.8	334	9.57	2016-09-08	100	0	0	QR	4	.	.	.	2	10	15
BAAB	BAAB	B16-BAAB-B	Average	BAAB-B4	B16-BAAB-B4	2016	NW	August	4	B16-BAAB-3-B4	2016-08-23	38	0	1	17.2	37.2	54.4	317	11.98	2016-09-08	100	2	0.1	QR	1.5	.	.	.	2	10	10
BAAB	BAAB	B16-BAAB-B	Average	BAAB-B5	B16-BAAB-B5	2016	NW	August	4	B16-BAAB-3-B5	2016-08-23	26	0	0	18.4	38.3	56.7	308	8.44	2016-09-08	100	2	0.1	QS	4.5	.	.	.	2	10	16
BAAB	BAAB	B16-BAAB-B	Average	BAAB-B6	B16-BAAB-B6	2016	NW	August	4	B16-BAAB-3-B6	2016-08-23	1	0	0	18.2	37.6	55.8	307	0.33	2016-09-08	100	3	0.15	QR	4	.	.	.	2	10	9
BAAB	BAAB	B16-BAAB-B	Average	BAAB-B7	B16-BAAB-B7	2016	NW	August	4	B16-BAAB-3-B7	2016-08-23	27	0	0	19.3	33.3	52.6	273	9.91	2016-09-08	100	0	0	QL	0	.	.	.	2	10	12
BAAB	BAAB	B16-BAAB-B	Average	BAAB-B8	B16-BAAB-B8	2016	NW	August	4	B16-BAAB-3-B8	2016-08-23	42	0	2	18.7	34.4	53.1	286	14.69	2016-09-08	100	0	0	QR	4.5	.	.	.	2	10	17
BAAB	BAAB	B16-BAAB-B	Average	BAAB-B9	B16-BAAB-B9	2016	NW	August	4	B16-BAAB-3-B9	2016-08-23	48	0	0	18.1	40.7	58.8	325	14.78	2016-09-08	100	0	0	QR	2	.	.	.	2	10	15
BAAB	BAAB	B16-BAAB-A	Best	BAAB-A1	B16-BAAB-A1	2016	NW	September	5	B16-BAAB-4-A1	2016-09-15	15	0	0	18.2	29.5	47.7	262	5.72	2016-10-04	100	0	0	QR	3	.	.	.	2	10	10
BAAB	BAAB	B16-BAAB-A	Best	BAAB-A10	B16-BAAB-A10	2016	NW	September	5	B16-BAAB-4-A10	2016-09-15	6	0	2	19	31.3	50.3	267	2.25	2016-10-04	100	0	0	QR	3	.	.	.	2	10	16
BAAB	BAAB	B16-BAAB-A	Best	BAAB-A2	B16-BAAB-A2	2016	NW	September	5	B16-BAAB-4-A2	2016-09-15	12	0	0	20.4	38.3	58.7	288	4.17	2016-10-04	100	0	0	QR	3.5	.	.	.	2	10	15
BAAB	BAAB	B16-BAAB-A	Best	BAAB-A3	B16-BAAB-A3	2016	NW	September	5	B16-BAAB-4-A3	2016-09-15	7	0	0	20.7	28.9	49.6	240	2.92	2016-10-04	100	0	0	QR	4	.	.	.	2	10	13
BAAB	BAAB	B16-BAAB-A	Best	BAAB-A4	B16-BAAB-A4	2016	NW	September	5	B16-BAAB-4-A4	2016-09-15	29	0	0	19.7	30.6	50.3	255	11.36	2016-10-04	100	0	0	QR	3.5	.	.	.	2	10	14
BAAB	BAAB	B16-BAAB-A	Best	BAAB-A5	B16-BAAB-A5	2016	NW	September	5	B16-BAAB-4-A5	2016-09-15	58	0	0	20.2	31.1	51.3	254	22.84	2016-10-04	100	1	0.05	QR	3.5	.	.	.	2	10	15
BAAB	BAAB	B16-BAAB-A	Best	BAAB-A6	B16-BAAB-A6	2016	NW	September	5	B16-BAAB-4-A6	2016-09-15	21	0	0	19.2	34.7	53.9	281	7.48	2016-10-04	100	0	0	QR	3	.	.	.	2	10	17
BAAB	BAAB	B16-BAAB-A	Best	BAAB-A7	B16-BAAB-A7	2016	NW	September	5	B16-BAAB-4-A7	2016-09-15	27	0	0	17.9	35	52.9	296	9.14	2016-10-04	100	0	0	QR	3	.	.	.	2	10	11
BAAB	BAAB	B16-BAAB-A	Best	BAAB-A8	B16-BAAB-A8	2016	NW	September	5	B16-BAAB-4-A8	2016-09-15	38	0	0	16.4	36.8	53.2	324	11.71	2016-10-04	100	0	0	QS	3	.	.	.	2	10	13
BAAB	BAAB	B16-BAAB-A	Best	BAAB-A9	B16-BAAB-A9	2016	NW	September	5	B16-BAAB-4-A9	2016-09-15	30	0	0	18.6	24.9	43.5	234	12.83	2016-10-04	100	5	0.25	QR	2.5	.	.	.	2	10	19
BAAB	BAAB	B16-BAAB-B	Average	BAAB-B1	B16-BAAB-B1	2016	NW	September	5	B16-BAAB-4-B1	2016-09-15	125	0	0	17.4	31.4	48.8	280	44.57	2016-10-04	100	9	0.45	QS	2	.	.	.	2	10	6
BAAB	BAAB	B16-BAAB-B	Average	BAAB-B10	B16-BAAB-B10	2016	NW	September	5	B16-BAAB-4-B10	2016-09-15	30	0	0	18.2	22.1	40.3	221	13.55	2016-10-04	100	4	0.2	QR	2	.	.	.	2	10	10
BAAB	BAAB	B16-BAAB-B	Average	BAAB-B2	B16-BAAB-B2	2016	NW	September	5	B16-BAAB-4-B2	2016-09-15	1	0	0	18.9	33.3	52.2	276	0.36	2016-10-04	100	18	0.9	QS	2	.	.	.	2	10	3
BAAB	BAAB	B16-BAAB-B	Average	BAAB-B3	B16-BAAB-B3	2016	NW	September	5	B16-BAAB-4-B3	2016-09-15	17	0	0	16	29.1	45.1	282	6.03	2016-10-04	100	9	0.45	QS	2	.	.	.	2	10	4
BAAB	BAAB	B16-BAAB-B	Average	BAAB-B4	B16-BAAB-B4	2016	NW	September	5	B16-BAAB-4-B4	2016-09-15	0	0	2	16.6	23.4	40	243	0	2016-10-04	100	12	0.6	QS	0	.	.	.	2	10	5
BAAB	BAAB	B16-BAAB-B	Average	BAAB-B5	B16-BAAB-B5	2016	NW	September	5	B16-BAAB-4-B5	2016-09-15	20	0	0	18.1	27.4	45.5	251	7.96	2016-10-04	100	0	0	QS	3	.	.	.	2	10	7
BAAB	BAAB	B16-BAAB-B	Average	BAAB-B6	B16-BAAB-B6	2016	NW	September	5	B16-BAAB-4-B6	2016-09-15	29	0	0	18.6	29.5	48.1	259	11.21	2016-10-04	100	6	0.3	QS	3.5	.	.	.	2	10	9
BAAB	BAAB	B16-BAAB-B	Average	BAAB-B7	B16-BAAB-B7	2016	NW	September	5	B16-BAAB-4-B7	2016-09-15	1	0	0	18.8	29.2	48	255	0.39	2016-10-04	100	1	0.05	QL	0	.	.	.	2	10	4
BAAB	BAAB	B16-BAAB-B	Average	BAAB-B8	B16-BAAB-B8	2016	NW	September	5	B16-BAAB-4-B8	2016-09-15	50	0	0	17.3	27.2	44.5	257	19.44	2016-10-04	100	1	0.05	QS	2	.	.	.	2	10	4
BAAB	BAAB	B16-BAAB-B	Average	BAAB-B9	B16-BAAB-B9	2016	NW	September	5	B16-BAAB-4-B9	2016-09-15	39	0	0	18.2	31.2	49.4	271	14.37	2016-10-04	100	7	0.35	QR	2	.	.	.	2	10	6
BAAB	BAAB	B16-BAAB-A	Best	BAAB-A1	B16-BAAB-A1	2016	NW	October	6	B16-BAAB-5-A1	2016-10-25	79	0	0	22.1	41.5	63.6	288	27.45	2016-11-14	100	0	0	QS	0.5	.	.	.	2	10	1
BAAB	BAAB	B16-BAAB-A	Best	BAAB-A10	B16-BAAB-A10	2016	NW	October	6	B16-BAAB-5-A10	2016-10-25	13	0	0	18.8	36.3	55.1	293	4.44	2016-11-15	100	0	0	QL	0	.	.	.	2	10	17
BAAB	BAAB	B16-BAAB-A	Best	BAAB-A2	B16-BAAB-A2	2016	NW	October	6	B16-BAAB-5-A2	2016-10-25	21	0	0	16.1	41.3	57.4	357	5.89	2016-11-14	100	0	0	QR	3.5	.	.	.	2	10	13
BAAB	BAAB	B16-BAAB-A	Best	BAAB-A3	B16-BAAB-A3	2016	NW	October	6	B16-BAAB-5-A3	2016-10-25	18	0	0	18.8	41.3	60.1	320	5.63	2016-11-14	100	0	0	QR	4	.	.	.	2	10	10
BAAB	BAAB	B16-BAAB-A	Best	BAAB-A4	B16-BAAB-A4	2016	NW	October	6	B16-BAAB-5-A4	2016-10-25	53	0	0	17.6	34.8	52.4	298	17.8	2016-11-14	100	2	0.1	QR	3	.	.	.	2	10	7
BAAB	BAAB	B16-BAAB-A	Best	BAAB-A5	B16-BAAB-A5	2016	NW	October	6	B16-BAAB-5-A5	2016-10-25	39	0	0	18.7	39	57.7	309	12.64	2016-11-14	100	0	0	QR	2	.	.	.	2	10	12
BAAB	BAAB	B16-BAAB-A	Best	BAAB-A6	B16-BAAB-A6	2016	NW	October	6	B16-BAAB-5-A6	2016-10-25	42	0	0	17	35.8	52.8	311	13.52	2016-11-15	100	0	0	QR	3	.	.	.	2	10	18
BAAB	BAAB	B16-BAAB-A	Best	BAAB-A7	B16-BAAB-A7	2016	NW	October	6	B16-BAAB-5-A7	2016-10-25	66	0	0	16.2	38.5	54.7	338	19.55	2016-11-15	100	0	0	QR	3	.	.	.	2	10	5
BAAB	BAAB	B16-BAAB-A	Best	BAAB-A8	B16-BAAB-A8	2016	NW	October	6	B16-BAAB-5-A8	2016-10-25	8	0	0	17	31.5	48.5	285	2.8	2016-11-15	100	0	0	QS	4	.	.	.	2	10	13
BAAB	BAAB	B16-BAAB-A	Best	BAAB-A9	B16-BAAB-A9	2016	NW	October	6	B16-BAAB-5-A9	2016-10-25	73	0	0	17.4	45.3	62.7	360	20.26	2016-11-15	100	1	0.05	QR	2	.	.	.	2	10	12
BAAB	BAAB	B16-BAAB-B	Average	BAAB-B1	B16-BAAB-B1	2016	NW	October	6	B16-BAAB-5-B1	2016-10-25	.	.	.	.	.	.	.	.	.	.	.	.	.	.	.	.	.	2	10	.
BAAB	BAAB	B16-BAAB-B	Average	BAAB-B10	B16-BAAB-B10	2016	NW	October	6	B16-BAAB-5-B10	2016-10-25	2	0	0	15	38.6	53.6	357	0.56	2016-11-15	100	8	0.4	QR	2.5	.	.	.	2	10	4
BAAB	BAAB	B16-BAAB-B	Average	BAAB-B2	B16-BAAB-B2	2016	NW	October	6	B16-BAAB-5-B2	2016-10-26	.	.	.	.	.	.	.	.	.	.	.	.	.	.	.	.	.	2	10	.
BAAB	BAAB	B16-BAAB-B	Average	BAAB-B3	B16-BAAB-B3	2016	NW	October	6	B16-BAAB-5-B3	2016-10-27	6	0	0	16.3	36.8	53.1	326	1.84	2016-11-15	100	0	0	QS	0	.	.	.	2	10	1
BAAB	BAAB	B16-BAAB-B	Average	BAAB-B4	B16-BAAB-B4	2016	NW	October	6	B16-BAAB-5-B4	2016-10-28	.	.	.	.	.	.	.	.	.	.	.	.	.	.	.	.	.	2	10	.
BAAB	BAAB	B16-BAAB-B	Average	BAAB-B5	B16-BAAB-B5	2016	NW	October	6	B16-BAAB-5-B5	2016-10-29	8	0	0	15.8	37.7	53.5	339	2.36	2016-11-15	100	0	0	QS	1.5	.	.	.	2	10	5
BAAB	BAAB	B16-BAAB-B	Average	BAAB-B6	B16-BAAB-B6	2016	NW	October	6	B16-BAAB-5-B6	2016-10-30	19	0	0	6.8	28.7	35.5	522	3.64	2016-11-15	100	0	0	QS	1	.	.	.	2	10	6
BAAB	BAAB	B16-BAAB-B	Average	BAAB-B7	B16-BAAB-B7	2016	NW	October	6	B16-BAAB-5-B7	2016-10-31	.	.	.	.	.	.	.	.	.	.	.	.	.	.	.	.	.	2	10	.
BAAB	BAAB	B16-BAAB-B	Average	BAAB-B8	B16-BAAB-B8	2016	NW	October	6	B16-BAAB-5-B8	2016-11-01	9	0	0	22	45.5	67.5	307	2.93	2016-11-15	100	0	0	QS	2.5	.	.	.	2	10	2
BAAB	BAAB	B16-BAAB-B	Average	BAAB-B9	B16-BAAB-B9	2016	NW	October	6	B16-BAAB-5-B9	2016-11-02	17	0	0	15.7	37.6	53.3	339	5.01	2016-11-15	100	0	0	QS	2.5	.	.	.	2	10	1.5
BAAC	BAAC	B16-BAAC-A	Best	BAAC-A1	B16-BAAC-A1	2016	C	June	1	B16-BAAC-1-A1	2016-06-15	2	0	2	.	.	.	84	2.38	2016-06-24	84	0	0	QR	5	.	.	.	2	10	17
BAAC	BAAC	B16-BAAC-A	Best	BAAC-A10	B16-BAAC-A10	2016	C	June	1	B16-BAAC-1-A10	2016-06-15	2	0	0	19.2	6.5	25.7	134	1.49	2016-06-24	100	0	0	QR	5	.	.	.	2	10	9
BAAC	BAAC	B16-BAAC-A	Best	BAAC-A2	B16-BAAC-A2	2016	C	June	1	B16-BAAC-1-A2	2016-06-15	0	0	0	.	.	.	71	0	2016-06-24	71	0	0	QR	4	.	.	.	2	10	15
BAAC	BAAC	B16-BAAC-A	Best	BAAC-A3	B16-BAAC-A3	2016	C	June	1	B16-BAAC-1-A3	2016-06-15	1	0	3	.	.	.	96	1.04	2016-06-24	96	0	0	QR	5	.	.	.	2	10	11
BAAC	BAAC	B16-BAAC-A	Best	BAAC-A4	B16-BAAC-A4	2016	C	June	1	B16-BAAC-1-A4	2016-06-15	0	0	0	.	.	.	96	0	2016-06-24	96	0	0	QR	3	.	.	.	1	10	3
BAAC	BAAC	B16-BAAC-A	Best	BAAC-A5	B16-BAAC-A5	2016	C	June	1	B16-BAAC-1-A5	2016-06-15	0	0	2	.	.	.	105	0	2016-06-24	100	0	0	QR	5	.	.	.	2	10	16
BAAC	BAAC	B16-BAAC-A	Best	BAAC-A6	B16-BAAC-A6	2016	C	June	1	B16-BAAC-1-A6	2016-06-15	0	0	0	.	.	.	182	0	2016-06-24	100	0	0	QR	3	.	.	.	2	10	9
BAAC	BAAC	B16-BAAC-A	Best	BAAC-A7	B16-BAAC-A7	2016	C	June	1	B16-BAAC-1-A7	2016-06-15	0	0	0	.	.	.	94	0	2016-06-24	94	0	0	QR	3	.	.	.	2	10	2
BAAC	BAAC	B16-BAAC-A	Best	BAAC-A8	B16-BAAC-A8	2016	C	June	1	B16-BAAC-1-A8	2016-06-15	1	0	1	17.6	7.4	25	143	0.7	2016-06-24	100	2	0.1	.	3	.	.	.	2	10	11
BAAC	BAAC	B16-BAAC-A	Best	BAAC-A9	B16-BAAC-A9	2016	C	June	1	B16-BAAC-1-A9	2016-06-15	3	0	3	18.6	15.3	33.9	185	1.62	2016-06-24	100	0	0	QS	0	.	.	.	2	10	11
BAAC	BAAC	B16-BAAC-B	Average	BAAC-B1	B16-BAAC-B1	2016	C	June	1	B16-BAAC-1-B1	2016-06-15	0	0	0	.	.	.	103	0	2016-06-24	100	0	0	QR	5	.	.	.	2	10	13
BAAC	BAAC	B16-BAAC-B	Average	BAAC-B10	B16-BAAC-B10	2016	C	June	1	B16-BAAC-1-B10	2016-06-15	1	0	6	17.3	4.1	21.4	130	0.77	2016-06-24	100	0	0	QS	2	.	.	.	2	10	6
BAAC	BAAC	B16-BAAC-B	Average	BAAC-B2	B16-BAAC-B2	2016	C	June	1	B16-BAAC-1-B2	2016-06-15	0	0	0	.	.	.	107	0	2016-06-24	100	1	0.05	QR	4	.	.	.	2	10	16
BAAC	BAAC	B16-BAAC-B	Average	BAAC-B3	B16-BAAC-B3	2016	C	June	1	B16-BAAC-1-B3	2016-06-15	0	0	0	.	.	.	86	0	2016-06-24	86	0	0	QR	5	.	.	.	2	10	14
BAAC	BAAC	B16-BAAC-B	Average	BAAC-B4	B16-BAAC-B4	2016	C	June	1	B16-BAAC-1-B4	2016-06-15	2	0	0	.	.	.	93	2.15	2016-06-24	93	0	0	QR	5	.	.	.	2	10	14
BAAC	BAAC	B16-BAAC-B	Average	BAAC-B5	B16-BAAC-B5	2016	C	June	1	B16-BAAC-1-B5	2016-06-15	2	0	0	.	.	.	107	1.87	2016-06-24	100	0	0	QR	5	.	.	.	2	10	14
BAAC	BAAC	B16-BAAC-B	Average	BAAC-B6	B16-BAAC-B6	2016	C	June	1	B16-BAAC-1-B6	2016-06-15	0	0	1	.	.	.	84	0	2016-06-24	84	0	0	QR	4	.	.	.	2	10	16
BAAC	BAAC	B16-BAAC-B	Average	BAAC-B7	B16-BAAC-B7	2016	C	June	1	B16-BAAC-1-B7	2016-06-15	1	0	0	.	.	.	110	0.91	2016-06-24	100	0	0	QR	5	.	.	.	2	10	18
BAAC	BAAC	B16-BAAC-B	Average	BAAC-B8	B16-BAAC-B8	2016	C	June	1	B16-BAAC-1-B8	2016-06-15	0	0	0	.	.	.	97	0	2016-06-24	97	0	0	QS	4	.	.	.	2	10	9
BAAC	BAAC	B16-BAAC-B	Average	BAAC-B9	B16-BAAC-B9	2016	C	June	1	B16-BAAC-1-B9	2016-06-15	0	0	1	.	.	.	109	0	2016-06-24	100	0	0	QR	5	.	.	.	2	10	13
BAAC	BAAC	B16-BAAC-A	Best	BAAC-A1	B16-BAAC-A1	2016	C	July	2	B16-BAAC-2-A1	2016-07-19	7	0	0	15.5	22.1	37.6	243	2.89	2019-07-26	100	0	0	QR	4	.	.	.	2	10	16
BAAC	BAAC	B16-BAAC-A	Best	BAAC-A10	B16-BAAC-A10	2016	C	July	2	B16-BAAC-2-A10	2016-07-19	6	0	0	17.5	14.6	32.1	183	3.27	2019-07-26	100	0	0	QR	5	.	.	.	2	10	14
BAAC	BAAC	B16-BAAC-A	Best	BAAC-A2	B16-BAAC-A2	2016	C	July	2	B16-BAAC-2-A2	2016-07-19	13	0	1	16	13.7	29.7	187	6.97	2019-07-26	100	0	0	QR	4	.	.	.	2	10	16
BAAC	BAAC	B16-BAAC-A	Best	BAAC-A3	B16-BAAC-A3	2016	C	July	2	B16-BAAC-2-A3	2016-07-19	12	0	1	15.4	23.8	39.2	256	4.7	2019-07-26	100	0	0	QR	4	.	.	.	2	10	10
BAAC	BAAC	B16-BAAC-A	Best	BAAC-A4	B16-BAAC-A4	2016	C	July	2	B16-BAAC-2-A4	2016-07-19	3	0	3	14.9	18.7	33.6	229	1.31	2019-07-26	100	0	0	QR	4	.	.	.	2	10	5
BAAC	BAAC	B16-BAAC-A	Best	BAAC-A5	B16-BAAC-A5	2016	C	July	2	B16-BAAC-2-A5	2016-07-19	1	0	0	15.8	15.2	31	196	0.51	2019-07-26	100	0	0	QR	4	.	.	.	2	10	15
BAAC	BAAC	B16-BAAC-A	Best	BAAC-A6	B16-BAAC-A6	2016	C	July	2	B16-BAAC-2-A6	2016-07-19	1	0	0	15.6	19.3	34.9	224	0.45	2019-07-26	100	0	0	QR	4	.	.	.	2	10	9
BAAC	BAAC	B16-BAAC-A	Best	BAAC-A7	B16-BAAC-A7	2016	C	July	2	B16-BAAC-2-A7	2016-07-19	1	0	0	15.5	12.3	27.8	179	0.56	2019-07-26	100	0	0	QS	1	.	.	.	2	10	2
BAAC	BAAC	B16-BAAC-A	Best	BAAC-A8	B16-BAAC-A8	2016	C	July	2	B16-BAAC-2-A8	2016-07-19	2	0	0	16.2	26.6	42.8	264	0.76	2019-07-26	100	0	0	QR	4	.	.	.	2	10	10
BAAC	BAAC	B16-BAAC-A	Best	BAAC-A9	B16-BAAC-A9	2016	C	July	2	B16-BAAC-2-A9	2016-07-19	2	0	1	16.2	17.3	33.5	208	0.96	2019-07-26	100	0	0	QR	4	.	.	.	2	10	12
BAAC	BAAC	B16-BAAC-B	Average	BAAC-B1	B16-BAAC-B1	2016	C	July	2	B16-BAAC-2-B1	2016-07-19	1	0	0	14.5	9.7	24.2	167	0.6	2016-07-25	100	0	0	QR	4	.	.	.	2	10	14
BAAC	BAAC	B16-BAAC-B	Average	BAAC-B10	B16-BAAC-B10	2016	C	July	2	B16-BAAC-2-B10	2016-07-19	3	0	0	14.5	24.9	39.4	272	1.1	2016-07-25	100	0	0	QR	4	.	.	.	2	10	6
BAAC	BAAC	B16-BAAC-B	Average	BAAC-B2	B16-BAAC-B2	2016	C	July	2	B16-BAAC-2-B2	2016-07-19	0	0	0	16.8	16.1	32.9	196	0	2016-07-25	100	0	0	QR	3	.	.	.	2	10	17
BAAC	BAAC	B16-BAAC-B	Average	BAAC-B3	B16-BAAC-B3	2016	C	July	2	B16-BAAC-2-B3	2016-07-19	2	0	0	17.6	17.2	34.8	198	1.01	2016-07-25	100	0	0	QNS	1	.	.	.	2	10	10
BAAC	BAAC	B16-BAAC-B	Average	BAAC-B4	B16-BAAC-B4	2016	C	July	2	B16-BAAC-2-B4	2016-07-19	6	0	0	16.1	12.5	28.6	178	3.38	2016-07-25	100	0	0	QR	4	.	.	.	2	10	11
BAAC	BAAC	B16-BAAC-B	Average	BAAC-B5	B16-BAAC-B5	2016	C	July	2	B16-BAAC-2-B5	2016-07-19	1	0	0	15.3	20.2	35.5	232	0.43	2016-07-25	100	0	0	QR	4	.	.	.	2	10	12
BAAC	BAAC	B16-BAAC-B	Average	BAAC-B6	B16-BAAC-B6	2016	C	July	2	B16-BAAC-2-B6	2016-07-19	8	0	0	16.2	10.4	26.6	164	4.87	2016-07-25	100	6	0.3	QR	4	.	.	.	2	10	15
BAAC	BAAC	B16-BAAC-B	Average	BAAC-B7	B16-BAAC-B7	2016	C	July	2	B16-BAAC-2-B7	2016-07-19	0	0	2	16.2	15.1	31.3	195	0	2016-07-25	100	2	0.1	QR	5	.	.	.	2	10	13
BAAC	BAAC	B16-BAAC-B	Average	BAAC-B8	B16-BAAC-B8	2016	C	July	2	B16-BAAC-2-B8	2016-07-19	5	0	0	14.2	15.1	29.3	206	2.42	2016-07-25	100	0	0	QR	4	.	.	.	2	10	9
BAAC	BAAC	B16-BAAC-B	Average	BAAC-B9	B16-BAAC-B9	2016	C	July	2	B16-BAAC-2-B9	2016-07-19	3	0	0	14.8	16.4	31.2	211	1.42	2016-07-25	100	0	0	QR	4	.	.	.	2	10	16
BAAC	BAAC	B16-BAAC-A	Best	BAAC-A1	B16-BAAC-A1	2016	C	August	3	B16-BAAC-3-A1	2016-08-22	1	0	0	16.7	5.3	22	132	0.76	2016-09-01	100	0	0	QR	4	.	.	.	2	10	6
BAAC	BAAC	B16-BAAC-A	Best	BAAC-A10	B16-BAAC-A10	2016	C	August	3	B16-BAAC-3-A10	2016-08-22	4	0	0	17	10.5	27.5	162	2.47	2016-09-02	100	0	0	QR	5	.	.	.	2	10	13
BAAC	BAAC	B16-BAAC-A	Best	BAAC-A2	B16-BAAC-A2	2016	C	August	3	B16-BAAC-3-A2	2016-08-22	3	0	0	16.5	7	23.5	142	2.11	2016-09-01	100	0	0	QR	2	.	.	.	2	10	7
BAAC	BAAC	B16-BAAC-A	Best	BAAC-A3	B16-BAAC-A3	2016	C	August	3	B16-BAAC-3-A3	2016-08-22	2	0	0	16.4	13.1	29.5	180	1.11	2016-09-01	100	0	0	QR	4	.	.	.	2	10	7
BAAC	BAAC	B16-BAAC-A	Best	BAAC-A4	B16-BAAC-A4	2016	C	August	3	B16-BAAC-3-A4	2016-08-22	.	.	.	.	.	.	.	.	.	.	.	.	.	.	.	.	.	.	.	.
BAAC	BAAC	B16-BAAC-A	Best	BAAC-A5	B16-BAAC-A5	2016	C	August	3	B16-BAAC-3-A5	2016-08-22	0	0	0	16	15.8	31.8	199	0	2016-09-01	100	0	0	QR	4	.	.	.	2	10	10
BAAC	BAAC	B16-BAAC-A	Best	BAAC-A6	B16-BAAC-A6	2016	C	August	3	B16-BAAC-3-A6	2016-08-22	1	0	0	15.5	12.7	28.2	182	0.55	2016-09-01	100	0	0	QR	4	.	.	.	2	10	7
BAAC	BAAC	B16-BAAC-A	Best	BAAC-A7	B16-BAAC-A7	2016	C	August	3	B16-BAAC-3-A7	2016-08-22	1	0	0	15.6	9	24.6	158	0.63	2016-09-01	100	0	0	QR	2	.	.	.	2	10	5
BAAC	BAAC	B16-BAAC-A	Best	BAAC-A8	B16-BAAC-A8	2016	C	August	3	B16-BAAC-3-A8	2016-08-22	2	0	0	16.1	20.4	36.5	227	0.88	2016-09-01	100	0	0	QR	3	.	.	.	2	10	9
BAAC	BAAC	B16-BAAC-A	Best	BAAC-A9	B16-BAAC-A9	2016	C	August	3	B16-BAAC-3-A9	2016-08-22	4	0	0	17.1	17.4	34.5	202	1.98	2016-09-02	100	0	0	QR	4	.	.	.	2	10	13
BAAC	BAAC	B16-BAAC-B	Average	BAAC-B1	B16-BAAC-B1	2016	C	August	3	B16-BAAC-3-B1	2016-08-22	4	0	0	15.2	10.2	25.4	167	2.39	2016-09-02	100	0	0	QR	5	.	.	.	2	10	12
BAAC	BAAC	B16-BAAC-B	Average	BAAC-B10	B16-BAAC-B10	2016	C	August	3	B16-BAAC-3-B10	2016-08-22	0	0	0	15.2	22	37.2	245	0	2016-09-02	100	0	0	QR	4	.	.	.	2	10	8
BAAC	BAAC	B16-BAAC-B	Average	BAAC-B2	B16-BAAC-B2	2016	C	August	3	B16-BAAC-3-B2	2016-08-22	6	0	0	16.1	17	33.1	206	2.92	2016-09-02	100	0	0	QR	5	.	.	.	2	10	14
BAAC	BAAC	B16-BAAC-B	Average	BAAC-B3	B16-BAAC-B3	2016	C	August	3	B16-BAAC-3-B3	2016-08-22	3	0	0	15.8	15.6	31.4	199	1.51	2016-09-02	100	0	0	QR	4	.	.	.	2	10	8
BAAC	BAAC	B16-BAAC-B	Average	BAAC-B4	B16-BAAC-B4	2016	C	August	3	B16-BAAC-3-B4	2016-08-22	.	.	.	.	.	.	.	.	.	.	.	.	.	.	.	.	.	.	.	.
BAAC	BAAC	B16-BAAC-B	Average	BAAC-B5	B16-BAAC-B5	2016	C	August	3	B16-BAAC-3-B5	2016-08-22	7	0	0	16.9	17.4	34.3	203	3.45	2016-09-02	100	0	0	QR	5	.	.	.	2	10	15
BAAC	BAAC	B16-BAAC-B	Average	BAAC-B6	B16-BAAC-B6	2016	C	August	3	B16-BAAC-3-B6	2016-08-22	11	0	0	18.5	17.4	35.9	194	5.67	2016-09-02	100	0	0	QR	4	.	.	.	2	10	12
BAAC	BAAC	B16-BAAC-B	Average	BAAC-B7	B16-BAAC-B7	2016	C	August	3	B16-BAAC-3-B7	2016-08-22	10	0	0	16.7	20	36.7	220	4.55	2016-09-02	100	0	0	QR	4	.	.	.	2	10	11
BAAC	BAAC	B16-BAAC-B	Average	BAAC-B8	B16-BAAC-B8	2016	C	August	3	B16-BAAC-3-B8	2016-08-22	1	0	0	14.8	17.4	32.2	218	0.46	2016-09-02	100	0	0	QR	4	.	.	.	2	10	10
BAAC	BAAC	B16-BAAC-B	Average	BAAC-B9	B16-BAAC-B9	2016	C	August	3	B16-BAAC-3-B9	2016-08-22	7	0	0	16.2	19.2	35.4	219	3.2	2016-09-02	100	0	0	QR	4	.	.	.	2	10	14
BAAC	BAAC	B16-BAAC-A	Best	BAAC-A1	B16-BAAC-A1	2016	C	September	4	B16-BAAC-4-A1	2016-09-22	1	0	0	.	.	.	88	1.14	2016-10-07	88	0	0	QR	3	.	.	.	2	10	7
BAAC	BAAC	B16-BAAC-A	Best	BAAC-A10	B16-BAAC-A10	2016	C	September	4	B16-BAAC-4-A10	2016-09-22	2	0	0	.	.	.	112	1.79	2016-10-07	100	0	0	QR	5	.	.	.	2	10	10
BAAC	BAAC	B16-BAAC-A	Best	BAAC-A2	B16-BAAC-A2	2016	C	September	4	B16-BAAC-4-A2	2016-09-22	10	0	0	.	.	.	137	7.3	2016-10-07	100	0	0	QR	4	.	.	.	2	10	7
BAAC	BAAC	B16-BAAC-A	Best	BAAC-A3	B16-BAAC-A3	2016	C	September	4	B16-BAAC-4-A3	2016-09-22	8	0	0	.	.	.	139	5.76	2016-10-07	100	1	0.05	QR	4	.	.	.	2	10	8
BAAC	BAAC	B16-BAAC-A	Best	BAAC-A4	B16-BAAC-A4	2016	C	September	4	B16-BAAC-4-A4	2016-09-22	.	.	.	.	.	.	.	.	.	.	.	.	.	.	.	.	.	2	10	.
BAAC	BAAC	B16-BAAC-A	Best	BAAC-A5	B16-BAAC-A5	2016	C	September	4	B16-BAAC-4-A5	2016-09-22	9	0	0	.	.	.	130	6.92	2016-10-07	100	0	0	QR	5	.	.	.	2	10	10
BAAC	BAAC	B16-BAAC-A	Best	BAAC-A6	B16-BAAC-A6	2016	C	September	4	B16-BAAC-4-A6	2016-09-22	2	0	0	.	.	.	121	1.65	2016-10-07	100	0	0	QR	5	.	.	.	2	10	8
BAAC	BAAC	B16-BAAC-A	Best	BAAC-A7	B16-BAAC-A7	2016	C	September	4	B16-BAAC-4-A7	2016-09-22	1	0	0	.	.	.	90	1.11	2016-10-07	90	0	0	QR	4	.	.	.	2	10	6
BAAC	BAAC	B16-BAAC-A	Best	BAAC-A8	B16-BAAC-A8	2016	C	September	4	B16-BAAC-4-A8	2016-09-22	1	0	1	.	.	.	95	1.05	2016-10-07	95	0	0	QR	1	.	.	.	2	10	5
BAAC	BAAC	B16-BAAC-A	Best	BAAC-A9	B16-BAAC-A9	2016	C	September	4	B16-BAAC-4-A9	2016-09-22	1	0	0	.	.	.	124	0.81	2016-10-07	100	0	0	QR	5	.	.	.	2	10	8
BAAC	BAAC	B16-BAAC-B	Average	BAAC-B1	B16-BAAC-B1	2016	C	September	4	B16-BAAC-4-B1	2016-09-22	18	0	0	16.8	14	30.8	183	9.82	2016-10-07	100	0	0	QR	5	.	.	.	2	10	8
BAAC	BAAC	B16-BAAC-B	Average	BAAC-B10	B16-BAAC-B10	2016	C	September	4	B16-BAAC-4-B10	2016-09-22	12	0	0	17.5	15.8	33.3	190	6.31	2016-10-07	100	0	0	QR	3	.	.	.	2	10	6
BAAC	BAAC	B16-BAAC-B	Average	BAAC-B2	B16-BAAC-B2	2016	C	September	4	B16-BAAC-4-B2	2016-09-22	10	0	0	.	.	.	137	7.3	2016-10-07	100	1	0.05	QR	5	.	.	.	2	10	7
BAAC	BAAC	B16-BAAC-B	Average	BAAC-B3	B16-BAAC-B3	2016	C	September	4	B16-BAAC-4-B3	2016-09-22	6	0	1	.	.	.	139	4.32	2016-10-07	100	0	0	QR	4	.	.	.	2	10	7.5
BAAC	BAAC	B16-BAAC-B	Average	BAAC-B4	B16-BAAC-B4	2016	C	September	4	B16-BAAC-4-B4	2016-09-22	.	.	.	.	.	.	.	.	.	.	.	.	.	.	.	.	.	2	10	.
BAAC	BAAC	B16-BAAC-B	Average	BAAC-B5	B16-BAAC-B5	2016	C	September	4	B16-BAAC-4-B5	2016-09-22	16	0	0	.	.	.	119	13.45	2016-10-07	100	0	0	QR	4	.	.	.	2	10	8
BAAC	BAAC	B16-BAAC-B	Average	BAAC-B6	B16-BAAC-B6	2016	C	September	4	B16-BAAC-4-B6	2016-09-22	12	0	0	.	.	.	104	11.54	2016-10-07	100	2	0.1	QR	5	.	.	.	2	10	9
BAAC	BAAC	B16-BAAC-B	Average	BAAC-B7	B16-BAAC-B7	2016	C	September	4	B16-BAAC-4-B7	2016-09-22	7	0	0	.	.	.	112	6.25	2016-10-07	100	0	0	QR	5	.	.	.	2	10	11
BAAC	BAAC	B16-BAAC-B	Average	BAAC-B8	B16-BAAC-B8	2016	C	September	4	B16-BAAC-4-B8	2016-09-22	8	0	0	.	.	.	92	8.7	2016-10-07	92	0	0	QR	4	.	.	.	2	10	7
BAAC	BAAC	B16-BAAC-B	Average	BAAC-B9	B16-BAAC-B9	2016	C	September	4	B16-BAAC-4-B9	2016-09-22	26	0	0	.	.	.	125	20.8	2016-10-07	100	0	0	QR	4	.	.	.	2	10	8
BAAC	BAAC	B16-BAAC-A	Best	BAAC-A1	B16-BAAC-A1	2016	C	October	5	B16-BAAC-5-A1	2016-10-19	5	0	0	16.2	16.5	32.7	202	2.48	2016-10-27	100	0	0	QR	2	.	.	.	2	10	7
BAAC	BAAC	B16-BAAC-A	Best	BAAC-A10	B16-BAAC-A10	2016	C	October	5	B16-BAAC-5-A10	2016-10-19	35	0	0	14.7	4.3	19	129	27.08	2016-10-27	100	0	0	QR	3	.	.	.	2	10	11
BAAC	BAAC	B16-BAAC-A	Best	BAAC-A2	B16-BAAC-A2	2016	C	October	5	B16-BAAC-5-A2	2016-10-19	37	0	0	14.6	8.2	22.8	156	23.69	2016-10-27	100	15	0.75	QR	2	.	.	.	2	10	6
BAAC	BAAC	B16-BAAC-A	Best	BAAC-A3	B16-BAAC-A3	2016	C	October	5	B16-BAAC-5-A3	2016-10-19	5	0	0	15	11.6	26.6	177	2.82	2016-10-27	100	0	0	QR	2	.	.	.	2	10	9
BAAC	BAAC	B16-BAAC-A	Best	BAAC-A4	B16-BAAC-A4	2016	C	October	5	B16-BAAC-5-A4	2016-10-19	.	.	.	.	.	.	.	.	2016-10-27	.	.	.	.	.	.	.	.	.	.	.
BAAC	BAAC	B16-BAAC-A	Best	BAAC-A5	B16-BAAC-A5	2016	C	October	5	B16-BAAC-5-A5	2016-10-19	21	0	0	14.2	15.5	29.7	209	10.04	2016-10-27	100	0	0	QS	2	.	.	.	2	10	8
BAAC	BAAC	B16-BAAC-A	Best	BAAC-A6	B16-BAAC-A6	2016	C	October	5	B16-BAAC-5-A6	2016-10-19	10	0	0	15.7	15.3	31	197	5.06	2016-10-27	100	0	0	QS	2	.	.	.	2	10	8
BAAC	BAAC	B16-BAAC-A	Best	BAAC-A7	B16-BAAC-A7	2016	C	October	5	B16-BAAC-5-A7	2016-10-19	14	0	0	16.6	22.8	39.4	237	5.9	2016-10-27	100	0	0	QNS	0	.	.	.	2	10	6
BAAC	BAAC	B16-BAAC-A	Best	BAAC-A8	B16-BAAC-A8	2016	C	October	5	B16-BAAC-5-A8	2016-10-19	7	0	0	14.7	15.7	30.4	207	3.38	2016-10-27	100	0	0	QR	3	.	.	.	2	10	7
BAAC	BAAC	B16-BAAC-A	Best	BAAC-A9	B16-BAAC-A9	2016	C	October	5	B16-BAAC-5-A9	2016-10-19	13	0	0	16.2	4.9	21.1	130	9.98	2016-10-27	100	0	0	QR	2	.	.	.	2	10	10
BAAC	BAAC	B16-BAAC-B	Average	BAAC-B1	B16-BAAC-B1	2016	C	October	5	B16-BAAC-5-B1	2016-10-19	13	0	0	16.1	12.7	28.8	179	7.27	2016-10-27	100	0	0	QR	4	.	.	.	2	10	9
BAAC	BAAC	B16-BAAC-B	Average	BAAC-B10	B16-BAAC-B10	2016	C	October	5	B16-BAAC-5-B10	2016-10-19	9	0	0	16.6	14	30.6	184	4.88	2016-10-27	100	0	0	QR	3	.	.	.	2	10	8
BAAC	BAAC	B16-BAAC-B	Average	BAAC-B2	B16-BAAC-B2	2016	C	October	5	B16-BAAC-5-B2	2016-10-19	64	0	0	14	12.7	26.7	191	33.56	2016-10-27	100	0	0	QR	3	.	.	.	2	10	10
BAAC	BAAC	B16-BAAC-B	Average	BAAC-B3	B16-BAAC-B3	2016	C	October	5	B16-BAAC-5-B3	2016-10-19	14	0	0	14.9	14.1	29	195	7.19	2016-10-27	100	0	0	QR	3	.	.	.	2	10	8
BAAC	BAAC	B16-BAAC-B	Average	BAAC-B4	B16-BAAC-B4	2016	C	October	5	B16-BAAC-5-B4	2016-10-19	.	.	.	.	.	.	.	.	2016-10-27	100	.	.	.	.	.	.	.	2	10	.
BAAC	BAAC	B16-BAAC-B	Average	BAAC-B5	B16-BAAC-B5	2016	C	October	5	B16-BAAC-5-B5	2016-10-19	7	0	0	15.6	9.4	25	160	4.37	2016-10-27	100	4	4	QR	5	.	.	.	2	10	8
BAAC	BAAC	B16-BAAC-B	Average	BAAC-B6	B16-BAAC-B6	2016	C	October	5	B16-BAAC-5-B6	2016-10-19	14	0	0	14.4	10.6	25	174	8.06	2016-10-27	100	1	1	QR	4	.	.	.	2	10	7
BAAC	BAAC	B16-BAAC-B	Average	BAAC-B7	B16-BAAC-B7	2016	C	October	5	B16-BAAC-5-B7	2016-10-19	21	0	0	15.9	12.4	28.3	178	11.8	2016-10-27	100	0	0	QR	4	.	.	.	2	10	8
BAAC	BAAC	B16-BAAC-B	Average	BAAC-B8	B16-BAAC-B8	2016	C	October	5	B16-BAAC-5-B8	2016-10-19	30	0	0	15.7	10.5	26.2	167	17.98	2016-10-27	100	0	0	QR	3	.	.	.	2	10	8
BAAC	BAAC	B16-BAAC-B	Average	BAAC-B9	B16-BAAC-B9	2016	C	October	5	B16-BAAC-5-B9	2016-10-19	1	0	0	.	.	.	99	1.01	2016-10-27	100	7	7	QS	3	.	.	.	2	10	2.5
BAAC	BAAC	B16-BAAC-A	Best	BAAC-A1	B16-BAAC-A1	2016	C	November	6	B16-BAAC-6-A1	2016-11-18	7	0	0	16.7	8.4	25.1	150	4.66	2016-11-30	100	0	0	QR	0	.	.	.	2	10	6
BAAC	BAAC	B16-BAAC-A	Best	BAAC-A10	B16-BAAC-A10	2016	C	November	6	B16-BAAC-6-A10	2016-11-18	1	0	0	17.2	12.7	29.9	174	0.58	2016-11-30	100	0	0	QR	0	.	.	.	2	10	8
BAAC	BAAC	B16-BAAC-A	Best	BAAC-A2	B16-BAAC-A2	2016	C	November	6	B16-BAAC-6-A2	2016-11-18	6	0	0	.	.	.	110	5.45	2016-11-30	100	0	0	QS	0	.	.	.	2	10	2
BAAC	BAAC	B16-BAAC-A	Best	BAAC-A3	B16-BAAC-A3	2016	C	November	6	B16-BAAC-6-A3	2016-11-18	1	0	0	.	.	.	148	0.68	2016-11-30	100	0	0	QR	0	.	.	.	2	10	10
BAAC	BAAC	B16-BAAC-A	Best	BAAC-A4	B16-BAAC-A4	2016	C	November	6	B16-BAAC-6-A4	2016-11-18	.	0	0	.	.	.	.	.	.	.	.	.	.	.	.	.	.	.	.	.
BAAC	BAAC	B16-BAAC-A	Best	BAAC-A5	B16-BAAC-A5	2016	C	November	6	B16-BAAC-6-A5	2016-11-18	2	0	0	.	.	.	125	1.6	2016-11-30	100	0	0	QR	0	.	.	.	2	10	10
BAAC	BAAC	B16-BAAC-A	Best	BAAC-A6	B16-BAAC-A6	2016	C	November	6	B16-BAAC-6-A6	2016-11-18	1	0	0	.	.	.	149	0.67	2016-11-30	100	0	0	QR	0	.	.	.	2	10	6
BAAC	BAAC	B16-BAAC-A	Best	BAAC-A7	B16-BAAC-A7	2016	C	November	6	B16-BAAC-6-A7	2016-11-18	5	0	0	17.3	10.6	27.9	161	3.1	2016-11-30	100	0	0	QR	0	.	.	.	2	10	4
BAAC	BAAC	B16-BAAC-A	Best	BAAC-A8	B16-BAAC-A8	2016	C	November	6	B16-BAAC-6-A8	2016-11-18	1	0	0	16.8	10.4	27.2	162	0.62	2016-11-30	100	0	0	QR	0	.	.	.	2	10	6
BAAC	BAAC	B16-BAAC-A	Best	BAAC-A9	B16-BAAC-A9	2016	C	November	6	B16-BAAC-6-A9	2016-11-18	3	0	0	16.4	8.6	25	152	1.97	2016-11-30	100	0	0	QR	0	.	.	.	2	10	8
BAAC	BAAC	B16-BAAC-B	Average	BAAC-B1	B16-BAAC-B1	2016	C	November	6	B16-BAAC-6-B1	2016-11-18	8	0	0	14.9	15.6	30.5	205	3.91	2016-11-30	100	0	0	QR	0	.	.	.	2	10	6
BAAC	BAAC	B16-BAAC-B	Average	BAAC-B10	B16-BAAC-B10	2016	C	November	6	B16-BAAC-6-B10	2016-11-18	5	0	0	.	.	.	155	3.23	2016-11-30	100	0	0	QR	0	.	.	.	2	10	6
BAAC	BAAC	B16-BAAC-B	Average	BAAC-B2	B16-BAAC-B2	2016	C	November	6	B16-BAAC-6-B2	2016-11-18	10	0	0	14.1	8.9	23	163	6.13	2016-11-30	100	0	0	QR	0	.	.	.	2	10	5
BAAC	BAAC	B16-BAAC-B	Average	BAAC-B3	B16-BAAC-B3	2016	C	November	6	B16-BAAC-6-B3	2016-11-18	7	0	0	15.8	13.1	28.9	183	3.83	2016-11-30	100	0	0	QR	0	.	.	.	2	10	5
BAAC	BAAC	B16-BAAC-B	Average	BAAC-B4	B16-BAAC-B4	2016	C	November	6	B16-BAAC-6-B4	2016-11-18	.	0	0	.	.	.	.	.	.	.	.	.	.	.	.	.	.	.	.	.
BAAC	BAAC	B16-BAAC-B	Average	BAAC-B5	B16-BAAC-B5	2016	C	November	6	B16-BAAC-6-B5	2016-11-18	1	0	0	.	.	.	131	0.76	2016-11-30	100	0	0	QR	0	.	.	.	2	10	7
BAAC	BAAC	B16-BAAC-B	Average	BAAC-B6	B16-BAAC-B6	2016	C	November	6	B16-BAAC-6-B6	2016-11-18	3	0	0	.	.	.	132	2.27	2016-11-30	100	0	0	QR	4	.	.	.	2	10	8
BAAC	BAAC	B16-BAAC-B	Average	BAAC-B7	B16-BAAC-B7	2016	C	November	6	B16-BAAC-6-B7	2016-11-18	11	0	0	17.2	12.2	29.4	171	6.44	2016-11-30	100	0	0	QR	0	.	.	.	2	10	7
BAAC	BAAC	B16-BAAC-B	Average	BAAC-B8	B16-BAAC-B8	2016	C	November	6	B16-BAAC-6-B8	2016-11-18	7	0	0	.	.	.	144	4.86	2016-11-30	100	3	0.15	QR	0	.	.	.	2	10	5
BAAC	BAAC	B16-BAAC-B	Average	BAAC-B9	B16-BAAC-B9	2016	C	November	6	B16-BAAC-6-B9	2016-11-18	1	0	0	17.8	6.7	24.5	138	0.73	2016-11-30	100	0	0	QL	0	.	.	.	2	10	0.25
BAAD	BAAD	B16-BAAD-A	Best	BAAD-A1	B16-BAAD-A1	2016	SE	May	1	B16-BAAD-1-A1	2016-05-18	0	0	0	17.9	30.8	48.7	272	0	2016-05-25	100	0	0	QS	4	.	.	.	1	10	3
BAAD	BAAD	B16-BAAD-A	Best	BAAD-A2	B16-BAAD-A2	2016	SE	May	1	B16-BAAD-1-A2	2016-05-18	0	0	0	19.2	22.5	41.7	217	0	2016-05-25	100	1	0.05	QR	4	.	.	.	1	10	10
BAAD	BAAD	B16-BAAD-A	Best	BAAD-A3	B16-BAAD-A3	2016	SE	May	1	B16-BAAD-1-A3	2016-05-18	1	0	0	17.5	19.8	37.3	213	0.47	2016-05-25	100	1	0.05	QR	3	.	.	.	1	10	4
BAAD	BAAD	B16-BAAD-A	Best	BAAD-A4	B16-BAAD-A4	2016	SE	May	1	B16-BAAD-1-A4	2016-05-18	0	0	0	16.4	20.9	37.3	227	0	2016-05-25	100	5	0.25	QR	4	.	.	.	1	10	8
BAAD	BAAD	B16-BAAD-A	Best	BAAD-A5	B16-BAAD-A5	2016	SE	May	1	B16-BAAD-1-A5	2016-05-18	1	0	0	17.9	27.2	45.1	252	0.4	2016-05-25	100	2	0.1	QS	3	.	.	.	1	10	10
BAAD	BAAD	B16-BAAD-A	Best	BAAD-A6	B16-BAAD-A6	2016	SE	May	1	B16-BAAD-1-A6	2016-05-18	0	0	0	18	14.5	32.5	181	0	2016-05-25	100	0	0	QR	4	.	.	.	1	10	3
BAAD	BAAD	B16-BAAD-A	Best	BAAD-A7	B16-BAAD-A7	2016	SE	May	1	B16-BAAD-1-A7	2016-05-18	0	0	0	15.2	26.3	41.5	273	0	2016-05-25	100	6	0.3	QR	4	.	.	.	1	10	7
BAAD	BAAD	B16-BAAD-A	Best	BAAD-A8	B16-BAAD-A8	2016	SE	May	1	B16-BAAD-1-A8	2016-05-18	0	0	0	18.8	24.3	43.1	229	0	2016-05-25	100	0	0	QR	4	.	.	.	1	10	8
BAAD	BAAD	B16-BAAD-B	Average	BAAD-B1	B16-BAAD-B1	2016	SE	May	1	B16-BAAD-1-B1	2016-05-18	1	0	0	19.7	21.3	41	208	0.48	2016-05-25	100	1	0.05	QR	4	.	.	.	1	10	8
BAAD	BAAD	B16-BAAD-B	Average	BAAD-B2	B16-BAAD-B2	2016	SE	May	1	B16-BAAD-1-B2	2016-05-18	1	0	0	20.7	20.5	41.2	199	0.5	2016-05-25	100	1	0.05	QR	0	.	.	.	1	10	7
BAAD	BAAD	B16-BAAD-B	Average	BAAD-B3	B16-BAAD-B3	2016	SE	May	1	B16-BAAD-1-B3	2016-05-18	0	0	3	19.1	24.7	43.8	232	0	2016-05-25	100	0	0	QR	4	.	.	.	1	10	10
BAAD	BAAD	B16-BAAD-B	Average	BAAD-B4	B16-BAAD-B4	2016	SE	May	1	B16-BAAD-1-B4	2016-05-18	0	0	0	18.7	19.6	38.3	205	0	2016-05-25	100	0	0	QR	4	.	.	.	1	10	4
BAAD	BAAD	B16-BAAD-B	Average	BAAD-B5	B16-BAAD-B5	2016	SE	May	1	B16-BAAD-1-B5	2016-05-18	0	0	0	18.9	23.5	42.4	224	0	2016-05-25	100	0	0	QS	4	.	.	.	1	10	9
BAAD	BAAD	B16-BAAD-B	Average	BAAD-B6	B16-BAAD-B6	2016	SE	May	1	B16-BAAD-1-B6	2016-05-18	0	0	0	16.9	24.1	41	243	0	2016-05-25	100	0	0	QS	3	.	.	.	1	10	9
BAAD	BAAD	B16-BAAD-B	Average	BAAD-B7	B16-BAAD-B7	2016	SE	May	1	B16-BAAD-1-B7	2016-05-18	0	0	0	16.8	22.7	39.5	235	0	2016-05-25	100	0	0	QL	3	.	.	.	1	10	5
BAAD	BAAD	B16-BAAD-B	Average	BAAD-B8	B16-BAAD-B8	2016	SE	May	1	B16-BAAD-1-B8	2016-05-18	0	0	1	17.6	31.9	49.5	282	0	2016-05-25	100	1	0.05	QS	3	.	.	.	1	10	8
BAAD	BAAD	B16-BAAD-B	Average	BAAD-B9	B16-BAAD-B9	2016	SE	May	1	B16-BAAD-1-B9	2016-05-18	0	0	5	19.9	19.4	39.3	202	0	2016-05-25	100	5	0.25	QR	4	.	.	.	1	10	5
BAAD	BAAD	B16-BAAD-A	Best	BAAD-A1	B16-BAAD-A1	2016	SE	June	2	B16-BAAD-2-A1	2016-06-20	2	0	7	16	24	40	257	0.78	2016-06-23	100	0	0	QR	4	.	.	.	1	10	8
BAAD	BAAD	B16-BAAD-A	Best	BAAD-A10	B16-BAAD-A10	2016	SE	June	2	B16-BAAD-2-A10	2016-06-20	.	.	.	.	.	.	.	.	2016-06-23	.	.	.	NA	NA	.	.	.	.	10	.
BAAD	BAAD	B16-BAAD-A	Best	BAAD-A2	B16-BAAD-A2	2016	SE	June	2	B16-BAAD-2-A2	2016-06-20	3	0	0	16.8	20.9	37.7	224	1.34	2016-06-23	100	0	0	QR	4	.	1	.	1	10	18
BAAD	BAAD	B16-BAAD-A	Best	BAAD-A3	B16-BAAD-A3	2016	SE	June	2	B16-BAAD-2-A3	2016-06-20	2	0	2	17	26.8	43.8	260	0.77	2016-06-23	100	0	0	QR	5	.	.	.	1	10	8
BAAD	BAAD	B16-BAAD-A	Best	BAAD-A4	B16-BAAD-A4	2016	SE	June	2	B16-BAAD-2-A4	2016-06-20	0	0	1	16.6	31.4	48	290	0	2016-06-23	100	0	0	QR	3	.	1	.	1	10	12
BAAD	BAAD	B16-BAAD-A	Best	BAAD-A5	B16-BAAD-A5	2016	SE	June	2	B16-BAAD-2-A5	2016-06-20	3	0	2	19	25.8	44.8	238	1.26	2016-06-23	100	0	0	QS	3	.	1	.	1	10	8
BAAD	BAAD	B16-BAAD-A	Best	BAAD-A6	B16-BAAD-A6	2016	SE	June	2	B16-BAAD-2-A6	2016-06-20	0	0	0	18	26	44	244	0	2016-06-23	100	0	0	QR	4	.	.	.	1	10	7
BAAD	BAAD	B16-BAAD-A	Best	BAAD-A7	B16-BAAD-A7	2016	SE	June	2	B16-BAAD-2-A7	2016-06-20	2	0	0	16.3	35.8	52.1	320	0.63	2016-06-23	100	0	0	QR	4	.	1	.	1	10	8
BAAD	BAAD	B16-BAAD-A	Best	BAAD-A8	B16-BAAD-A8	2016	SE	June	2	B16-BAAD-2-A8	2016-06-20	1	0	0	18.1	24.3	42.4	234	0.43	2016-06-23	100	0	0	QR	4	.	1	.	1	10	7
BAAD	BAAD	B16-BAAD-A	Best	BAAD-A9	B16-BAAD-A9	2016	SE	June	2	B16-BAAD-2-A9	2016-06-20	.	.	.	.	.	.	.	.	2016-06-23	.	.	.	LW	0	.	.	.	.	10	.
BAAD	BAAD	B16-BAAD-B	Average	BAAD-B1	B16-BAAD-B1	2016	SE	June	2	B16-BAAD-2-B1	2016-06-20	4	0	7	16.2	29.4	45.6	288	1.39	2016-06-23	100	0	0	QR	4	.	1	.	1	10	9
BAAD	BAAD	B16-BAAD-B	Average	BAAD-B10	B16-BAAD-B10	2016	SE	June	2	B16-BAAD-2-B10	2016-06-20	.	.	.	.	.	.	.	.	2016-06-24	.	.	.	.	.	.	.	.	1	10	.
BAAD	BAAD	B16-BAAD-B	Average	BAAD-B2	B16-BAAD-B2	2016	SE	June	2	B16-BAAD-2-B2	2016-06-20	0	0	3	17.6	16.5	34.1	197	0	2016-06-23	100	0	0	QS	3	.	1	.	1	10	4
BAAD	BAAD	B16-BAAD-B	Average	BAAD-B3	B16-BAAD-B3	2016	SE	June	2	B16-BAAD-2-B3	2016-06-20	4	0	4	16.9	31.4	48.3	290	1.38	2016-06-23	100	0	0	QR	4	.	1	.	1	10	18
BAAD	BAAD	B16-BAAD-B	Average	BAAD-B4	B16-BAAD-B4	2016	SE	June	2	B16-BAAD-2-B4	2016-06-20	0	0	12	15.1	28.3	43.4	299	0	2016-06-23	100	1	0.05	QR	4	.	.	.	1	10	8
BAAD	BAAD	B16-BAAD-B	Average	BAAD-B5	B16-BAAD-B5	2016	SE	June	2	B16-BAAD-2-B5	2016-06-20	0	0	2	16.8	25.1	41.9	251	0	2016-06-23	100	1	0.05	QR	4	.	1	.	1	10	18
BAAD	BAAD	B16-BAAD-B	Average	BAAD-B6	B16-BAAD-B6	2016	SE	June	2	B16-BAAD-2-B6	2016-06-20	0	0	1	15.3	33.5	48.8	320	0	2016-06-23	100	0	0	VQ	4	.	.	.	1	10	15
BAAD	BAAD	B16-BAAD-B	Average	BAAD-B7	B16-BAAD-B7	2016	SE	June	2	B16-BAAD-2-B7	2016-06-20	0	0	0	16.6	23.3	39.9	240	0	2016-06-24	100	0	0	QR	3	.	1	.	1	10	8
BAAD	BAAD	B16-BAAD-B	Average	BAAD-B8	B16-BAAD-B8	2016	SE	June	2	B16-BAAD-2-B8	2016-06-20	4	0	1	17	28.9	45.9	271	1.48	2016-06-24	100	0	0	QR	4	.	1	.	1	10	9
BAAD	BAAD	B16-BAAD-B	Average	BAAD-B9	B16-BAAD-B9	2016	SE	June	2	B16-BAAD-2-B9	2016-06-20	0	0	6	16.8	26.1	42.9	261	0	2016-06-24	100	0	0	QR	4	.	1	.	1	10	10
BAAD	BAAD	B16-BAAD-A	Best	BAAD-A1	B16-BAAD-A1	2016	SE	July	3	B16-BAAD-3-A1	2016-07-14	3	0	1	14.3	31.7	46	323	0.93	2016-07-18	100	0	0	QR	4	.	.	1	1	10	.
BAAD	BAAD	B16-BAAD-A	Best	BAAD-A2	B16-BAAD-A2	2016	SE	July	3	B16-BAAD-3-A2	2016-07-14	7	0	17	15.3	27.1	42.4	294.124	2.37995	2016-07-18	100	0	0	QR	3	.	3	.	1	10	.
BAAD	BAAD	B16-BAAD-A	Best	BAAD-A3	B16-BAAD-A3	2016	SE	July	3	B16-BAAD-3-A3	2016-07-14	2	0	3	16.5	29.6	46.1	282.394	0.70823	2016-07-18	100	0	0	QR	5	.	2	.	1	10	.
BAAD	BAAD	B16-BAAD-A	Best	BAAD-A4	B16-BAAD-A4	2016	SE	July	3	B16-BAAD-3-A4	2016-07-14	4	0	0	19.9	36.2	56.1	281.91	1.41889	2016-07-18	100	0	0	QR	3	.	1	1	1	10	.
BAAD	BAAD	B16-BAAD-A	Best	BAAD-A5	B16-BAAD-A5	2016	SE	July	3	B16-BAAD-3-A5	2016-07-14	16	0	0	17.7	38.5	56.2	317.514	5.03915	2016-07-18	100	0	0	QS	4	.	.	.	1	10	.
BAAD	BAAD	B16-BAAD-A	Best	BAAD-A6	B16-BAAD-A6	2016	SE	July	3	B16-BAAD-3-A6	2016-07-14	3	0	4	18.1	34.8	52.9	296.265	1.01261	2016-07-18	100	0	0	QR	4	.	1	.	1	10	.
BAAD	BAAD	B16-BAAD-A	Best	BAAD-A7	B16-BAAD-A7	2016	SE	July	3	B16-BAAD-3-A7	2016-07-14	1	0	2	16.4	27.1	43.5	267.244	0.37419	2016-07-18	100	0	0	QR	5	.	1	1	1	10	.
BAAD	BAAD	B16-BAAD-A	Best	BAAD-A8	B16-BAAD-A8	2016	SE	July	3	B16-BAAD-3-A8	2016-07-14	1	0	0	15.1	20.4	35.5	235.099	0.425352	2016-07-18	100	0	0	QR	3	.	2	.	1	10	.
BAAD	BAAD	B16-BAAD-B	Average	BAAD-B1	B16-BAAD-B1	2016	SE	July	3	B16-BAAD-3-B1	2016-07-14	8	0	5	19.7	29.5	49.2	255	3.14	2016-07-18	100	0	0	QL	NA	.	1	1	1	10
BAAD	BAAD	B16-BAAD-B	Average	BAAD-B2	B16-BAAD-B2	2016	SE	July	3	B16-BAAD-3-B2	2016-07-14	1	0	0	17.9	23.2	41.1	230	0.44	2016-07-18	100	0	0	QS	4	.	1	.	1	10
BAAD	BAAD	B16-BAAD-B	Average	BAAD-B3	B16-BAAD-B3	2016	SE	July	3	B16-BAAD-3-B3	2016-07-14	6	0	2	17.2	24.5	41.7	244	2.45	2016-07-18	100	0	0	QR	4	.	1	2	1	10
BAAD	BAAD	B16-BAAD-B	Average	BAAD-B4	B16-BAAD-B4	2016	SE	July	3	B16-BAAD-3-B4	2016-07-14	0	0	2	17.4	30	47.4	274	0	2016-07-18	100	0	0	QR	3	.	1	.	1	10
BAAD	BAAD	B16-BAAD-B	Average	BAAD-B5	B16-BAAD-B5	2016	SE	July	3	B16-BAAD-3-B5	2016-07-14	3	0	2	19.3	24.4	43.7	228	1.31	2016-07-18	100	0	0	QR	4	.	3	.	1	10
BAAD	BAAD	B16-BAAD-B	Average	BAAD-B6	B16-BAAD-B6	2016	SE	July	3	B16-BAAD-3-B6	2016-07-14	5	0	0	17.6	24.1	41.7	237	2.11	2016-07-18	100	0	0	QR	4	.	1	1	1	10
BAAD	BAAD	B16-BAAD-B	Average	BAAD-B7	B16-BAAD-B7	2016	SE	July	3	B16-BAAD-3-B7	2016-07-14	2	0	1	15.9	34.5	50.4	318	0.63	2016-07-18	100	0	0	QR	4	.	.	1	1	10
BAAD	BAAD	B16-BAAD-B	Average	BAAD-B8	B16-BAAD-B8	2016	SE	July	3	B16-BAAD-3-B8	2016-07-14	6	0	0	18.1	31.1	49.2	272	2.21	2016-07-18	100	0	0	QS	3	.	1	1	1	10
BAAD	BAAD	B16-BAAD-B	Average	BAAD-B9	B16-BAAD-B9	2016	SE	July	3	B16-BAAD-3-B9	2016-07-14	5	0	3	16.5	22.3	38.8	238	2.1	2016-07-18	100	0	0	QR	4	.	1	1	1	10
BAAD	BAAD	B16-BAAD-A	Best	BAAD-A1	B16-BAAD-A1	2016	SE	August	4	B16-BAAD-4-A1	2016-08-19	0	0	0	14.3	29.3	43.6	305	0	2016-09-01	100	0	0	QR	3	.	1	.	1	10	8
BAAD	BAAD	B16-BAAD-A	Best	BAAD-A2	B16-BAAD-A2	2016	SE	August	4	B16-BAAD-4-A2	2016-08-19	0	0	0	17.1	30.7	47.8	280	0	2016-09-01	100	0	0	QR	4	2	.	.	1	10	9
BAAD	BAAD	B16-BAAD-A	Best	BAAD-A3	B16-BAAD-A3	2016	SE	August	4	B16-BAAD-4-A3	2016-08-19	3	0	0	15.9	30.3	46.2	291	1.03	2016-09-01	100	0	0	QR	4	.	2	.	1	10	9
BAAD	BAAD	B16-BAAD-A	Best	BAAD-A4	B16-BAAD-A4	2016	SE	August	4	B16-BAAD-4-A4	2016-08-19	0	0	0	15	38.8	53.8	359	0	2016-09-01	100	0	0	QR	3	.	2	.	1	10	8
BAAD	BAAD	B16-BAAD-A	Best	BAAD-A5	B16-BAAD-A5	2016	SE	August	4	B16-BAAD-4-A5	2016-08-19	0	0	0	15.7	27	42.7	272	0	2016-09-01	100	0	0	QS	4	.	1	.	1	10	6
BAAD	BAAD	B16-BAAD-A	Best	BAAD-A6	B16-BAAD-A6	2016	SE	August	4	B16-BAAD-4-A6	2016-08-19	4	0	0	15.5	43.8	59.3	383	1.05	2016-09-01	100	0	0	QR	4	.	1	.	1	10	8
BAAD	BAAD	B16-BAAD-A	Best	BAAD-A7	B16-BAAD-A7	2016	SE	August	4	B16-BAAD-4-A7	2016-08-19	0	0	0	15.9	28.5	44.4	279	0	2016-09-01	100	0	0	QR	4	.	2	.	1	10	10
BAAD	BAAD	B16-BAAD-A	Best	BAAD-A8	B16-BAAD-A8	2016	SE	August	4	B16-BAAD-4-A8	2016-08-19	0	0	0	16.1	15.1	31.2	194	0	2016-09-01	100	0	0	QR	3	2	.	.	1	10	8
BAAD	BAAD	B16-BAAD-B	Average	BAAD-B1	B16-BAAD-B1	2016	SE	August	4	B16-BAAD-4-B1	2016-08-19	0	0	5	17.8	19.9	37.7	217	0	2016-08-31	100	0	0	LW	NA	1	.	.	1	10	5
BAAD	BAAD	B16-BAAD-B	Average	BAAD-B2	B16-BAAD-B2	2016	SE	August	4	B16-BAAD-4-B2	2016-08-19	1	0	0	16	35.6	51.6	323	0.31	2016-08-31	100	0	0	QR	3	1	.	.	1	10	8
BAAD	BAAD	B16-BAAD-B	Average	BAAD-B3	B16-BAAD-B3	2016	SE	August	4	B16-BAAD-4-B3	2016-08-19	2	0	0	15.7	37.5	53.2	339	0.59	2016-08-31	100	0	0	QR	5	.	2	.	1	10	10
BAAD	BAAD	B16-BAAD-B	Average	BAAD-B4	B16-BAAD-B4	2016	SE	August	4	B16-BAAD-4-B4	2016-08-19	3	0	1	15.6	41.3	56.9	366	0.82	2016-08-31	100	0	0	QR	5	.	1	.	1	10	8
BAAD	BAAD	B16-BAAD-B	Average	BAAD-B5	B16-BAAD-B5	2016	SE	August	4	B16-BAAD-4-B5	2016-08-19	2	0	1	15.5	35.4	50.9	329	0.61	2016-08-31	100	0	0	QR	4	.	2	.	1	10	8
BAAD	BAAD	B16-BAAD-B	Average	BAAD-B6	B16-BAAD-B6	2016	SE	August	4	B16-BAAD-4-B6	2016-08-19	0	0	0	14.7	40	54.7	372	0	2016-08-31	100	0	0	QS	4	.	2	.	1	10	9
BAAD	BAAD	B16-BAAD-B	Average	BAAD-B7	B16-BAAD-B7	2016	SE	August	4	B16-BAAD-4-B7	2016-08-19	2	0	0	14.2	29.1	43.3	305	0.66	2016-08-31	100	0	0	QR	4	.	1	.	1	10	8
BAAD	BAAD	B16-BAAD-B	Average	BAAD-B8	B16-BAAD-B8	2016	SE	August	4	B16-BAAD-4-B8	2016-08-19	3	0	0	15	37.5	52.5	350	0.86	2016-08-31	100	1	0.05	QR	3	.	2	.	1	10	9
BAAD	BAAD	B16-BAAD-B	Average	BAAD-B9	B16-BAAD-B9	2016	SE	August	4	B16-BAAD-4-B9	2016-08-19	5	0	3	15.2	32.5	47.7	317	1.58	2016-08-31	100	0	0	QR	4	.	2	.	1	10	9
BAAD	BAAD	B16-BAAD-A	Best	BAAD-A1	B16-BAAD-A1	2016	SE	September	5	B16-BAAD-5-A1	2016-09-18	8	0	0	14.5	37.4	51.9	358	2.24	2016-09-21	100	0	0	QR	3	1	.	.	1	10	9
BAAD	BAAD	B16-BAAD-A	Best	BAAD-A2	B16-BAAD-A2	2016	SE	September	5	B16-BAAD-5-A2	2016-09-18	7	0	0	14.1	28.1	42.2	299	2.34	2016-09-21	100	1	0.05	QR	2	2	.	.	1	10	8
BAAD	BAAD	B16-BAAD-A	Best	BAAD-A3	B16-BAAD-A3	2016	SE	September	5	B16-BAAD-5-A3	2016-09-18	7	0	0	15.1	38.7	53.8	356	1.96	2016-09-21	100	0	0	QR	3	2	.	.	1	10	8
BAAD	BAAD	B16-BAAD-A	Best	BAAD-A4	B16-BAAD-A4	2016	SE	September	5	B16-BAAD-5-A4	2016-09-18	1	0	0	13.4	32.2	45.6	340	0.29	2016-09-21	100	0	0	QR	3	2	.	.	1	10	8
BAAD	BAAD	B16-BAAD-A	Best	BAAD-A5	B16-BAAD-A5	2016	SE	September	5	B16-BAAD-5-A5	2016-09-18	1	0	0	17.6	27.6	45.2	257	0.39	2016-09-21	100	0	0	QR	3	1	.	.	1	10	3
BAAD	BAAD	B16-BAAD-A	Best	BAAD-A6	B16-BAAD-A6	2016	SE	September	5	B16-BAAD-5-A6	2016-09-18	4	0	0	13.6	33.4	47	346	1.16	2016-09-21	100	2	0.1	QR	4	1	.	.	1	10	8
BAAD	BAAD	B16-BAAD-A	Best	BAAD-A7	B16-BAAD-A7	2016	SE	September	5	B16-BAAD-5-A7	2016-09-18	1	0	0	16.9	38.5	55.4	328	0.31	2016-09-21	100	0	0	QR	4	2	.	.	1	10	10
BAAD	BAAD	B16-BAAD-A	Best	BAAD-A8	B16-BAAD-A8	2016	SE	September	5	B16-BAAD-5-A8	2016-09-18	3	0	0	16.1	24.9	41	255	1.18	2016-09-21	100	5	0.25	QR	4	2	.	.	1	10	8
BAAD	BAAD	B16-BAAD-B	Average	BAAD-B1	B16-BAAD-B1	2016	SE	September	5	B16-BAAD-5-B1	2016-09-18	.	.	.	.	.	.	.	.	.	.	.	.	QL	NA	1	.	.	1	10	0.5
BAAD	BAAD	B16-BAAD-B	Average	BAAD-B2	B16-BAAD-B2	2016	SE	September	5	B16-BAAD-5-B2	2016-09-18	1	0	0	20	35.2	55.2	276	0.36	2016-09-21	100	1	0.05	QR	4	1	.	.	1	10	6
BAAD	BAAD	B16-BAAD-B	Average	BAAD-B3	B16-BAAD-B3	2016	SE	September	5	B16-BAAD-5-B3	2016-09-18	13	0	0	16.2	31	47.2	291	4.46	2016-09-21	100	0	0	QR	4	2	.	.	1	10	9
BAAD	BAAD	B16-BAAD-B	Average	BAAD-B4	B16-BAAD-B4	2016	SE	September	5	B16-BAAD-5-B4	2016-09-18	6	0	3	17.5	29.4	46.9	271	2.21	2016-09-21	100	0	0	QS	4	1	.	.	1	10	8
BAAD	BAAD	B16-BAAD-B	Average	BAAD-B5	B16-BAAD-B5	2016	SE	September	5	B16-BAAD-5-B5	2016-09-18	3	0	0	19.5	26.5	46	236	1.27	2016-09-21	100	0	0	QR	4	2	.	.	1	10	6
BAAD	BAAD	B16-BAAD-B	Average	BAAD-B6	B16-BAAD-B6	2016	SE	September	5	B16-BAAD-5-B6	2016-09-18	1	0	0	17.6	26.4	44	250	0.4	2016-09-21	100	2	0.1	QR	4	2	.	.	1	10	8
BAAD	BAAD	B16-BAAD-B	Average	BAAD-B7	B16-BAAD-B7	2016	SE	September	5	B16-BAAD-5-B7	2016-09-18	3	0	0	16.5	25.3	41.8	253	1.18	2016-09-21	100	0	0	QR	3	1	.	.	1	10	8
BAAD	BAAD	B16-BAAD-B	Average	BAAD-B8	B16-BAAD-B8	2016	SE	September	5	B16-BAAD-5-B8	2016-09-18	8	0	0	17.4	36.9	54.3	312	2.56	2016-09-21	100	1	0.05	QR	3	2	.	.	1	10	10
BAAD	BAAD	B16-BAAD-B	Average	BAAD-B9	B16-BAAD-B9	2016	SE	September	5	B16-BAAD-5-B9	2016-09-18	6	0	0	17.9	23.3	41.2	230	2.61	2016-09-21	100	0	0	QR	4	2	.	.	1	10	8
BAAD	BAAD	B16-BAAD-A	Best	BAAD-A1	B16-BAAD-A1	2016	SE	November	6	B16-BAAD-6-A1	2016-11-08	24	0	0	15.9	32.2	48.1	303	7.93	2016-11-15	100	5	0.25	QR	4	1	.	.	1	10	5
BAAD	BAAD	B16-BAAD-A	Best	BAAD-A10	B16-BAAD-A10	2016	SE	November	6	B16-BAAD-6-A10	2016-11-08	.	.	.	.	.	.	.	.	.	.	.	.	.	.	.	.	.	.	.	.
BAAD	BAAD	B16-BAAD-A	Best	BAAD-A2	B16-BAAD-A2	2016	SE	November	6	B16-BAAD-6-A2	2016-11-08	13	0	0	18.6	26.9	45.5	245	5.31	2016-11-15	100	1	0.05	QS	4	2	.	.	1	10	6
BAAD	BAAD	B16-BAAD-A	Best	BAAD-A3	B16-BAAD-A3	2016	SE	November	6	B16-BAAD-6-A3	2016-11-08	20	0	0	.	.	.	146	13.7	2016-11-15	100	0	0	QS	2	2	.	.	1	10	3
BAAD	BAAD	B16-BAAD-A	Best	BAAD-A4	B16-BAAD-A4	2016	SE	November	6	B16-BAAD-6-A4	2016-11-08	9	0	0	17.2	37	54.2	315	2.86	2016-11-15	100	2	0.1	QL	NA	2	.	.	1	10	4
BAAD	BAAD	B16-BAAD-A	Best	BAAD-A5	B16-BAAD-A5	2016	SE	November	6	B16-BAAD-6-A5	2016-11-08	12	0	0	14	33.3	47.3	338	3.55	2016-11-15	100	0	0	QR	3	.	.	1	1	10	3
BAAD	BAAD	B16-BAAD-A	Best	BAAD-A6	B16-BAAD-A6	2016	SE	November	6	B16-BAAD-6-A6	2016-11-08	16	0	0	16.7	23.1	39.8	238	6.71	2016-11-15	100	2	0.1	QR	3	1	.	.	1	10	4
BAAD	BAAD	B16-BAAD-A	Best	BAAD-A7	B16-BAAD-A7	2016	SE	November	6	B16-BAAD-6-A7	2016-11-08	14	0	0	15.6	31.3	46.9	301	4.66	2016-11-15	100	1	0.05	QR	4	2	.	.	1	10	10
BAAD	BAAD	B16-BAAD-A	Best	BAAD-A8	B16-BAAD-A8	2016	SE	November	6	B16-BAAD-6-A8	2016-11-08	13	0	0	17.4	16.2	33.6	193	6.73	2016-11-15	100	4	0.2	QR	3	2	.	.	1	10	5
BAAD	BAAD	B16-BAAD-A	Best	BAAD-A9	B16-BAAD-A9	2016	SE	November	6	B16-BAAD-6-A9	2016-11-08	.	.	.	.	.	.	.	.	.	.	.	.	.	.	.	.	.	.	.	.
BAAD	BAAD	B16-BAAD-B	Average	BAAD-B1	B16-BAAD-B1	2016	SE	November	6	B16-BAAD-6-B1	2016-11-08	6	0	0	17.2	30.4	47.6	277	2.17	2016-11-15	100	3	0.15	.	.	.	.	.	1	10	.
BAAD	BAAD	B16-BAAD-B	Average	BAAD-B10	B16-BAAD-B10	2016	SE	November	6	B16-BAAD-6-B10	2016-11-08	.	.	0	.	.	.	.	.	.	.	.	.	.	.	.	.	.	1	10	.
BAAD	BAAD	B16-BAAD-B	Average	BAAD-B2	B16-BAAD-B2	2016	SE	November	6	B16-BAAD-6-B2	2016-11-08	29	0	0	16.1	30.6	46.7	290	10	2016-11-15	100	0	0	QL	NA	1	.	.	1	10	4
BAAD	BAAD	B16-BAAD-B	Average	BAAD-B3	B16-BAAD-B3	2016	SE	November	6	B16-BAAD-6-B3	2016-11-08	21	0	1	15.7	17.2	32.9	211	9.97	2016-11-15	100	21	1.05	QR	4	.	2	.	1	10	5
BAAD	BAAD	B16-BAAD-B	Average	BAAD-B4	B16-BAAD-B4	2016	SE	November	6	B16-BAAD-6-B4	2016-11-08	40	0	0	16	40.9	56.9	356	11.25	2016-11-15	100	0	0	QR	2	1	.	.	1	10	2
BAAD	BAAD	B16-BAAD-B	Average	BAAD-B5	B16-BAAD-B5	2016	SE	November	6	B16-BAAD-6-B5	2016-11-08	7	0	0	15.1	30.3	45.4	301	2.33	2016-11-15	100	0	0	QR	3	2	.	.	1	10	4
BAAD	BAAD	B16-BAAD-B	Average	BAAD-B6	B16-BAAD-B6	2016	SE	November	6	B16-BAAD-6-B6	2016-11-08	16	0	0	15.6	22.1	37.7	242	6.62	2016-11-15	100	0	0	QR	4	2	.	.	1	10	6
BAAD	BAAD	B16-BAAD-B	Average	BAAD-B7	B16-BAAD-B7	2016	SE	November	6	B16-BAAD-6-B7	2016-11-08	47	0	1	14.5	25.5	40	277	16.98	2016-11-15	100	0	0	QR	3	1	.	.	1	10	5
BAAD	BAAD	B16-BAAD-B	Average	BAAD-B8	B16-BAAD-B8	2016	SE	November	6	B16-BAAD-6-B8	2016-11-08	35	0	0	17.1	22.1	39.2	229	15.27	2016-11-15	100	0	0	QR	3	2	.	.	1	10	4
BAAD	BAAD	B16-BAAD-B	Average	BAAD-B9	B16-BAAD-B9	2016	SE	November	6	B16-BAAD-6-B9	2016-11-08	.	.	.	.	.	.	.	.	.	.	.	.	QR	4	2	.	.	1	10	6
BAAE	BAAE-AB	B16-BAAE-A	Average	BAAE-A1	B16-BAAE-A1	2016	NE	May	1	B16-BAAE-1-A1	2016-05-27	2	0	3	17.4	13.4	30.8	180	1.11	2016-05-31	100	15	0.75	QS	4.5	.	.	.	1	10	4.5
BAAE	BAAE-AB	B16-BAAE-A	Average	BAAE-A10	B16-BAAE-A10	2016	NE	May	1	B16-BAAE-1-A10	2016-05-27	0	0	4	14.9	9.4	24.3	167	0	2016-05-31	100	12	0.6	QS	3.5	.	.	.	1	10	2.5
BAAE	BAAE-AB	B16-BAAE-A	Average	BAAE-A2	B16-BAAE-A2	2016	NE	May	1	B16-BAAE-1-A2	2016-05-27	3	0	0	15.8	6.3	22.1	140	2.14	2016-05-31	100	6	0.3	QS	3	.	.	.	1	10	3
BAAE	BAAE-AB	B16-BAAE-A	Average	BAAE-A3	B16-BAAE-A3	2016	NE	May	1	B16-BAAE-1-A3	2016-05-27	.	.	.	.	.	.	.	.	.	.	.	.	QNS	0.5	.	.	.	1	10	1.5
BAAE	BAAE-AB	B16-BAAE-A	Average	BAAE-A4	B16-BAAE-A4	2016	NE	May	1	B16-BAAE-1-A4	2016-05-27	1	0	0	16	18.2	34.2	214	0.47	2016-05-31	100	5	0.25	QS	4.5	.	.	.	1	10	4
BAAE	BAAE-AB	B16-BAAE-A	Average	BAAE-A5	B16-BAAE-A5	2016	NE	May	1	B16-BAAE-1-A5	2016-05-27	2	0	2	15	4.9	19.9	135	1.49	2016-05-31	100	36	1.8	QS	3	.	.	.	1	10	3
BAAE	BAAE-AB	B16-BAAE-A	Average	BAAE-A6	B16-BAAE-A6	2016	NE	May	1	B16-BAAE-1-A6	2016-05-27	1	0	0	15.8	3.8	19.6	124	0.81	2016-05-31	100	8	0.4	QS	3	.	.	.	1	10	1.5
BAAE	BAAE-AB	B16-BAAE-A	Average	BAAE-A7	B16-BAAE-A7	2016	NE	May	1	B16-BAAE-1-A7	2016-05-27	3	0	3	14.9	5.6	20.5	141	2.13	2016-05-31	100	46	2.3	QS	3	.	.	.	1	10	3
BAAE	BAAE-AB	B16-BAAE-A	Average	BAAE-A8	B16-BAAE-A8	2016	NE	May	1	B16-BAAE-1-A8	2016-05-27	0	0	0	17.5	6.6	24.1	138	0	2016-05-31	100	57	2.85	QS	4	.	.	.	1	10	4.5
BAAE	BAAE-AB	B16-BAAE-A	Average	BAAE-A9	B16-BAAE-A9	2016	NE	May	1	B16-BAAE-1-A9	2016-05-27	4	0	0	17.1	5.2	22.3	130	3.07	2016-05-31	100	41	2.05	QS	3	.	.	.	1	10	3
BAAE	BAAE-AB	B16-BAAE-B	Best	BAAE-B1	B16-BAAE-B1	2016	NE	May	1	B16-BAAE-1-B1	2016-05-27	.	.	.	.	.	.	.	.	.	.	.	.	QS	1.5	.	.	.	1	10	2.5
BAAE	BAAE-AB	B16-BAAE-B	Best	BAAE-B10	B16-BAAE-B10	2016	NE	May	1	B16-BAAE-1-B10	2016-05-27	.	.	.	.	.	.	.	.	.	.	.	.	QR	3	.	.	.	1	10	3.5
BAAE	BAAE-AB	B16-BAAE-B	Best	BAAE-B2	B16-BAAE-B2	2016	NE	May	1	B16-BAAE-1-B2	2016-05-27	2	0	6	17.2	14.9	32.1	193	1.04	2016-05-31	100	8	0.4	QR	4	.	.	.	1	10	5
BAAE	BAAE-AB	B16-BAAE-B	Best	BAAE-B3	B16-BAAE-B3	2016	NE	May	1	B16-BAAE-1-B3	2016-05-27	0	0	0	16.4	2.4	18.8	115	0	2016-05-31	100	11	0.55	QS	4	.	.	.	1	10	5.5
BAAE	BAAE-AB	B16-BAAE-B	Best	BAAE-B4	B16-BAAE-B4	2016	NE	May	1	B16-BAAE-1-B4	2016-05-27	3	0	13	17.7	9.8	27.5	168	1.78	2016-05-31	100	7	0.35	QS	NA	.	.	.	1	10	3.5
BAAE	BAAE-AB	B16-BAAE-B	Best	BAAE-B5	B16-BAAE-B5	2016	NE	May	1	B16-BAAE-1-B5	2016-05-27	4	0	0	16.4	10.8	27.2	166	2.41	2016-05-31	100	15	0.75	QS	4	.	.	.	1	10	6
BAAE	BAAE-AB	B16-BAAE-B	Best	BAAE-B6	B16-BAAE-B6	2016	NE	May	1	B16-BAAE-1-B6	2016-05-27	2	0	0	16.4	20.4	36.8	224	0.89	2016-05-31	100	1	0.05	QS	4.5	.	.	.	1	10	5.5
BAAE	BAAE-AB	B16-BAAE-B	Best	BAAE-B7	B16-BAAE-B7	2016	NE	May	1	B16-BAAE-1-B7	2016-05-27	1	0	2	17.1	5.1	22.2	132	0.76	2016-05-31	100	2	0.1	QS	3	.	.	.	1	10	6.5
BAAE	BAAE-AB	B16-BAAE-B	Best	BAAE-B8	B16-BAAE-B8	2016	NE	May	1	B16-BAAE-1-B8	2016-05-27	0	0	0	.	.	.	58	0	2016-05-31	58	0	0	QS	1.5	.	.	.	1	10	2.5
BAAE	BAAE-AB	B16-BAAE-B	Best	BAAE-B9	B16-BAAE-B9	2016	NE	May	1	B16-BAAE-1-B9	2016-05-27	2	0	2	18.4	12.1	30.5	168	1.19	2016-05-31	100	22	1.1	QS	0.5	.	.	.	1	10	1
BAAE	BAAE-CD	B16-BAAE-C	Average	BAAE-C1	B16-BAAE-C1	2016	NE	May	1	B16-BAAE-1-C1	2016-05-26	9	0	4	17.4	4.1	21.5	128	7.06	2016-05-27	100	12	0.6	QS	4	.	.	.	1	10	3
BAAE	BAAE-CD	B16-BAAE-C	Average	BAAE-C10	B16-BAAE-C10	2016	NE	May	1	B16-BAAE-1-C10	2016-05-26	1	0	0	17.7	4.5	22.2	125	0.8	2016-05-27	100	42	2.1	QS	5	.	.	.	1	10	6
BAAE	BAAE-CD	B16-BAAE-C	Average	BAAE-C2	B16-BAAE-C2	2016	NE	May	1	B16-BAAE-1-C2	2016-05-26	.	.	.	.	.	.	.	.	.	.	.	.	QS	NA	.	.	.	1	10	2.5
BAAE	BAAE-CD	B16-BAAE-C	Average	BAAE-C3	B16-BAAE-C3	2016	NE	May	1	B16-BAAE-1-C3	2016-05-26	0	0	0	17.4	9.3	26.7	153	0	2016-05-27	100	28	1.4	QS	4	.	.	.	1	10	4
BAAE	BAAE-CD	B16-BAAE-C	Average	BAAE-C4	B16-BAAE-C4	2016	NE	May	1	B16-BAAE-1-C4	2016-05-26	5	0	1	16	26.2	42.2	265	1.89	2016-05-27	100	11	0.55	QS	4	.	.	.	1	10	4
BAAE	BAAE-CD	B16-BAAE-C	Average	BAAE-C5	B16-BAAE-C5	2016	NE	May	1	B16-BAAE-1-C5	2016-05-26	.	.	.	.	.	.	.	.	.	.	.	.	QL	NA	.	.	.	1	10	1.5
BAAE	BAAE-CD	B16-BAAE-C	Average	BAAE-C6	B16-BAAE-C6	2016	NE	May	1	B16-BAAE-1-C6	2016-05-26	1	0	0	16.5	16.6	33.1	219	0.46	2016-05-27	100	31	1.55	QS	3	.	.	.	1	10	4
BAAE	BAAE-CD	B16-BAAE-C	Average	BAAE-C7	B16-BAAE-C7	2016	NE	May	1	B16-BAAE-1-C7	2016-05-26	1	0	2	15.1	8.1	23.2	148	0.68	2016-05-27	100	13	0.65	QS	3.5	.	.	.	1	10	3
BAAE	BAAE-CD	B16-BAAE-C	Average	BAAE-C8	B16-BAAE-C8	2016	NE	May	1	B16-BAAE-1-C8	2016-05-26	3	0	0	15.9	20.8	36.7	231	1.3	2016-05-27	100	20	1	QS	3.5	.	.	.	1	10	8
BAAE	BAAE-CD	B16-BAAE-C	Average	BAAE-C9	B16-BAAE-C9	2016	NE	May	1	B16-BAAE-1-C9	2016-05-26	4	0	0	17	8.3	25.3	149	2.69	2016-05-27	100	12	0.6	QS	3	.	.	.	1	10	2
BAAE	BAAE-CD	B16-BAAE-D	Best	BAAE-D1	B16-BAAE-D1	2016	NE	May	1	B16-BAAE-1-D1	2016-05-26	3	0	0	17	10.4	27.4	161	1.86	2016-05-27	100	4	0.2	QS	2.5	.	.	.	1	10	3
BAAE	BAAE-CD	B16-BAAE-D	Best	BAAE-D10	B16-BAAE-D10	2016	NE	May	1	B16-BAAE-1-D10	2016-05-26	0	0	8	16.2	22.1	38.3	244	0	2016-05-27	100	44	2.2	VQ	1	.	.	.	1	10	3.5
BAAE	BAAE-CD	B16-BAAE-D	Best	BAAE-D2	B16-BAAE-D2	2016	NE	May	1	B16-BAAE-1-D2	2016-05-26	0	0	0	.	.	.	.	0	2016-05-27	121	22	1.1	QS	4	.	.	.	1	10	3
BAAE	BAAE-CD	B16-BAAE-D	Best	BAAE-D3	B16-BAAE-D3	2016	NE	May	1	B16-BAAE-1-D3	2016-05-26	1	0	0	15.8	13.8	29.6	187	0.53	2016-05-27	100	26	1.3	QS	3	.	.	.	1	10	3
BAAE	BAAE-CD	B16-BAAE-D	Best	BAAE-D4	B16-BAAE-D4	2016	NE	May	1	B16-BAAE-1-D4	2016-05-26	0	0	4	17.4	9.3	26.7	157	0	2016-05-27	100	24	1.2	QS	4.5	.	.	.	1	10	7
BAAE	BAAE-CD	B16-BAAE-D	Best	BAAE-D5	B16-BAAE-D5	2016	NE	May	1	B16-BAAE-1-D5	2016-05-26	0	0	0	17.2	14.2	31.4	183	0	2016-05-27	100	9	0.45	QS	4	.	.	.	1	10	3.5
BAAE	BAAE-CD	B16-BAAE-D	Best	BAAE-D6	B16-BAAE-D6	2016	NE	May	1	B16-BAAE-1-D6	2016-05-26	2	0	8	17	9.1	26.1	162	1.24	2016-05-27	100	46	2.3	QS	3	.	.	.	1	10	4
BAAE	BAAE-CD	B16-BAAE-D	Best	BAAE-D7	B16-BAAE-D7	2016	NE	May	1	B16-BAAE-1-D7	2016-05-26	0	0	1	18.6	22.7	41.3	223	0	2016-05-27	100	70	3.5	QS	4	.	.	.	1	10	4
BAAE	BAAE-CD	B16-BAAE-D	Best	BAAE-D8	B16-BAAE-D8	2016	NE	May	1	B16-BAAE-1-D8	2016-05-26	.	.	.	.	.	.	.	.	.	.	.	.	QL	NA	.	.	.	1	10	4
BAAE	BAAE-CD	B16-BAAE-D	Best	BAAE-D9	B16-BAAE-D9	2016	NE	May	1	B16-BAAE-1-D9	2016-05-26	0	0	0	16.3	6.3	22.6	139	0	2016-05-27	100	42	2.1	QS	2.5	.	.	.	1	10	5
BAAE	BAAE-EF	B16-BAAE-E	Average	BAAE-E1	B16-BAAE-E1	2016	NE	May	1	B16-BAAE-1-E1	2016-05-25	2	0	1	16.7	7.8	24.5	148	1.35	2016-05-26	100	5	0.25	QR	3	.	.	.	1	10	5
BAAE	BAAE-EF	B16-BAAE-E	Average	BAAE-E10	B16-BAAE-E10	2016	NE	May	1	B16-BAAE-1-E10	2016-05-25	3	0	1	16.2	12.1	28.3	176	1.71	2016-05-26	100	9	0.45	QS	4.5	.	.	.	1	10	5
BAAE	BAAE-EF	B16-BAAE-E	Average	BAAE-E2	B16-BAAE-E2	2016	NE	May	1	B16-BAAE-1-E2	2016-05-25	4	0	1	16	16.3	32.3	203	1.97	2016-05-26	100	1	0.05	QS	3	.	.	.	1	10	3.5
BAAE	BAAE-EF	B16-BAAE-E	Average	BAAE-E3	B16-BAAE-E3	2016	NE	May	1	B16-BAAE-1-E3	2016-05-25	4	0	1	17.2	5.9	23.1	135	2.96	2016-05-26	100	18	0.9	QR	4	.	.	.	1	10	5.5
BAAE	BAAE-EF	B16-BAAE-E	Average	BAAE-E4	B16-BAAE-E4	2016	NE	May	1	B16-BAAE-1-E4	2016-05-25	0	0	0	15.6	12.9	28.5	183	0	2016-05-26	100	4	0.2	QS	4.5	.	.	.	1	10	5
BAAE	BAAE-EF	B16-BAAE-E	Average	BAAE-E5	B16-BAAE-E5	2016	NE	May	1	B16-BAAE-1-E5	2016-05-25	1	0	0	17.4	10.4	27.8	160	0.63	2016-05-26	100	14	0.7	QS	4.5	.	.	.	1	10	4
BAAE	BAAE-EF	B16-BAAE-E	Average	BAAE-E6	B16-BAAE-E6	2016	NE	May	1	B16-BAAE-1-E6	2016-05-25	0	0	2	16.6	21.8	38.4	233	0	2016-05-26	100	20	1	QS	4.5	.	.	.	1	10	4
BAAE	BAAE-EF	B16-BAAE-E	Average	BAAE-E7	B16-BAAE-E7	2016	NE	May	1	B16-BAAE-1-E7	2016-05-25	.	.	.	.	.	.	.	.	.	.	.	.	QL	NA	.	.	.	1	10	1.5
BAAE	BAAE-EF	B16-BAAE-E	Average	BAAE-E8	B16-BAAE-E8	2016	NE	May	1	B16-BAAE-1-E8	2016-05-25	2	0	1	16.7	29.2	45.9	276	0.73	2016-05-26	100	13	0.65	QS	4	.	.	.	1	10	3
BAAE	BAAE-EF	B16-BAAE-E	Average	BAAE-E9	B16-BAAE-E9	2016	NE	May	1	B16-BAAE-1-E9	2016-05-25	.	.	.	.	.	.	.	.	.	.	.	.	QS	1	.	.	.	1	10	5
BAAE	BAAE-EF	B16-BAAE-F	Best	BAAE-F1	B16-BAAE-F1	2016	NE	May	1	B16-BAAE-1-F1	2016-05-25	0	0	0	.	.	.	.	0	2016-05-26	113	3	0.15	QS	3	.	.	.	1	10	3.5
BAAE	BAAE-EF	B16-BAAE-F	Best	BAAE-F10	B16-BAAE-F10	2016	NE	May	1	B16-BAAE-1-F10	2016-05-25	1	0	3	15.6	10	25.6	167	0.6	2016-05-26	100	12	0.6	QS	3	.	.	.	1	10	4.5
BAAE	BAAE-EF	B16-BAAE-F	Best	BAAE-F2	B16-BAAE-F2	2016	NE	May	1	B16-BAAE-1-F2	2016-05-25	.	.	.	.	.	.	.	.	.	.	.	.	QS	2	.	.	.	1	10	1
BAAE	BAAE-EF	B16-BAAE-F	Best	BAAE-F3	B16-BAAE-F3	2016	NE	May	1	B16-BAAE-1-F3	2016-05-25	4	0	1	16.1	26.7	42.8	267	1.5	2016-05-26	100	3	0.15	QS	4	.	.	.	1	10	6
BAAE	BAAE-EF	B16-BAAE-F	Best	BAAE-F4	B16-BAAE-F4	2016	NE	May	1	B16-BAAE-1-F4	2016-05-25	1	0	1	16.8	7.1	23.9	143	0.7	2016-05-26	100	5	0.25	QR	4	.	.	.	1	10	4.5
BAAE	BAAE-EF	B16-BAAE-F	Best	BAAE-F5	B16-BAAE-F5	2016	NE	May	1	B16-BAAE-1-F5	2016-05-25	1	0	0	16.9	10.5	27.4	162	0.62	2016-05-26	100	15	0.75	QR	4.5	.	.	.	1	10	4.5
BAAE	BAAE-EF	B16-BAAE-F	Best	BAAE-F6	B16-BAAE-F6	2016	NE	May	1	B16-BAAE-1-F6	2016-05-25	3	0	0	.	.	.	.	0.02	2016-05-26	121	8	0.4	QS	4.5	.	.	.	1	10	3
BAAE	BAAE-EF	B16-BAAE-F	Best	BAAE-F7	B16-BAAE-F7	2016	NE	May	1	B16-BAAE-1-F7	2016-05-25	9	0	7	15.5	21.8	37.3	248	3.63	2016-05-26	100	7	0.35	QS	2	.	.	.	1	10	2.5
BAAE	BAAE-EF	B16-BAAE-F	Best	BAAE-F8	B16-BAAE-F8	2016	NE	May	1	B16-BAAE-1-F8	2016-05-25	.	.	.	.	.	.	.	.	.	.	.	.	QS	2	.	.	.	1	10	2
BAAE	BAAE-EF	B16-BAAE-F	Best	BAAE-F9	B16-BAAE-F9	2016	NE	May	1	B16-BAAE-1-F9	2016-05-25	4	0	3	16.8	15.5	32.3	195	2.05	2016-05-26	100	23	1.15	QS	4	.	.	.	1	10	4
BAAE	BAAE-AB	B16-BAAE-A	Average	BAAE-A1	B16-BAAE-A1	2016	NE	June	2	B16-BAAE-2-A1	2016-06-24	7	0	0	16.3	19	35.3	217	3.23	2016-06-27	100	5	0.25	QR	4.5	.	.	.	1	10	8
BAAE	BAAE-AB	B16-BAAE-A	Average	BAAE-A10	B16-BAAE-A10	2016	NE	June	2	B16-BAAE-2-A10	2016-06-24	2	0	0	14.6	16.8	31.4	215	0.93	2016-06-27	100	42	2.1	QR	3	.	.	.	1	10	5
BAAE	BAAE-AB	B16-BAAE-A	Average	BAAE-A2	B16-BAAE-A2	2016	NE	June	2	B16-BAAE-2-A2	2016-06-24	1	0	0	18.1	9.8	27.9	154	0.65	2016-06-27	100	48	2.4	QR	NA	.	.	.	1	10	4
BAAE	BAAE-AB	B16-BAAE-A	Average	BAAE-A3	B16-BAAE-A3	2016	NE	June	2	B16-BAAE-2-A3	2016-06-24	4	0	0	14.7	8.7	23.4	159	2.51	2016-06-27	100	12	0.6	QL	NA	.	.	.	1	10	2.5
BAAE	BAAE-AB	B16-BAAE-A	Average	BAAE-A4	B16-BAAE-A4	2016	NE	June	2	B16-BAAE-2-A4	2016-06-24	3	0	0	15.6	9	24.6	158	1.9	2016-06-27	100	4	0.2	QR	2.5	.	.	.	1	10	5.5
BAAE	BAAE-AB	B16-BAAE-A	Average	BAAE-A5	B16-BAAE-A5	2016	NE	June	2	B16-BAAE-2-A5	2016-06-24	4	0	0	16	10.5	26.5	166	2.42	2016-06-27	100	24	1.2	QS	5	.	.	.	1	10	2
BAAE	BAAE-AB	B16-BAAE-A	Average	BAAE-A6	B16-BAAE-A6	2016	NE	June	2	B16-BAAE-2-A6	2016-06-24	0	0	0	13.5	7.1	20.6	153	0	2016-06-27	100	3	0.15	QS	4	.	.	.	1	10	3
BAAE	BAAE-AB	B16-BAAE-A	Average	BAAE-A7	B16-BAAE-A7	2016	NE	June	2	B16-BAAE-2-A7	2016-06-24	1	0	0	14.5	24.3	38.8	268	0.37	2016-06-27	100	22	1.1	QR	4	.	.	.	1	10	6
BAAE	BAAE-AB	B16-BAAE-A	Average	BAAE-A8	B16-BAAE-A8	2016	NE	June	2	B16-BAAE-2-A8	2016-06-24	3	0	0	16	15.6	31.6	198	1.52	2016-06-27	100	1	0.05	QR	5	.	.	.	1	10	10
BAAE	BAAE-AB	B16-BAAE-A	Average	BAAE-A9	B16-BAAE-A9	2016	NE	June	2	B16-BAAE-2-A9	2016-06-24	1	0	0	14.5	18.8	33.3	230	0.44	2016-06-27	100	6	0.3	QS	4.5	.	.	.	1	10	3
BAAE	BAAE-AB	B16-BAAE-B	Best	BAAE-B1	B16-BAAE-B1	2016	NE	June	2	B16-BAAE-2-B1	2016-06-24	0	0	0	13.4	16.9	30.3	226	0	2016-06-27	100	6	0.3	QS	4.5	.	.	.	1	10	4
BAAE	BAAE-AB	B16-BAAE-B	Best	BAAE-B10	B16-BAAE-B10	2016	NE	June	2	B16-BAAE-2-B10	2016-06-24	1	0	0	15.5	25.2	40.7	263	0.38	2016-06-27	100	2	0.1	QR	3	.	.	.	1	10	6
BAAE	BAAE-AB	B16-BAAE-B	Best	BAAE-B2	B16-BAAE-B2	2016	NE	June	2	B16-BAAE-2-B2	2016-06-24	2	0	0	15.1	17.3	32.4	215	0.93	2016-06-27	100	0	0	QR	4.5	.	.	.	1	10	9
BAAE	BAAE-AB	B16-BAAE-B	Best	BAAE-B3	B16-BAAE-B3	2016	NE	June	2	B16-BAAE-2-B3	2016-06-24	1	0	0	16.1	17.3	33.4	207	0.48	2016-06-27	100	0	0	QR	4.5	.	.	.	1	10	6
BAAE	BAAE-AB	B16-BAAE-B	Best	BAAE-B4	B16-BAAE-B4	2016	NE	June	2	B16-BAAE-2-B4	2016-06-24	3	0	0	15.4	7.8	23.2	151	1.99	2016-06-27	100	0	0	QS	4.5	.	.	.	1	10	9
BAAE	BAAE-AB	B16-BAAE-B	Best	BAAE-B5	B16-BAAE-B5	2016	NE	June	2	B16-BAAE-2-B5	2016-06-24	4	0	0	13.9	11.9	25.8	186	2.16	2016-06-27	100	8	0.4	QS	4.5	.	.	.	1	10	5.5
BAAE	BAAE-AB	B16-BAAE-B	Best	BAAE-B6	B16-BAAE-B6	2016	NE	June	2	B16-BAAE-2-B6	2016-06-24	7	0	0	13.6	9.4	23	169	4.14	2016-06-27	100	0	0	QS	5	.	.	.	1	10	9
BAAE	BAAE-AB	B16-BAAE-B	Best	BAAE-B7	B16-BAAE-B7	2016	NE	June	2	B16-BAAE-2-B7	2016-06-24	0	0	0	15.1	8.8	23.9	158	0	2016-06-27	100	0	0	QS	5	.	.	.	1	10	7
BAAE	BAAE-AB	B16-BAAE-B	Best	BAAE-B8	B16-BAAE-B8	2016	NE	June	2	B16-BAAE-2-B8	2016-06-24	2	0	0	14.6	26	40.6	278	0.72	2016-06-27	100	0	0	QS	3.5	.	.	.	1	10	4
BAAE	BAAE-AB	B16-BAAE-B	Best	BAAE-B9	B16-BAAE-B9	2016	NE	June	2	B16-BAAE-2-B9	2016-06-24	0	0	0	14.1	14.2	28.3	201	0	2016-06-27	100	5	0.25	QR	3	.	.	.	1	10	4
BAAE	BAAE-CD	B16-BAAE-C	Average	BAAE-C1	B16-BAAE-C1	2016	NE	June	2	B16-BAAE-2-C1	2016-06-21	4	0	2	19.5	15.3	34.8	180	2.22	2016-06-23	100	15	0.75	VQ	NA	.	.	.	1	10	2
BAAE	BAAE-CD	B16-BAAE-C	Average	BAAE-C10	B16-BAAE-C10	2016	NE	June	2	B16-BAAE-2-C10	2016-06-21	14	0	16	17.7	45	62.7	370	3.78	2016-06-23	100	0	0	QS	4.5	.	.	.	1	10	7
BAAE	BAAE-CD	B16-BAAE-C	Average	BAAE-C2	B16-BAAE-C2	2016	NE	June	2	B16-BAAE-2-C2	2016-06-21	.	.	.	.	.	.	.	.	2016-06-23	.	.	.	DL	NA	.	.	.	1	10	0
BAAE	BAAE-CD	B16-BAAE-C	Average	BAAE-C3	B16-BAAE-C3	2016	NE	June	2	B16-BAAE-2-C3	2016-06-21	4	0	0	17.9	29.3	47.2	264	1.52	2016-06-23	100	27	1.35	QR	4.5	.	.	.	1	10	7
BAAE	BAAE-CD	B16-BAAE-C	Average	BAAE-C4	B16-BAAE-C4	2016	NE	June	2	B16-BAAE-2-C4	2016-06-21	15	0	0	17	35.1	52.1	306	4.89	2016-06-23	100	3	0.15	QS	4	.	.	.	1	10	10
BAAE	BAAE-CD	B16-BAAE-C	Average	BAAE-C5	B16-BAAE-C5	2016	NE	June	2	B16-BAAE-2-C5	2016-06-21	.	.	.	.	.	.	.	.	2016-06-23	.	.	.	QL	NA	.	.	.	1	10	0
BAAE	BAAE-CD	B16-BAAE-C	Average	BAAE-C6	B16-BAAE-C6	2016	NE	June	2	B16-BAAE-2-C6	2016-06-21	15	0	1	17.7	45.8	63.5	360	4.17	2016-06-23	100	2	0.1	QR	4.5	.	.	.	1	10	6.5
BAAE	BAAE-CD	B16-BAAE-C	Average	BAAE-C7	B16-BAAE-C7	2016	NE	June	2	B16-BAAE-2-C7	2016-06-21	1	0	1	17.2	23.5	40.7	238	0.42	2016-06-23	100	8	0.4	QS	3	.	.	.	1	10	3.5
BAAE	BAAE-CD	B16-BAAE-C	Average	BAAE-C8	B16-BAAE-C8	2016	NE	June	2	B16-BAAE-2-C8	2016-06-21	22	0	0	17.8	59.8	77.6	436	5.05	2016-06-23	100	6	0.3	QS	3	.	.	.	2	10	12
BAAE	BAAE-CD	B16-BAAE-C	Average	BAAE-C9	B16-BAAE-C9	2016	NE	June	2	B16-BAAE-2-C9	2016-06-21	5	0	0	16.6	19.1	35.7	215	2.32	2016-06-23	100	9	0.45	QS	3	.	.	.	1	10	4
BAAE	BAAE-CD	B16-BAAE-D	Best	BAAE-D1	B16-BAAE-D1	2016	NE	June	2	B16-BAAE-2-D1	2016-06-21	8	0	0	16.6	34	50.6	305	2.62	2016-06-23	100	67	3.35	QS	4	.	.	.	1	10	6.5
BAAE	BAAE-CD	B16-BAAE-D	Best	BAAE-D10	B16-BAAE-D10	2016	NE	June	2	B16-BAAE-2-D10	2016-06-21	1	0	0	17.8	17	34.8	196	0.51	2016-06-23	100	370	18.5	QS	3	.	.	.	1	10	2.5
BAAE	BAAE-CD	B16-BAAE-D	Best	BAAE-D2	B16-BAAE-D2	2016	NE	June	2	B16-BAAE-2-D2	2016-06-21	12	0	0	15.5	57.1	72.6	468	2.56	2016-06-23	100	3	0.15	QR	4	.	.	.	1	10	6
BAAE	BAAE-CD	B16-BAAE-D	Best	BAAE-D3	B16-BAAE-D3	2016	NE	June	2	B16-BAAE-2-D3	2016-06-21	5	0	0	16.8	53.6	70.4	419	1.19	2016-06-23	100	6	0.3	QS	4	.	.	.	1	10	5
BAAE	BAAE-CD	B16-BAAE-D	Best	BAAE-D4	B16-BAAE-D4	2016	NE	June	2	B16-BAAE-2-D4	2016-06-21	16	0	3	18.1	48.9	67	373	4.29	2016-06-23	100	16	0.8	QL	0.5	.	.	.	2	10	10
BAAE	BAAE-CD	B16-BAAE-D	Best	BAAE-D5	B16-BAAE-D5	2016	NE	June	2	B16-BAAE-2-D5	2016-06-21	0	0	0	15.6	29.6	45.2	290	0	2016-06-23	100	1	0.05	QS	4	.	.	.	1	10	6
BAAE	BAAE-CD	B16-BAAE-D	Best	BAAE-D6	B16-BAAE-D6	2016	NE	June	2	B16-BAAE-2-D6	2016-06-21	4	0	0	15	9.1	24.1	161	2.49	2016-06-23	100	41	2.05	QR	3.5	.	.	.	1	10	4.5
BAAE	BAAE-CD	B16-BAAE-D	Best	BAAE-D7	B16-BAAE-D7	2016	NE	June	2	B16-BAAE-2-D7	2016-06-21	0	0	0	15.5	33.3	48.8	315	0	2016-06-23	100	14	0.7	QR	4	.	.	.	1	10	6
BAAE	BAAE-CD	B16-BAAE-D	Best	BAAE-D8	B16-BAAE-D8	2016	NE	June	2	B16-BAAE-2-D8	2016-06-21	1	0	0	16	9.2	25.2	158	0.63	2016-06-23	100	205	10.25	QS	4.5	.	.	.	1	10	4
BAAE	BAAE-CD	B16-BAAE-D	Best	BAAE-D9	B16-BAAE-D9	2016	NE	June	2	B16-BAAE-2-D9	2016-06-21	7	0	1	16.8	45	61.8	369	1.9	2016-06-23	100	20	1	QS	4	.	.	.	1	10	4.5
BAAE	BAAE-EF	B16-BAAE-E	Average	BAAE-E1	B16-BAAE-E1	2016	NE	June	2	B16-BAAE-2-E1	2016-06-21	6	0	4	16.9	19.3	36.2	218	2.75	2016-06-23	100	5	0.25	QR	4	.	.	.	1	10	6
BAAE	BAAE-EF	B16-BAAE-E	Average	BAAE-E10	B16-BAAE-E10	2016	NE	June	2	B16-BAAE-2-E10	2016-06-22	7	0	0	17.3	32.7	50	289	2.42	2016-06-24	100	7	0.35	QR	4	.	.	.	1	10	5.5
BAAE	BAAE-EF	B16-BAAE-E	Average	BAAE-E2	B16-BAAE-E2	2016	NE	June	2	B16-BAAE-2-E2	2016-06-21	1	0	0	17.1	32.3	49.4	289	0.35	2016-06-23	100	10	0.5	QR	4	.	.	.	1	10	6.5
BAAE	BAAE-EF	B16-BAAE-E	Average	BAAE-E3	B16-BAAE-E3	2016	NE	June	2	B16-BAAE-2-E3	2016-06-21	8	0	5	17.2	31.9	49.1	290	2.75	2016-06-23	100	4	0.2	QR	4.5	.	.	.	1	10	6
BAAE	BAAE-EF	B16-BAAE-E	Average	BAAE-E4	B16-BAAE-E4	2016	NE	June	2	B16-BAAE-2-E4	2016-06-22	5	0	0	15.8	10	25.8	163	3.06	2016-06-24	100	1	0.05	QR	4	.	.	.	1	10	6
BAAE	BAAE-EF	B16-BAAE-E	Average	BAAE-E5	B16-BAAE-E5	2016	NE	June	2	B16-BAAE-2-E5	2016-06-22	3	0	0	16.9	9	25.9	153	1.96	2016-06-24	100	12	0.6	QR	4	.	.	.	1	10	5
BAAE	BAAE-EF	B16-BAAE-E	Average	BAAE-E6	B16-BAAE-E6	2016	NE	June	2	B16-BAAE-2-E6	2016-06-22	1	0	0	17.2	8.1	25.3	147	0.68	2016-06-24	100	4	0.2	QR	4	.	.	.	1	10	6
BAAE	BAAE-EF	B16-BAAE-E	Average	BAAE-E7	B16-BAAE-E7	2016	NE	June	2	B16-BAAE-2-E7	2016-06-22	4	0	0	17.1	15.4	32.5	190	2.1	2016-06-24	100	41	2.05	QS	5	.	.	.	1	10	2
BAAE	BAAE-EF	B16-BAAE-E	Average	BAAE-E8	B16-BAAE-E8	2016	NE	June	2	B16-BAAE-2-E8	2016-06-22	0	0	0	16.5	38.2	54.7	332	0	2016-06-24	100	10	0.5	QR	3.5	.	.	.	1	10	4
BAAE	BAAE-EF	B16-BAAE-E	Average	BAAE-E9	B16-BAAE-E9	2016	NE	June	2	B16-BAAE-2-E9	2016-06-22	6	0	0	16.8	11.8	28.6	170	3.52	2016-06-24	100	423	21.15	QL	0	.	.	.	1	10	2
BAAE	BAAE-EF	B16-BAAE-F	Best	BAAE-F1	B16-BAAE-F1	2016	NE	June	2	B16-BAAE-2-F1	2016-06-22	2	0	0	16.4	41.4	57.8	352	0.57	2016-06-24	100	7	0.35	QR	4	.	.	.	1	10	4
BAAE	BAAE-EF	B16-BAAE-F	Best	BAAE-F10	B16-BAAE-F10	2016	NE	June	2	B16-BAAE-2-F10	2016-06-22	2	0	0	15	33.7	48.7	325	0.62	2016-06-24	100	10	0.5	QR	3.5	.	.	.	1	10	5.5
BAAE	BAAE-EF	B16-BAAE-F	Best	BAAE-F2	B16-BAAE-F2	2016	NE	June	2	B16-BAAE-2-F2	2016-06-22	9	0	0	16.8	22.4	39.2	233	3.86	2016-06-24	100	1	0.05	QS	4	.	.	.	1	10	2
BAAE	BAAE-EF	B16-BAAE-F	Best	BAAE-F3	B16-BAAE-F3	2016	NE	June	2	B16-BAAE-2-F3	2016-06-22	5	0	1	16.8	25.7	42.5	254	1.97	2016-06-24	100	3	0.15	QS	4	.	.	.	1	10	5.5
BAAE	BAAE-EF	B16-BAAE-F	Best	BAAE-F4	B16-BAAE-F4	2016	NE	June	2	B16-BAAE-2-F4	2016-06-22	3	0	0	15.7	26.4	42.1	268	1.12	2016-06-24	100	26	1.3	QR	3.5	.	.	.	1	10	3
BAAE	BAAE-EF	B16-BAAE-F	Best	BAAE-F5	B16-BAAE-F5	2016	NE	June	2	B16-BAAE-2-F5	2016-06-22	5	0	0	15.2	25.4	40.6	267	1.87	2016-06-24	100	69	3.45	QR	4	.	.	.	1	10	6
BAAE	BAAE-EF	B16-BAAE-F	Best	BAAE-F6	B16-BAAE-F6	2016	NE	June	2	B16-BAAE-2-F6	2016-06-22	10	0	0	15.1	29.4	44.5	295	3.39	2016-06-24	100	16	0.8	QS	4	.	.	.	1	10	3
BAAE	BAAE-EF	B16-BAAE-F	Best	BAAE-F7	B16-BAAE-F7	2016	NE	June	2	B16-BAAE-2-F7	2016-06-22	10	0	0	16.2	31.2	47.4	293	3.42	2016-06-24	100	0	0	QR	3	.	.	.	1	10	3
BAAE	BAAE-EF	B16-BAAE-F	Best	BAAE-F8	B16-BAAE-F8	2016	NE	June	2	B16-BAAE-2-F8	2016-06-22	7	0	0	16.3	14.5	30.8	189	3.7	2016-06-24	100	19	0.95	QS	3	.	.	.	1	10	2
BAAE	BAAE-EF	B16-BAAE-F	Best	BAAE-F9	B16-BAAE-F9	2016	NE	June	2	B16-BAAE-2-F9	2016-06-22	4	0	0	15.8	26.6	42.4	268	1.49	2016-06-24	100	19	0.95	QR	4	.	.	.	1	10	3.5
BAAE	BAAE-AB	B16-BAAE-A	Average	BAAE-A1	B16-BAAE-A1	2016	NE	July	3	B16-BAAE-3-A1	2016-07-15	12	0	0	18.8	31.1	49.9	265	4.52	2016-07-28	100	6	0.3	VQ	0	.	.	NA	1	10	10
BAAE	BAAE-AB	B16-BAAE-A	Average	BAAE-A10	B16-BAAE-A10	2016	NE	July	3	B16-BAAE-3-A10	2016-07-15	4	0	0	17.4	38.7	56.1	322	1.24	2016-07-28	100	31	1.55	QS	3.75	.	.	NA	1	10	6.5
BAAE	BAAE-AB	B16-BAAE-A	Average	BAAE-A2	B16-BAAE-A2	2016	NE	July	3	B16-BAAE-3-A2	2016-07-15	.	.	.	.	.	.	.	.	.	.	.	.	.	.	.	.	NA	1	10	.
BAAE	BAAE-AB	B16-BAAE-A	Average	BAAE-A3	B16-BAAE-A3	2016	NE	July	3	B16-BAAE-3-A3	2016-07-15	6	0	0	19.9	16.5	36.4	183	3.28	2016-07-28	100	36	1.8	QL	1	.	.	NA	1	10	5
BAAE	BAAE-AB	B16-BAAE-A	Average	BAAE-A4	B16-BAAE-A4	2016	NE	July	3	B16-BAAE-3-A4	2016-07-15	3	0	0	17.4	26.7	44.1	253	1.18	2016-07-28	100	11	0.55	QR	3.5	.	.	NA	1	10	8
BAAE	BAAE-AB	B16-BAAE-A	Average	BAAE-A5	B16-BAAE-A5	2016	NE	July	3	B16-BAAE-3-A5	2016-07-15	1	0	1	16	36.6	52.6	330	0.3	2016-07-28	100	2	0.1	QR	3.5	.	.	NA	1	10	4.5
BAAE	BAAE-AB	B16-BAAE-A	Average	BAAE-A6	B16-BAAE-A6	2016	NE	July	3	B16-BAAE-3-A6	2016-07-15	1	0	0	17.3	21.6	38.9	225	0.44	2016-07-28	100	2	0.1	QS	3	.	.	NA	1	10	5
BAAE	BAAE-AB	B16-BAAE-A	Average	BAAE-A7	B16-BAAE-A7	2016	NE	July	3	B16-BAAE-3-A7	2016-07-15	2	0	0	17.5	28.9	46.4	265	0.75	2016-07-28	100	14	0.7	QS	4	.	.	NA	1	10	6.5
BAAE	BAAE-AB	B16-BAAE-A	Average	BAAE-A8	B16-BAAE-A8	2016	NE	July	3	B16-BAAE-3-A8	2016-07-15	3	0	0	17.5	26.4	43.9	251	1.2	2016-07-28	100	12	0.6	QR	4	.	.	NA	1	10	10
BAAE	BAAE-AB	B16-BAAE-A	Average	BAAE-A9	B16-BAAE-A9	2016	NE	July	3	B16-BAAE-3-A9	2016-07-15	3	0	0	17.9	29.6	47.5	265	1.13	2016-07-28	100	2	0.1	QR	2.5	.	.	NA	1	10	3
BAAE	BAAE-AB	B16-BAAE-B	Best	BAAE-B1	B16-BAAE-B1	2016	NE	July	3	B16-BAAE-3-B1	2016-07-15	1	0	0	16	19.6	35.6	223	0.45	2016-07-28	100	0	0	QR	4	.	.	NA	1	10	4
BAAE	BAAE-AB	B16-BAAE-B	Best	BAAE-B10	B16-BAAE-B10	2016	NE	July	3	B16-BAAE-3-B10	2016-07-15	4	0	1	18.7	28.8	47.5	255	1.57	2016-07-28	100	0	0	QR	3	.	.	NA	1	10	8
BAAE	BAAE-AB	B16-BAAE-B	Best	BAAE-B2	B16-BAAE-B2	2016	NE	July	3	B16-BAAE-3-B2	2016-07-15	6	0	0	18.8	32.4	51.2	272	2.2	2016-07-28	100	1	0.05	QR	3	.	.	NA	1	10	13
BAAE	BAAE-AB	B16-BAAE-B	Best	BAAE-B3	B16-BAAE-B3	2016	NE	July	3	B16-BAAE-3-B3	2016-07-15	4	0	0	17	30	47	276	1.45	2016-07-28	100	0	0	QS	3	.	.	NA	1	10	6.5
BAAE	BAAE-AB	B16-BAAE-B	Best	BAAE-B4	B16-BAAE-B4	2016	NE	July	3	B16-BAAE-3-B4	2016-07-15	2	0	0	18.2	19.9	38.1	209	0.96	2016-07-28	100	0	0	QR	3.5	.	.	NA	1	10	15
BAAE	BAAE-AB	B16-BAAE-B	Best	BAAE-B5	B16-BAAE-B5	2016	NE	July	3	B16-BAAE-3-B5	2016-07-15	9	0	0	17.9	22.7	40.6	227	3.97	2016-07-28	100	2	0.1	QL	NA	.	.	NA	1	10	4
BAAE	BAAE-AB	B16-BAAE-B	Best	BAAE-B6	B16-BAAE-B6	2016	NE	July	3	B16-BAAE-3-B6	2016-07-15	4	0	0	16.6	31	47.6	287	1.39	2016-07-28	100	1	0.05	QR	3.5	.	.	NA	1	10	11
BAAE	BAAE-AB	B16-BAAE-B	Best	BAAE-B7	B16-BAAE-B7	2016	NE	July	3	B16-BAAE-3-B7	2016-07-15	6	0	0	18.3	17.4	35.7	195	3.08	2016-07-28	100	2	0.1	QS	3	.	.	NA	1	10	18
BAAE	BAAE-AB	B16-BAAE-B	Best	BAAE-B8	B16-BAAE-B8	2016	NE	July	3	B16-BAAE-3-B8	2016-07-15	3	0	0	17	15.2	32.2	189	1.58	2016-07-28	100	0	0	QS	3.5	.	.	NA	1	10	5
BAAE	BAAE-AB	B16-BAAE-B	Best	BAAE-B9	B16-BAAE-B9	2016	NE	July	3	B16-BAAE-3-B9	2016-07-15	0	0	1	17	16.4	33.4	197	0	2016-07-28	100	0	0	QS	2.5	.	.	NA	1	10	4
BAAE	BAAE-CD	B16-BAAE-C	Average	BAAE-C1	B16-BAAE-C1	2016	NE	July	3	B16-BAAE-3-C1	2016-07-14	5	0	0	16.5	8.9	25.4	154	3.25	2016-07-18	100	22	1.1	QS	1	.	.	NA	1	10	1.5
BAAE	BAAE-CD	B16-BAAE-C	Average	BAAE-C10	B16-BAAE-C10	2016	NE	July	3	B16-BAAE-3-C10	2016-07-14	10	0	0	19	19.9	38.9	205	4.88	2016-07-18	100	5	0.25	QR	3.5	.	.	NA	1	10	13
BAAE	BAAE-CD	B16-BAAE-C	Average	BAAE-C2	B16-BAAE-C2	2016	NE	July	3	B16-BAAE-3-C2	2016-07-14	.	.	.	.	.	.	.	.	.	.	.	.	.	.	.	.	.	.	.	.
BAAE	BAAE-CD	B16-BAAE-C	Average	BAAE-C3	B16-BAAE-C3	2016	NE	July	3	B16-BAAE-3-C3	2016-07-14	3	0	0	16.1	27.3	43.4	270	1.11	2016-07-18	100	0	0	QR	3	.	.	NA	1	10	10
BAAE	BAAE-CD	B16-BAAE-C	Average	BAAE-C4	B16-BAAE-C4	2016	NE	July	3	B16-BAAE-3-C4	2016-07-14	8	0	0	17.3	19.7	37	214	3.74	2016-07-18	100	3	0.15	QR	4	.	.	NA	1	10	14
BAAE	BAAE-CD	B16-BAAE-C	Average	BAAE-C5	B16-BAAE-C5	2016	NE	July	3	B16-BAAE-3-C5	2016-07-14	.	.	.	.	.	.	.	.	.	.	.	.	.	.	.	.	.	.	.	.
BAAE	BAAE-CD	B16-BAAE-C	Average	BAAE-C6	B16-BAAE-C6	2016	NE	July	3	B16-BAAE-3-C6	2016-07-14	8	0	0	19	29.6	48.6	256	3.13	2016-07-18	100	0	0	QNS	1	.	.	NA	1	10	10
BAAE	BAAE-CD	B16-BAAE-C	Average	BAAE-C7	B16-BAAE-C7	2016	NE	July	3	B16-BAAE-3-C7	2016-07-14	3	0	0	14.7	24.7	39.4	268	1.12	2016-07-18	100	1	0.05	QS	4	.	.	NA	1	10	4.5
BAAE	BAAE-CD	B16-BAAE-C	Average	BAAE-C8	B16-BAAE-C8	2016	NE	July	3	B16-BAAE-3-C8	2016-07-14	10	0	0	19.2	7.1	26.3	137	7.3	2016-07-18	100	1	0.05	QR	2	.	.	NA	1	10	17
BAAE	BAAE-CD	B16-BAAE-C	Average	BAAE-C9	B16-BAAE-C9	2016	NE	July	3	B16-BAAE-3-C9	2016-07-14	4	0	0	17.3	20.7	38	220	1.82	2016-07-18	100	0	0	QR	2	.	.	NA	1	10	6.5
BAAE	BAAE-CD	B16-BAAE-D	Best	BAAE-D1	B16-BAAE-D1	2016	NE	July	3	B16-BAAE-3-D1	2016-07-14	2	0	0	17.1	25.8	42.9	251	0.8	2016-07-19	100	0	0	QR	4.5	.	.	NA	1	10	12
BAAE	BAAE-CD	B16-BAAE-D	Best	BAAE-D10	B16-BAAE-D10	2016	NE	July	3	B16-BAAE-3-D10	2016-07-14	.	.	.	.	.	.	.	.	.	.	.	.	.	.	.	.	.	.	.	.
BAAE	BAAE-CD	B16-BAAE-D	Best	BAAE-D2	B16-BAAE-D2	2016	NE	July	3	B16-BAAE-3-D2	2016-07-14	1	0	0	17.1	31.8	48.9	286	0.35	2016-07-19	100	0	0	QS	4	.	.	NA	1	10	9
BAAE	BAAE-CD	B16-BAAE-D	Best	BAAE-D3	B16-BAAE-D3	2016	NE	July	3	B16-BAAE-3-D3	2016-07-14	0	0	1	16.8	20.9	37.7	225	0	2016-07-19	100	0	0	QR	3	.	.	NA	1	10	8
BAAE	BAAE-CD	B16-BAAE-D	Best	BAAE-D4	B16-BAAE-D4	2016	NE	July	3	B16-BAAE-3-D4	2016-07-14	22	0	0	17.6	33.3	50.9	289	7.61	2016-07-19	100	23	1.15	QR	1	.	.	NA	1	10	15
BAAE	BAAE-CD	B16-BAAE-D	Best	BAAE-D5	B16-BAAE-D5	2016	NE	July	3	B16-BAAE-3-D5	2016-07-14	1	0	0	17.6	17.2	34.8	198	0.51	2016-07-19	100	3	0.15	QL	NA	.	.	NA	1	10	5
BAAE	BAAE-CD	B16-BAAE-D	Best	BAAE-D6	B16-BAAE-D6	2016	NE	July	3	B16-BAAE-3-D6	2016-07-14	0	0	1	14.4	37.7	52.1	363	0	2016-07-19	100	3	0.15	QR	4	.	.	NA	1	10	7
BAAE	BAAE-CD	B16-BAAE-D	Best	BAAE-D7	B16-BAAE-D7	2016	NE	July	3	B16-BAAE-3-D7	2016-07-14	5	0	0	17.7	28.3	46	260	1.92	2016-07-19	100	4	0.2	QR	3	.	.	NA	1	10	13
BAAE	BAAE-CD	B16-BAAE-D	Best	BAAE-D8	B16-BAAE-D8	2016	NE	July	3	B16-BAAE-3-D8	2016-07-14	5	0	0	15.5	24.4	39.9	257	1.94	2016-07-19	100	3	0.15	QR	3.5	.	.	NA	1	10	6
BAAE	BAAE-CD	B16-BAAE-D	Best	BAAE-D9	B16-BAAE-D9	2016	NE	July	3	B16-BAAE-3-D9	2016-07-14	0	0	1	16.7	35.2	51.9	312	0	2016-07-19	100	0	0	QR	4	.	.	NA	1	10	10
BAAE	BAAE-EF	B16-BAAE-E	Average	BAAE-E1	B16-BAAE-E1	2016	NE	July	3	B16-BAAE-3-E1	2016-07-14	1	0	0	17.4	27.4	44.8	257	0.39	2016-07-19	100	7	0.35	QR	1.5	.	.	NA	1	10	9
BAAE	BAAE-EF	B16-BAAE-E	Average	BAAE-E10	B16-BAAE-E10	2016	NE	July	3	B16-BAAE-3-E10	2016-07-14	2	0	0	17.2	25.1	42.3	246	0.81	2016-07-19	100	0	0	QR	4.5	.	.	NA	1	10	10
BAAE	BAAE-EF	B16-BAAE-E	Average	BAAE-E2	B16-BAAE-E2	2016	NE	July	3	B16-BAAE-3-E2	2016-07-14	5	0	0	16.6	36.6	53.2	320	1.56	2016-07-19	100	0	0	QR	3.5	.	.	NA	1	10	14
BAAE	BAAE-EF	B16-BAAE-E	Average	BAAE-E3	B16-BAAE-E3	2016	NE	July	3	B16-BAAE-3-E3	2016-07-14	2	0	0	16.3	29.7	46	282	0.71	2016-07-19	100	5	0.25	QR	5	.	.	NA	1	10	9
BAAE	BAAE-EF	B16-BAAE-E	Average	BAAE-E4	B16-BAAE-E4	2016	NE	July	3	B16-BAAE-3-E4	2016-07-14	7	0	1	17.6	23.8	41.4	236	2.96	2016-07-19	100	4	0.2	QR	4.5	.	.	NA	1	10	16
BAAE	BAAE-EF	B16-BAAE-E	Average	BAAE-E5	B16-BAAE-E5	2016	NE	July	3	B16-BAAE-3-E5	2016-07-14	2	0	1	16.7	27	43.7	263	0.76	2016-07-19	100	0	0	QR	3	.	.	NA	1	10	7
BAAE	BAAE-EF	B16-BAAE-E	Average	BAAE-E6	B16-BAAE-E6	2016	NE	July	3	B16-BAAE-3-E6	2016-07-14	3	0	0	16.8	32	48.8	290	1.03	2016-07-19	100	1	0.05	QR	3.5	.	.	NA	1	10	14
BAAE	BAAE-EF	B16-BAAE-E	Average	BAAE-E7	B16-BAAE-E7	2016	NE	July	3	B16-BAAE-3-E7	2016-07-14	.	.	.	.	.	.	.	.	.	.	.	.	.	.	.	.	.	.	.	.
BAAE	BAAE-EF	B16-BAAE-E	Average	BAAE-E8	B16-BAAE-E8	2016	NE	July	3	B16-BAAE-3-E8	2016-07-14	13	0	0	18.6	33.2	51.8	278	4.67	2016-07-19	100	4	0.2	QS	1	.	.	NA	1	10	5
BAAE	BAAE-EF	B16-BAAE-E	Average	BAAE-E9	B16-BAAE-E9	2016	NE	July	3	B16-BAAE-3-E9	2016-07-14	20	0	0	16.5	25.2	41.7	253	7.91	2016-07-19	100	57	2.85	QS	3	.	.	NA	1	10	9
BAAE	BAAE-EF	B16-BAAE-F	Best	BAAE-F1	B16-BAAE-F1	2016	NE	July	3	B16-BAAE-3-F1	2016-07-14	2	0	0	16.5	27.1	43.6	264	0.76	2016-07-18	100	0	0	QR	4.5	.	.	NA	1	10	10
BAAE	BAAE-EF	B16-BAAE-F	Best	BAAE-F10	B16-BAAE-F10	2016	NE	July	3	B16-BAAE-3-F10	2016-07-14	1	0	0	20.7	6.9	27.6	133	0.75	2016-07-18	100	4	0.2	QR	4	.	.	NA	1	10	10
BAAE	BAAE-EF	B16-BAAE-F	Best	BAAE-F2	B16-BAAE-F2	2016	NE	July	3	B16-BAAE-3-F2	2016-07-14	7	0	0	16	31	47	294	2.38	2016-07-18	100	0	0	QS	3	.	.	NA	1	10	5
BAAE	BAAE-EF	B16-BAAE-F	Best	BAAE-F3	B16-BAAE-F3	2016	NE	July	3	B16-BAAE-3-F3	2016-07-14	18	0	0	17.5	24.3	41.8	239	7.54	2016-07-18	100	0	0	QS	4.5	.	.	NA	1	10	13
BAAE	BAAE-EF	B16-BAAE-F	Best	BAAE-F4	B16-BAAE-F4	2016	NE	July	3	B16-BAAE-3-F4	2016-07-14	5	0	0	17.7	34.1	51.8	293	1.71	2016-07-18	100	1	0.05	QR	4	.	.	NA	1	10	10
BAAE	BAAE-EF	B16-BAAE-F	Best	BAAE-F5	B16-BAAE-F5	2016	NE	July	3	B16-BAAE-3-F5	2016-07-14	9	0	0	15.6	29.5	45.1	289	3.11	2016-07-18	100	10	0.5	QR	4	.	.	NA	1	10	19
BAAE	BAAE-EF	B16-BAAE-F	Best	BAAE-F6	B16-BAAE-F6	2016	NE	July	3	B16-BAAE-3-F6	2016-07-14	1	0	0	18.4	15.6	34	185	0.54	2016-07-18	100	1	0.05	QR	4.5	.	.	NA	1	10	8
BAAE	BAAE-EF	B16-BAAE-F	Best	BAAE-F7	B16-BAAE-F7	2016	NE	July	3	B16-BAAE-3-F7	2016-07-14	21	0	0	15.5	31.3	46.8	302	6.96	2016-07-18	100	0	0	QS	1	.	.	NA	1	10	5
BAAE	BAAE-EF	B16-BAAE-F	Best	BAAE-F8	B16-BAAE-F8	2016	NE	July	3	B16-BAAE-3-F8	2016-07-14	.	.	.	.	.	.	.	.	.	.	.	.	QL	NA	.	.	NA	1	10	0
BAAE	BAAE-EF	B16-BAAE-F	Best	BAAE-F9	B16-BAAE-F9	2016	NE	July	3	B16-BAAE-3-F9	2016-07-14	5	0	0	17.8	32.9	50.7	285	1.76	2016-07-18	100	1	0.05	QR	3.5	.	.	NA	1	10	8
BAAE	BAAE-AB	B16-BAAE-A	Average	BAAE-A1	B16-BAAE-A1	2016	NE	August	4	B16-BAAE-4-A1	2016-08-18	7	0	0	15.7	31.8	47.5	303	2.31	2016-08-22	100	336	16.8	QR	4.5	.	.	1	1	10	6
BAAE	BAAE-AB	B16-BAAE-A	Average	BAAE-A10	B16-BAAE-A10	2016	NE	August	4	B16-BAAE-4-A10	2016-08-18	5	0	2	14.2	18.2	32.4	230	2.17	2016-08-22	100	94	4.7	QR	4	.	.	1	1	10	10.5
BAAE	BAAE-AB	B16-BAAE-A	Average	BAAE-A2	B16-BAAE-A2	2016	NE	August	4	B16-BAAE-4-A2	2016-08-18	.	.	.	.	.	.	.	.	.	.	.	.	.	.	.	.	.	.	10	.
BAAE	BAAE-AB	B16-BAAE-A	Average	BAAE-A3	B16-BAAE-A3	2016	NE	August	4	B16-BAAE-4-A3	2016-08-18	.	.	.	.	.	.	.	.	.	.	.	.	.	.	.	.	.	.	10	.
BAAE	BAAE-AB	B16-BAAE-A	Average	BAAE-A4	B16-BAAE-A4	2016	NE	August	4	B16-BAAE-4-A4	2016-08-18	5	0	0	13.8	19.7	33.5	243	2.06	2016-08-22	100	14	0.7	QR	4	.	.	1	1	10	17
BAAE	BAAE-AB	B16-BAAE-A	Average	BAAE-A5	B16-BAAE-A5	2016	NE	August	4	B16-BAAE-4-A5	2016-08-18	3	0	0	14.6	20.6	35.2	241	1.24	2016-08-22	100	6	0.3	QR	4	.	.	.	1	10	7
BAAE	BAAE-AB	B16-BAAE-A	Average	BAAE-A6	B16-BAAE-A6	2016	NE	August	4	B16-BAAE-4-A6	2016-08-18	4	0	0	14.6	41.8	56.4	386	1.04	2016-08-22	100	6	0.3	QR	5	.	.	.	1	10	7
BAAE	BAAE-AB	B16-BAAE-A	Average	BAAE-A7	B16-BAAE-A7	2016	NE	August	4	B16-BAAE-4-A7	2016-08-18	3	0	0	15	17.6	32.6	217	1.38	2016-08-22	100	1	0.05	QR	4.5	.	.	1	1	10	13
BAAE	BAAE-AB	B16-BAAE-A	Average	BAAE-A8	B16-BAAE-A8	2016	NE	August	4	B16-BAAE-4-A8	2016-08-18	12	0	0	15.5	35.6	51.1	330	3.64	2016-08-22	100	9	0.45	QR	4	.	.	2	1	10	10
BAAE	BAAE-AB	B16-BAAE-A	Average	BAAE-A9	B16-BAAE-A9	2016	NE	August	4	B16-BAAE-4-A9	2016-08-18	6	0	0	14.8	27.3	42.1	284	2.11	2016-08-22	100	6	0.3	QR	3.5	.	.	.	1	10	4.5
BAAE	BAAE-AB	B16-BAAE-B	Best	BAAE-B1	B16-BAAE-B1	2016	NE	August	4	B16-BAAE-4-B1	2016-08-18	4	0	0	14.2	22	36.2	255	1.57	2016-08-22	100	0	0	QR	4	.	.	1	1	10	10
BAAE	BAAE-AB	B16-BAAE-B	Best	BAAE-B10	B16-BAAE-B10	2016	NE	August	4	B16-BAAE-4-B10	2016-08-18	2	0	0	14.9	17.8	32.7	219	0.91	2016-08-22	100	1	0.05	QR	4	.	.	.	1	10	9
BAAE	BAAE-AB	B16-BAAE-B	Best	BAAE-B2	B16-BAAE-B2	2016	NE	August	4	B16-BAAE-4-B2	2016-08-18	13	0	4	13.4	30.6	44	332	3.91	2016-08-22	100	5	0.25	QR	3.5	.	.	2	1	10	11
BAAE	BAAE-AB	B16-BAAE-B	Best	BAAE-B3	B16-BAAE-B3	2016	NE	August	4	B16-BAAE-4-B3	2016-08-18	4	0	0	15.8	12.8	28.6	181	2.21	2016-08-22	100	0	0	QR	3	.	.	.	1	10	9
BAAE	BAAE-AB	B16-BAAE-B	Best	BAAE-B4	B16-BAAE-B4	2016	NE	August	4	B16-BAAE-4-B4	2016-08-18	6	0	0	15.9	36.5	52.4	330	1.82	2016-08-22	100	1	0.05	QL	NA	.	.	1	1	10	7.5
BAAE	BAAE-AB	B16-BAAE-B	Best	BAAE-B5	B16-BAAE-B5	2016	NE	August	4	B16-BAAE-4-B5	2016-08-18	3	0	0	18.3	30	48.3	264	1.14	2016-08-22	100	14	0.7	QL	1.5	.	.	.	1	10	4
BAAE	BAAE-AB	B16-BAAE-B	Best	BAAE-B6	B16-BAAE-B6	2016	NE	August	4	B16-BAAE-4-B6	2016-08-18	7	0	1	14.2	15.1	29.3	207	3.38	2016-08-22	100	10	0.5	QNS	2	.	.	2	1	10	14
BAAE	BAAE-AB	B16-BAAE-B	Best	BAAE-B7	B16-BAAE-B7	2016	NE	August	4	B16-BAAE-4-B7	2016-08-18	2	0	0	16.1	23.7	39.8	247	0.81	2016-08-22	100	2	0.1	QR	2	.	.	1	1	10	8
BAAE	BAAE-AB	B16-BAAE-B	Best	BAAE-B8	B16-BAAE-B8	2016	NE	August	4	B16-BAAE-4-B8	2016-08-18	3	0	0	16.8	30.3	47.1	280	1.07	2016-08-22	100	1	0.05	QR	3	.	.	.	1	10	9
BAAE	BAAE-AB	B16-BAAE-B	Best	BAAE-B9	B16-BAAE-B9	2016	NE	August	4	B16-BAAE-4-B9	2016-08-18	5	0	0	13.2	44.5	57.7	437	1.14	2016-08-22	100	1	0.05	QR	2.75	.	.	.	1	10	5
BAAE	BAAE-CD	B16-BAAE-C	Average	BAAE-C1	B16-BAAE-C1	2016	NE	August	4	B16-BAAE-4-C1	2016-08-17	.	.	.	.	.	.	.	.	.	.	.	.	.	.	.	.	.	.	.	.
BAAE	BAAE-CD	B16-BAAE-C	Average	BAAE-C10	B16-BAAE-C10	2016	NE	August	4	B16-BAAE-4-C10	2016-08-17	22	0	0	16.4	18.5	34.9	213	10.34	2016-08-22	100	0	0	QS	4.5	.	.	1	1	10	16
BAAE	BAAE-CD	B16-BAAE-C	Average	BAAE-C2	B16-BAAE-C2	2016	NE	August	4	B16-BAAE-4-C2	2016-08-17	.	.	.	.	.	.	.	.	.	.	.	.	.	.	.	.	.	.	.	.
BAAE	BAAE-CD	B16-BAAE-C	Average	BAAE-C3	B16-BAAE-C3	2016	NE	August	4	B16-BAAE-4-C3	2016-08-17	5	0	1	18.3	8.1	26.4	145	3.44	2016-08-22	100	4	0.2	QR	4	.	.	1	1	10	12
BAAE	BAAE-CD	B16-BAAE-C	Average	BAAE-C4	B16-BAAE-C4	2016	NE	August	4	B16-BAAE-4-C4	2016-08-17	20	0	0	16.2	24.2	40.4	249	8.02	2016-08-22	100	1	0.05	QS	4	.	.	1	1	10	11
BAAE	BAAE-CD	B16-BAAE-C	Average	BAAE-C5	B16-BAAE-C5	2016	NE	August	4	B16-BAAE-4-C5	2016-08-17	.	.	.	.	.	.	.	.	.	.	.	.	.	.	.	.		.	.	.
BAAE	BAAE-CD	B16-BAAE-C	Average	BAAE-C6	B16-BAAE-C6	2016	NE	August	4	B16-BAAE-4-C6	2016-08-17	2	0	0	17.5	13.4	30.9	177	1.13	2016-08-22	100	46	2.3	QR	4	.	.	1	1	10	10
BAAE	BAAE-CD	B16-BAAE-C	Average	BAAE-C7	B16-BAAE-C7	2016	NE	August	4	B16-BAAE-4-C7	2016-08-17	15	0	0	16.5	32.7	49.2	298	5.03	2016-08-22	100	59	2.95	QR	3.5	.	.	.	1	10	4.5
BAAE	BAAE-CD	B16-BAAE-C	Average	BAAE-C8	B16-BAAE-C8	2016	NE	August	4	B16-BAAE-4-C8	2016-08-17	33	0	0	17.6	13.6	31.2	177	18.62	2016-08-22	100	0	0	QR	3	.	.	1	1	10	16
BAAE	BAAE-CD	B16-BAAE-C	Average	BAAE-C9	B16-BAAE-C9	2016	NE	August	4	B16-BAAE-4-C9	2016-08-17	2	0	0	16.5	11.5	28	170	1.18	2016-08-22	100	201	10.05	QR	3.5	.	.	.	1	10	4.5
BAAE	BAAE-CD	B16-BAAE-D	Best	BAAE-D1	B16-BAAE-D1	2016	NE	August	4	B16-BAAE-4-D1	2016-08-17	9	0	0	16.4	27.2	43.6	266	3.39	2016-08-22	100	2	0.1	QS	3.5	.	.	1	1	10	12
BAAE	BAAE-CD	B16-BAAE-D	Best	BAAE-D10	B16-BAAE-D10	2016	NE	August	4	B16-BAAE-4-D10	2016-08-17	.	.	.	.	.	.	.	.	.	.	.	.	.	.	.	.	.	.	.	.
BAAE	BAAE-CD	B16-BAAE-D	Best	BAAE-D2	B16-BAAE-D2	2016	NE	August	4	B16-BAAE-4-D2	2016-08-17	1	0	0	15.5	6.9	22.4	145	0.69	2016-08-22	100	2	0.1	QR	4	.	.	1	1	10	10
BAAE	BAAE-CD	B16-BAAE-D	Best	BAAE-D3	B16-BAAE-D3	2016	NE	August	4	B16-BAAE-4-D3	2016-08-17	0	0	1	16.8	27	43.8	262	0	2016-08-22	100	6	0.3	QS	0.5	.	.	1	1	10	5
BAAE	BAAE-CD	B16-BAAE-D	Best	BAAE-D4	B16-BAAE-D4	2016	NE	August	4	B16-BAAE-4-D4	2016-08-17	0	0	0	.	.	.	124	0	2016-08-22	100	22	1.1	QR	5	.	.	.	2	10	11
BAAE	BAAE-CD	B16-BAAE-D	Best	BAAE-D5	B16-BAAE-D5	2016	NE	August	4	B16-BAAE-4-D5	2016-08-17	4	0	0	16.1	16.2	32.3	201	1.99	2016-08-22	100	1	0.05	QS	0.5	.	.	.	1	10	2
BAAE	BAAE-CD	B16-BAAE-D	Best	BAAE-D6	B16-BAAE-D6	2016	NE	August	4	B16-BAAE-4-D6	2016-08-17	0	0	0	15.6	12.2	27.8	178	0	2016-08-22	100	8	0.4	QS	3	.	.	1	1	10	.
BAAE	BAAE-CD	B16-BAAE-D	Best	BAAE-D7	B16-BAAE-D7	2016	NE	August	4	B16-BAAE-4-D7	2016-08-17	5	0	0	19.4	19.3	38.7	199	2.51	2016-08-22	100	44	2.2	QR	2	.	.	1	1	10	12
BAAE	BAAE-CD	B16-BAAE-D	Best	BAAE-D8	B16-BAAE-D8	2016	NE	August	4	B16-BAAE-4-D8	2016-08-17	1	0	0	.	.	.	110	0.91	2016-08-22	100	56	2.8	QR	0	.	.	.	1	10	1.5
BAAE	BAAE-CD	B16-BAAE-D	Best	BAAE-D9	B16-BAAE-D9	2016	NE	August	4	B16-BAAE-4-D9	2016-08-17	14	0	1	.	.	.	126	11.11	2016-08-22	100	2	0.1	QR	5	.	.	1	1	10	10
BAAE	BAAE-EF	B16-BAAE-E	Average	BAAE-E1	B16-BAAE-E1	2016	NE	August	4	B16-BAAE-4-E1	2016-08-17	4	0	0	18.1	20	38.1	210	1.9	2016-08-22	100	1	0.05	QR	3.5	.	.	1	1	10	11
BAAE	BAAE-EF	B16-BAAE-E	Average	BAAE-E10	B16-BAAE-E10	2016	NE	August	4	B16-BAAE-4-E10	2016-08-17	4	0	0	18.1	18.6	36.7	203	1.97	2016-08-22	100	4	0.2	QR	4	.	.	4	1	10	13
BAAE	BAAE-EF	B16-BAAE-E	Average	BAAE-E2	B16-BAAE-E2	2016	NE	August	4	B16-BAAE-4-E2	2016-08-17	4	0	1	13.9	17.4	31.3	226	1.77	2016-08-22	100	1	0.05	QR	3.5	.	.	1	1	10	13
BAAE	BAAE-EF	B16-BAAE-E	Average	BAAE-E3	B16-BAAE-E3	2016	NE	August	4	B16-BAAE-4-E3	2016-08-17	17	0	2	18.5	26.4	44.9	245	6.95	2016-08-22	100	5	0.25	QNS	3	.	.	1	1	10	8
BAAE	BAAE-EF	B16-BAAE-E	Average	BAAE-E4	B16-BAAE-E4	2016	NE	August	4	B16-BAAE-4-E4	2016-08-17	10	0	0	16.6	17.5	34.1	205	4.87	2016-08-22	100	0	0	QR	3	.	.	2	1	10	19
BAAE	BAAE-EF	B16-BAAE-E	Average	BAAE-E5	B16-BAAE-E5	2016	NE	August	4	B16-BAAE-4-E5	2016-08-17	4	0	0	16.4	21.2	37.6	229	1.74	2016-08-22	100	11	0.55	QS	2.5	.	.	.	1	10	6
BAAE	BAAE-EF	B16-BAAE-E	Average	BAAE-E6	B16-BAAE-E6	2016	NE	August	4	B16-BAAE-4-E6	2016-08-17	0	0	0	13.2	15.2	28.4	215	0	2016-08-22	100	2	0.1	QR	3.5	.	.	1	1	10	18
BAAE	BAAE-EF	B16-BAAE-E	Average	BAAE-E7	B16-BAAE-E7	2016	NE	August	4	B16-BAAE-4-E7	2016-08-17	.	.	.	.	.	.	.	.	.	.	.	.	.	.	.	.	.	.	.	.
BAAE	BAAE-EF	B16-BAAE-E	Average	BAAE-E8	B16-BAAE-E8	2016	NE	August	4	B16-BAAE-4-E8	2016-08-17	3	0	0	16.1	11.5	27.6	171	1.75	2016-08-22	100	28	1.4	QR	3	.	.	.	1	10	4.5
BAAE	BAAE-EF	B16-BAAE-E	Average	BAAE-E9	B16-BAAE-E9	2016	NE	August	4	B16-BAAE-4-E9	2016-08-17	3	0	0	17.2	19	36.2	210	1.43	2016-08-22	100	12	0.6	QR	1	.	.	1	1	10	5
BAAE	BAAE-EF	B16-BAAE-F	Best	BAAE-F1	B16-BAAE-F1	2016	NE	August	4	B16-BAAE-4-F1	2016-08-17	2	0	0	17.2	27.6	44.8	260	0.77	2016-08-22	100	14	0.7	QS	4.5	.	.	1	1	10	10
BAAE	BAAE-EF	B16-BAAE-F	Best	BAAE-F10	B16-BAAE-F10	2016	NE	August	4	B16-BAAE-4-F10	2016-08-17	0	0	0	14.4	20.4	34.8	242	0	2016-08-22	100	21	1.05	QR	2.5	.	.	1	1	10	8
BAAE	BAAE-EF	B16-BAAE-F	Best	BAAE-F2	B16-BAAE-F2	2016	NE	August	4	B16-BAAE-4-F2	2016-08-17	.	.	.	.	.	.	.	.	.	.	.	.	QL	NA	.	.	.	1	10	0
BAAE	BAAE-EF	B16-BAAE-F	Best	BAAE-F3	B16-BAAE-F3	2016	NE	August	4	B16-BAAE-4-F3	2016-08-17	6	0	2	16	8	24	152	3.95	2016-08-22	100	0	0	QR	4	.	.	1	1	10	12
BAAE	BAAE-EF	B16-BAAE-F	Best	BAAE-F4	B16-BAAE-F4	2016	NE	August	4	B16-BAAE-4-F4	2016-08-17	0	0	0	15.3	16	31.3	205	0	2016-08-22	100	3	0.15	QS	3	.	.	1	1	10	11
BAAE	BAAE-EF	B16-BAAE-F	Best	BAAE-F5	B16-BAAE-F5	2016	NE	August	4	B16-BAAE-4-F5	2016-08-17	.	.	.	.	.	.	.	.	.	.	.	.	.	.	.	.	.	.	.	.
BAAE	BAAE-EF	B16-BAAE-F	Best	BAAE-F6	B16-BAAE-F6	2016	NE	August	4	B16-BAAE-4-F6	2016-08-17	2	0	0	15.2	27.2	42.4	279	0.72	2016-08-22	100	9	0.45	QR	2.5	.	.	.	1	10	10
BAAE	BAAE-EF	B16-BAAE-F	Best	BAAE-F7	B16-BAAE-F7	2016	NE	August	4	B16-BAAE-4-F7	2016-08-17	10	0	0	17	6.9	23.9	141	7.11	2016-08-22	100	206	10.3	QS	0.5	.	.	.	1	10	5.5
BAAE	BAAE-EF	B16-BAAE-F	Best	BAAE-F8	B16-BAAE-F8	2016	NE	August	4	B16-BAAE-4-F8	2016-08-17	1	0	0	16.3	16.3	32.6	200	0.5	2016-08-22	100	0	0	QR	3.5	.	.	1	2	10	10
BAAE	BAAE-EF	B16-BAAE-F	Best	BAAE-F9	B16-BAAE-F9	2016	NE	August	4	B16-BAAE-4-F9	2016-08-17	2	0	0	15.2	20.6	35.8	236	0.85	2016-08-22	100	0	0	QR	2.5	.	.	.	1	10	7.5
BAAE	BAAE-AB	B16-BAAE-A	Average	BAAE-A1	B16-BAAE-A1	2016	NE	September	5	B16-BAAE-5-A1	2016-09-07	19	0	0	15.7	18.3	34	217	8.77	2016-09-14	100	39	1.95	QR	3.5	.	.	1	1	10	12
BAAE	BAAE-AB	B16-BAAE-A	Average	BAAE-A10	B16-BAAE-A10	2016	NE	September	5	B16-BAAE-5-A10	2016-09-07	13	0	1	15.4	20.5	35.9	234	5.55	2016-09-14	100	9	0.45	QR	3.5	.	.	1	1	10	12
BAAE	BAAE-AB	B16-BAAE-A	Average	BAAE-A2	B16-BAAE-A2	2016	NE	September	5	B16-BAAE-5-A2	2016-09-07	.	.	.	.	.	.	.	.	.	.	.	.	.	.	.	.	.	.	.	.
BAAE	BAAE-AB	B16-BAAE-A	Average	BAAE-A3	B16-BAAE-A3	2016	NE	September	5	B16-BAAE-5-A3	2016-09-07	.	.	.	.	.	.	.	.	.	.	.	.	.	.	.	.	.	.	.	.
BAAE	BAAE-AB	B16-BAAE-A	Average	BAAE-A4	B16-BAAE-A4	2016	NE	September	5	B16-BAAE-5-A4	2016-09-07	8	0	0	15.4	26.4	41.8	271	2.95	2016-09-14	100	8	0.4	QS	4	.	.	1	1	10	13.5
BAAE	BAAE-AB	B16-BAAE-A	Average	BAAE-A5	B16-BAAE-A5	2016	NE	September	5	B16-BAAE-5-A5	2016-09-07	10	0	0	16.7	13.9	30.6	183	5.46	2016-09-14	100	0	0	QR	3.5	.	.	.	1	10	5
BAAE	BAAE-AB	B16-BAAE-A	Average	BAAE-A6	B16-BAAE-A6	2016	NE	September	5	B16-BAAE-5-A6	2016-09-07	6	0	0	15.7	18.9	34.6	220	2.72	2016-09-14	100	3	0.15	QR	3	.	.	.	1	10	6.5
BAAE	BAAE-AB	B16-BAAE-A	Average	BAAE-A7	B16-BAAE-A7	2016	NE	September	5	B16-BAAE-5-A7	2016-09-07	3	0	1	15.4	22.6	38	248	1.21	2016-09-14	100	0	0	QR	3	.	.	1	1	10	13
BAAE	BAAE-AB	B16-BAAE-A	Average	BAAE-A8	B16-BAAE-A8	2016	NE	September	5	B16-BAAE-5-A8	2016-09-07	12	0	0	14.4	23.8	38.2	265	4.52	2016-09-14	100	2	0.1	QR	4	.	.	2	1	10	10
BAAE	BAAE-AB	B16-BAAE-A	Average	BAAE-A9	B16-BAAE-A9	2016	NE	September	5	B16-BAAE-5-A9	2016-09-07	12	0	0	15.2	17.1	32.3	213	5.65	2016-09-14	100	3	0.15	QR	3	.	.	.	1	10	5
BAAE	BAAE-AB	B16-BAAE-B	Best	BAAE-B1	B16-BAAE-B1	2016	NE	September	5	B16-BAAE-5-B1	2016-09-07	4	0	0	14.5	7.6	22.1	152	2.62	2016-09-14	100	0	0	QR	4	.	.	1	1	10	9
BAAE	BAAE-AB	B16-BAAE-B	Best	BAAE-B10	B16-BAAE-B10	2016	NE	September	5	B16-BAAE-5-B10	2016-09-07	7	0	0	16	25.3	41.3	258	2.71	2016-09-14	100	5	0.25	QR	3.5	.	.	.	1	10	8.5
BAAE	BAAE-AB	B16-BAAE-B	Best	BAAE-B2	B16-BAAE-B2	2016	NE	September	5	B16-BAAE-5-B2	2016-09-07	21	0	0	17	18.6	35.6	209	10.03	2016-09-14	100	1	0.05	QR	4.5	.	.	2	1	10	15
BAAE	BAAE-AB	B16-BAAE-B	Best	BAAE-B3	B16-BAAE-B3	2016	NE	September	5	B16-BAAE-5-B3	2016-09-07	18	0	0	12.8	32.2	45	352	5.12	2016-09-14	100	0	0	QR	3	.	.	.	1	10	5.5
BAAE	BAAE-AB	B16-BAAE-B	Best	BAAE-B4	B16-BAAE-B4	2016	NE	September	5	B16-BAAE-5-B4	2016-09-07	23	0	0	14.6	27.4	42	288	8	2016-09-14	100	4	0.2	VQ	NA	.	.	1	1	10	7.5
BAAE	BAAE-AB	B16-BAAE-B	Best	BAAE-B5	B16-BAAE-B5	2016	NE	September	5	B16-BAAE-5-B5	2016-09-07	32	0	0	16.4	18.7	35.1	214	14.95	2016-09-14	100	3	0.15	QL	NA	.	.	.	1	10	3
BAAE	BAAE-AB	B16-BAAE-B	Best	BAAE-B6	B16-BAAE-B6	2016	NE	September	5	B16-BAAE-5-B6	2016-09-07	8	0	1	17.8	25.9	43.7	247	3.25	2016-09-14	100	5	0.25	QL	NA	.	.	1	1	10	6
BAAE	BAAE-AB	B16-BAAE-B	Best	BAAE-B7	B16-BAAE-B7	2016	NE	September	5	B16-BAAE-5-B7	2016-09-07	13	0	0	13.3	11.9	25.2	189	6.86	2016-09-14	100	0	0	QR	4	.	.	1	1	10	11
BAAE	BAAE-AB	B16-BAAE-B	Best	BAAE-B8	B16-BAAE-B8	2016	NE	September	5	B16-BAAE-5-B8	2016-09-07	3	0	0	15.8	12.9	28.7	182	1.65	2016-09-14	100	15	0.75	QR	5	.	.	1	1	10	9
BAAE	BAAE-AB	B16-BAAE-B	Best	BAAE-B9	B16-BAAE-B9	2016	NE	September	5	B16-BAAE-5-B9	2016-09-07	13	0	0	14.3	12.9	27.2	190	6.83	2016-09-14	100	1	0.05	QS	0.5	.	.	.	1	10	2
BAAE	BAAE-CD	B16-BAAE-C	Average	BAAE-C1	B16-BAAE-C1	2016	NE	September	5	B16-BAAE-5-C1	2016-09-13	.	.	.	.	.	.	.	.	.	.	.	.	.	.	.	.	.	.	.	.
BAAE	BAAE-CD	B16-BAAE-C	Average	BAAE-C10	B16-BAAE-C10	2016	NE	September	5	B16-BAAE-5-C10	2016-09-13	30	0	0	15.3	14.6	29.9	195	15.35	2016-09-14	100	3	0.15	QR	3.5	.	.	.	.	10	15
BAAE	BAAE-CD	B16-BAAE-C	Average	BAAE-C2	B16-BAAE-C2	2016	NE	September	5	B16-BAAE-5-C2	2016-09-13	.	.	.	.	.	.	.	.	.	.	.	.	.	.	.	.	.	.	.	.
BAAE	BAAE-CD	B16-BAAE-C	Average	BAAE-C3	B16-BAAE-C3	2016	NE	September	5	B16-BAAE-5-C3	2016-09-13	.	.	.	.	.	.	.	.	.	.	.	.	.	.	.	.	.	.	.	.
BAAE	BAAE-CD	B16-BAAE-C	Average	BAAE-C4	B16-BAAE-C4	2016	NE	September	5	B16-BAAE-5-C4	2016-09-13	33	0	0	14.4	15.4	29.8	207	15.95	2016-09-14	100	0	0	QNS	1	.	.	.	.	10	12
BAAE	BAAE-CD	B16-BAAE-C	Average	BAAE-C5	B16-BAAE-C5	2016	NE	September	5	B16-BAAE-5-C5	2016-09-13	.	.	.	.	.	.	.	.	.	.	.	.	.	.	.	.	.	.	.	.
BAAE	BAAE-CD	B16-BAAE-C	Average	BAAE-C6	B16-BAAE-C6	2016	NE	September	5	B16-BAAE-5-C6	2016-09-13	.	.	.	.	.	.	.	.	.	.	.	.	.	.	.	.	.	.	.	.
BAAE	BAAE-CD	B16-BAAE-C	Average	BAAE-C7	B16-BAAE-C7	2016	NE	September	5	B16-BAAE-5-C7	2016-09-13	.	.	.	.	.	.	.	.	.	.	.	.	.	.	.	.	.	.	.	.
BAAE	BAAE-CD	B16-BAAE-C	Average	BAAE-C8	B16-BAAE-C8	2016	NE	September	5	B16-BAAE-5-C8	2016-09-13	46	0	0	15.9	14	29.9	188	24.46	2016-09-14	100	11	0.55	QL	NA	.	.	.	.	10	5
BAAE	BAAE-CD	B16-BAAE-C	Average	BAAE-C9	B16-BAAE-C9	2016	NE	September	5	B16-BAAE-5-C9	2016-09-13	.	.	.	.	.	.	.	.	.	.	.	.	.	.	.	.	.	.	.	.
BAAE	BAAE-CD	B16-BAAE-D	Best	BAAE-D1	B16-BAAE-D1	2016	NE	September	5	B16-BAAE-5-D1	2016-09-13	0	0	0	15.6	22.7	38.3	246	0	2016-09-14	100	1	0.05	QR	3.5	.	.	1	1	10	11
BAAE	BAAE-CD	B16-BAAE-D	Best	BAAE-D10	B16-BAAE-D10	2016	NE	September	5	B16-BAAE-5-D10	2016-09-13	.	.	.	.	.	.	.	.	.	.	.	.	.	.	.	.	.	.	10	.
BAAE	BAAE-CD	B16-BAAE-D	Best	BAAE-D2	B16-BAAE-D2	2016	NE	September	5	B16-BAAE-5-D2	2016-09-13	4	0	0	14.8	22.3	37.1	251	1.6	2016-09-14	100	1	0.05	QR	3	.	.	1	1	10	11
BAAE	BAAE-CD	B16-BAAE-D	Best	BAAE-D3	B16-BAAE-D3	2016	NE	September	5	B16-BAAE-5-D3	2016-09-13	0	0	0	14.1	13.8	27.9	198	0	2016-09-14	100	6	0.3	QR	3.5	.	.	1	1	10	8
BAAE	BAAE-CD	B16-BAAE-D	Best	BAAE-D4	B16-BAAE-D4	2016	NE	September	5	B16-BAAE-5-D4	2016-09-13	4	0	0	15.8	22.2	38	241	1.66	2016-09-14	100	1	0.05	QS	4	.	.	.	2	10	12
BAAE	BAAE-CD	B16-BAAE-D	Best	BAAE-D5	B16-BAAE-D5	2016	NE	September	5	B16-BAAE-5-D5	2016-09-13	.	.	.	.	.	.	.	.	.	.	.	.	.	.	.	.	.	1	10	.
BAAE	BAAE-CD	B16-BAAE-D	Best	BAAE-D6	B16-BAAE-D6	2016	NE	September	5	B16-BAAE-5-D6	2016-09-13	6	0	0	15.1	29.6	44.7	296	2.03	2016-09-14	100	22	1.1	QR	2	.	.	1	1	10	5
BAAE	BAAE-CD	B16-BAAE-D	Best	BAAE-D7	B16-BAAE-D7	2016	NE	September	5	B16-BAAE-5-D7	2016-09-13	1	0	0	16.7	7	23.7	142	0.7	2016-09-14	100	15	0.75	QR	3	.	.	1	1	10	9
BAAE	BAAE-CD	B16-BAAE-D	Best	BAAE-D8	B16-BAAE-D8	2016	NE	September	5	B16-BAAE-5-D8	2016-09-13	.	.	.	.	.	.	.	.	.	.	.	.	.	.	.	.	.	.	10	.
BAAE	BAAE-CD	B16-BAAE-D	Best	BAAE-D9	B16-BAAE-D9	2016	NE	September	5	B16-BAAE-5-D9	2016-09-13	8	0	1	18.9	16.3	35.2	187	4.27	2016-09-14	100	0	0	QS	2	.	.	1	1	10	6
BAAE	BAAE-EF	B16-BAAE-E	Average	BAAE-E1	B16-BAAE-E1	2016	NE	September	5	B16-BAAE-5-E1	2016-09-13	10	0	0	17.1	20.3	37.4	219	4.57	2016-09-14	100	4	0.2	QS	3.5	.	.	1	1	10	12
BAAE	BAAE-EF	B16-BAAE-E	Average	BAAE-E10	B16-BAAE-E10	2016	NE	September	5	B16-BAAE-5-E10	2016-09-13	4	0	0	18.7	9.4	28.1	150	2.66	2016-09-14	100	3	0.15	QR	4	.	.	1	1	10	13
BAAE	BAAE-EF	B16-BAAE-E	Average	BAAE-E2	B16-BAAE-E2	2016	NE	September	5	B16-BAAE-5-E2	2016-09-13	16	0	0	15.6	27.3	42.9	275	5.82	2016-09-14	100	19	0.95	QR	5	.	.	1	1	10	12.5
BAAE	BAAE-EF	B16-BAAE-E	Average	BAAE-E3	B16-BAAE-E3	2016	NE	September	5	B16-BAAE-5-E3	2016-09-13	1	0	0	18.4	15.6	34	185	0.54	2016-09-14	100	33	1.65	QR	4.75	.	.	1	1	10	10
BAAE	BAAE-EF	B16-BAAE-E	Average	BAAE-E4	B16-BAAE-E4	2016	NE	September	5	B16-BAAE-5-E4	2016-09-13	36	0	1	17.7	12.5	30.2	172	20.98	2016-09-14	100	36	1.8	QNS	2	.	.	2	1	10	20
BAAE	BAAE-EF	B16-BAAE-E	Average	BAAE-E5	B16-BAAE-E5	2016	NE	September	5	B16-BAAE-5-E5	2016-09-13	26	0	0	16.6	24.8	41.4	249	10.43	2016-09-14	100	5	0.25	QS	1	.	.	.	1	10	3
BAAE	BAAE-EF	B16-BAAE-E	Average	BAAE-E6	B16-BAAE-E6	2016	NE	September	5	B16-BAAE-5-E6	2016-09-13	12	0	2	15.9	28.8	44.7	283	4.24	2016-09-14	100	1	0.05	QR	4.5	.	.	1	1	10	15
BAAE	BAAE-EF	B16-BAAE-E	Average	BAAE-E7	B16-BAAE-E7	2016	NE	September	5	B16-BAAE-5-E7	2016-09-13	.	.	.	.	.	.	.	.	.	.	.	.	.	.	.	.	.	.	.	.
BAAE	BAAE-EF	B16-BAAE-E	Average	BAAE-E8	B16-BAAE-E8	2016	NE	September	5	B16-BAAE-5-E8	2016-09-13	3	0	0	17.9	7.9	25.8	144	2.08	2016-09-14	100	115	5.75	QL	NA	.	.	.	1	10	3
BAAE	BAAE-EF	B16-BAAE-E	Average	BAAE-E9	B16-BAAE-E9	2016	NE	September	5	B16-BAAE-5-E9	2016-09-13	0	0	0	15	10.6	25.6	171	0	2016-09-14	100	2	0.1	QS	2	.	.	.	2	10	2
BAAE	BAAE-EF	B16-BAAE-F	Best	BAAE-F1	B16-BAAE-F1	2016	NE	September	5	B16-BAAE-5-F1	2016-09-13	0	0	2	21.1	11.6	32.7	157	0	2016-09-14	100	0	0	QS	3.5	.	.	1	1	10	11
BAAE	BAAE-EF	B16-BAAE-F	Best	BAAE-F10	B16-BAAE-F10	2016	NE	September	5	B16-BAAE-5-F10	2016-09-13	.	.	.	.	.	.	.	.	.	.	.	.	.	.	.	.	.	.	.	.
BAAE	BAAE-EF	B16-BAAE-F	Best	BAAE-F2	B16-BAAE-F2	2016	NE	September	5	B16-BAAE-5-F2	2016-09-13	.	.	.	.	.	.	.	.	.	.	.	.	.	.	.	.	.	.	.	.
BAAE	BAAE-EF	B16-BAAE-F	Best	BAAE-F3	B16-BAAE-F3	2016	NE	September	5	B16-BAAE-5-F3	2016-09-13	26	0	0	18.8	29.3	48.1	256	10.16	2016-09-14	100	4	0.2	QR	4.5	.	.	1	1	10	14
BAAE	BAAE-EF	B16-BAAE-F	Best	BAAE-F4	B16-BAAE-F4	2016	NE	September	5	B16-BAAE-5-F4	2016-09-13	14	0	0	16.8	25.2	42	250	5.6	2016-09-14	100	16	0.8	QS	3	.	.	1	1	10	11
BAAE	BAAE-EF	B16-BAAE-F	Best	BAAE-F5	B16-BAAE-F5	2016	NE	September	5	B16-BAAE-5-F5	2016-09-13	.	.	.	.	.	.	.	.	.	.	.	.	.	.	.	.	.	.	.	.
BAAE	BAAE-EF	B16-BAAE-F	Best	BAAE-F6	B16-BAAE-F6	2016	NE	September	5	B16-BAAE-5-F6	2016-09-13	0	0	0	15.6	11.4	27	173	0	2016-09-14	100	62	3.1	QS	2	.	.	.	1	10	4
BAAE	BAAE-EF	B16-BAAE-F	Best	BAAE-F7	B16-BAAE-F7	2016	NE	September	5	B16-BAAE-5-F7	2016-09-13	.	.	.	.	.	.	.	.	.	.	.	.	.	.	.	.	.	.	.	.
BAAE	BAAE-EF	B16-BAAE-F	Best	BAAE-F8	B16-BAAE-F8	2016	NE	September	5	B16-BAAE-5-F8	2016-09-13	.	.	.	.	.	.	.	.	.	.	.	.	.	.	.	.	.	.	.	.
BAAE	BAAE-EF	B16-BAAE-F	Best	BAAE-F9	B16-BAAE-F9	2016	NE	September	5	B16-BAAE-5-F9	2016-09-13	0	0	0	19.4	8.9	28.3	146	0	2016-09-14	100	2	0.1	QR	2	.	.	.	2	10	9
BAAE	BAAE-AB	B16-BAAE-A	Average	BAAE-A1	B16-BAAE-A1	2016	NE	October	6	B16-BAAE-6-A1	2016-10-20	16	0	0	16.7	29.9	46.6	279	5.73	2016-10-27	100	105	5.25	QR	1.5	.	.	1	1	10	1.5
BAAE	BAAE-AB	B16-BAAE-A	Average	BAAE-A10	B16-BAAE-A10	2016	NE	October	6	B16-BAAE-6-A10	2016-10-20	28	0	0	16.8	35.5	52.3	311	8.99	2016-10-27	100	14	0.7	QR	2.5	.	.	1	1	10	11
BAAE	BAAE-AB	B16-BAAE-A	Average	BAAE-A2	B16-BAAE-A2	2016	NE	October	6	B16-BAAE-6-A2	2016-10-20	.	.	.	.	.	.	.	.	.	.	.	.	.	.	.	.	.	1	10	.
BAAE	BAAE-AB	B16-BAAE-A	Average	BAAE-A3	B16-BAAE-A3	2016	NE	October	6	B16-BAAE-6-A3	2016-10-20	.	.	.	.	.	.	.	.	.	.	.	.	.	.	.	.	.	1	10	.
BAAE	BAAE-AB	B16-BAAE-A	Average	BAAE-A4	B16-BAAE-A4	2016	NE	October	6	B16-BAAE-6-A4	2016-10-20	54	0	0	17.5	26.3	43.8	250	21.58	2016-10-27	100	37	1.85	QR	3	.	.	1	1	10	11
BAAE	BAAE-AB	B16-BAAE-A	Average	BAAE-A5	B16-BAAE-A5	2016	NE	October	6	B16-BAAE-6-A5	2016-10-20	24	0	0	16.9	26.8	43.7	259	9.28	2016-10-27	100	35	1.75	QS	3.5	.	.	.	1	10	3.5
BAAE	BAAE-AB	B16-BAAE-A	Average	BAAE-A6	B16-BAAE-A6	2016	NE	October	6	B16-BAAE-6-A6	2016-10-20	20	0	0	17.8	27.9	45.7	257	7.79	2016-10-27	100	20	1	QS	1	.	.	.	1	10	5.5
BAAE	BAAE-AB	B16-BAAE-A	Average	BAAE-A7	B16-BAAE-A7	2016	NE	October	6	B16-BAAE-6-A7	2016-10-20	11	0	0	16.5	23.9	40.4	245	4.49	2016-10-27	100	44	2.2	QS	4	.	.	1	1	10	12
BAAE	BAAE-AB	B16-BAAE-A	Average	BAAE-A8	B16-BAAE-A8	2016	NE	October	6	B16-BAAE-6-A8	2016-10-20	19	0	0	14.7	14.6	29.3	199	9.53	2016-10-27	100	24	1.2	QR	3	.	.	1	1	10	8
BAAE	BAAE-AB	B16-BAAE-A	Average	BAAE-A9	B16-BAAE-A9	2016	NE	October	6	B16-BAAE-6-A9	2016-10-20	.	.	.	.	.	.	.	.	.	.	.	.	.	.	.	.	.	1	10	.
BAAE	BAAE-AB	B16-BAAE-B	Best	BAAE-B1	B16-BAAE-B1	2016	NE	October	6	B16-BAAE-6-B1	2016-10-20	30	0	0	15.9	29.8	45.7	287	10.44	2016-10-27	100	3	0.15	QR	3	.	.	1	1	10	9
BAAE	BAAE-AB	B16-BAAE-B	Best	BAAE-B10	B16-BAAE-B10	2016	NE	October	6	B16-BAAE-6-B10	2016-10-20	15	0	0	17.7	33	50.7	286	5.24	2016-10-27	100	0	0	QR	3	.	.	.	1	10	7
BAAE	BAAE-AB	B16-BAAE-B	Best	BAAE-B2	B16-BAAE-B2	2016	NE	October	6	B16-BAAE-6-B2	2016-10-20	36	0	0	17	24.2	41.2	242	14.85	2016-10-27	100	4	0.2	QR	2	.	.	1	1	10	8.5
BAAE	BAAE-AB	B16-BAAE-B	Best	BAAE-B3	B16-BAAE-B3	2016	NE	October	6	B16-BAAE-6-B3	2016-10-20	26	0	0	15.4	29.6	45	292	8.9	2016-10-27	100	20	1	QS	2.5	.	.	.	1	10	5
BAAE	BAAE-AB	B16-BAAE-B	Best	BAAE-B4	B16-BAAE-B4	2016	NE	October	6	B16-BAAE-6-B4	2016-10-20	25	0	1	15	13.9	28.9	194	12.91	2016-10-27	100	38	1.9	QL	NA	.	.	1	1	10	0.25
BAAE	BAAE-AB	B16-BAAE-B	Best	BAAE-B5	B16-BAAE-B5	2016	NE	October	6	B16-BAAE-6-B5	2016-10-20	15	0	1	14.4	20.5	34.9	243	6.16	2016-10-27	100	60	3	QL	NA	.	.	.	1	10	0.5
BAAE	BAAE-AB	B16-BAAE-B	Best	BAAE-B6	B16-BAAE-B6	2016	NE	October	6	B16-BAAE-6-B6	2016-10-20	.	.	.	.	.	.	.	.	.	.	.	.	.	.	.	.	1	1	10	.
BAAE	BAAE-AB	B16-BAAE-B	Best	BAAE-B7	B16-BAAE-B7	2016	NE	October	6	B16-BAAE-6-B7	2016-10-20	24	0	0	15.3	29.7	45	294	8.16	2016-10-27	100	16	0.8	QS	2.5	.	.	1	1	10	3
BAAE	BAAE-AB	B16-BAAE-B	Best	BAAE-B8	B16-BAAE-B8	2016	NE	October	6	B16-BAAE-6-B8	2016-10-20	16	0	0	16.2	21.7	37.9	234	6.84	2016-10-27	100	9	0.45	QR	3	.	.	1	1	10	8
BAAE	BAAE-AB	B16-BAAE-B	Best	BAAE-B9	B16-BAAE-B9	2016	NE	October	6	B16-BAAE-6-B9	2016-10-20	.	.	.	.	.	.	.	.	.	.	.	.	.	.	.	.	.	1	10	.
BAAE	BAAE-CD	B16-BAAE-C	Average	BAAE-C10	B16-BAAE-C10	2016	NE	October	6	B16-BAAE-6-C10	2016-10-13	5	0	0	15.6	13.6	29.2	187	2.67	2016-10-18	100	3	0.15	QR	2.5	.	.	1	1	10	7
BAAE	BAAE-CD	B16-BAAE-C	Average	BAAE-C4	B16-BAAE-C4	2016	NE	October	6	B16-BAAE-6-C4	2016-10-13	55	0	0	14.3	28.4	42.7	299	18.42	2016-10-18	100	7	0.35	QS	2.5	.	.	1	1	10	8
BAAE	BAAE-CD	B16-BAAE-D	Best	BAAE-D1	B16-BAAE-D1	2016	NE	October	6	B16-BAAE-6-D1	2016-10-13	4	0	0	16.5	20.2	36.7	222	1.8	2016-10-18	100	16	0.8	QS	2	.	.	1	1	10	9
BAAE	BAAE-CD	B16-BAAE-D	Best	BAAE-D2	B16-BAAE-D2	2016	NE	October	6	B16-BAAE-6-D2	2016-10-13	3	0	0	16.9	29.1	46	272	1.1	2016-10-18	100	45	2.25	QR	2	.	.	1	1	10	8
BAAE	BAAE-CD	B16-BAAE-D	Best	BAAE-D3	B16-BAAE-D3	2016	NE	October	6	B16-BAAE-6-D3	2016-10-13	12	0	0	16.4	25	41.4	252	4.75	2016-10-18	100	25	1.25	QS	3.5	.	.	1	1	10	5
BAAE	BAAE-CD	B16-BAAE-D	Best	BAAE-D4	B16-BAAE-D4	2016	NE	October	6	B16-BAAE-6-D4	2016-10-13	6	0	0	17.7	29.4	47.1	266	2.25	2016-10-18	100	8	0.4	QS	1.5	.	.	.	2	10	10
BAAE	BAAE-CD	B16-BAAE-D	Best	BAAE-D6	B16-BAAE-D6	2016	NE	October	6	B16-BAAE-6-D6	2016-10-13	6	0	0	13.2	29.7	42.9	325	1.85	2016-10-18	100	25	1.25	QS	3	.	.	1	1	10	4
BAAE	BAAE-CD	B16-BAAE-D	Best	BAAE-D7	B16-BAAE-D7	2016	NE	October	6	B16-BAAE-6-D7	2016-10-13	9	0	0	16.8	33.8	50.6	301	2.99	2016-10-18	100	132	6.6	QR	0.5	.	.	1	1	10	3
BAAE	BAAE-CD	B16-BAAE-D	Best	BAAE-D9	B16-BAAE-D9	2016	NE	October	6	B16-BAAE-6-D9	2016-10-13	9	0	0	14.6	34.5	49.1	336	2.68	2016-10-18	100	24	1.2	QS	0	.	.	1	1	10	2
BAAE	BAAE-EF	B16-BAAE-E	Average	BAAE-E1	B16-BAAE-E1	2016	NE	October	6	B16-BAAE-6-E1	2016-10-13	4	0	1	16.4	17.9	34.3	210	1.9	2016-10-18	100	316	15.8	QR	3	.	.	1	1	10	6
BAAE	BAAE-EF	B16-BAAE-E	Average	BAAE-E10	B16-BAAE-E10	2016	NE	October	6	B16-BAAE-6-E10	2016-10-13	10	0	0	15.2	10.8	26	171	5.85	2016-10-18	100	127	6.35	QNS	1	.	.	.	1	10	4
BAAE	BAAE-EF	B16-BAAE-E	Average	BAAE-E2	B16-BAAE-E2	2016	NE	October	6	B16-BAAE-6-E2	2016-10-13	67	0	2	14	26.3	40.3	290	23.11	2016-10-18	100	86	4.3	QR	1	.	.	1	1	10	3
BAAE	BAAE-EF	B16-BAAE-E	Average	BAAE-E3	B16-BAAE-E3	2016	NE	October	6	B16-BAAE-6-E3	2016-10-13	17	0	1	15.3	23.3	38.6	253	6.71	2016-10-18	100	298	14.9	QR	3.5	.	.	1	1	10	5
BAAE	BAAE-EF	B16-BAAE-E	Average	BAAE-E6	B16-BAAE-E6	2016	NE	October	6	B16-BAAE-6-E6	2016-10-13	23	0	0	16.4	19.4	35.8	218	10.54	2016-10-18	100	18	0.9	QR	1	.	.	2	1	10	8
BAAE	BAAE-EF	B16-BAAE-F	Best	BAAE-F3	B16-BAAE-F3	2016	NE	October	6	B16-BAAE-6-F3	2016-10-13	15	0	1	14.6	22.6	37.2	256	5.86	2016-10-18	100	296	14.8	QS	0.5	.	.	1	1	10	1.5
BAAA	BAAA	B17-BAAA-B	Best	BAAA-B1	B17-BAAA-B1	2017		May	1	B17-BAAA-1-B1	2017-05-10													.	.						.
BAAA	BAAA	B17-BAAA-B	Best	BAAA-B10	B17-BAAA-B10	2017		May	1	B17-BAAA-1-B10	2017-05-10	6	0	9				292	2.05479			0	0	QR	4						18
BAAA	BAAA	B17-BAAA-B	Best	BAAA-B2	B17-BAAA-B2	2017		May	1	B17-BAAA-1-B2	2017-05-10	1	0	0				274	0.364964			0	0	QS	4						17
BAAA	BAAA	B17-BAAA-B	Best	BAAA-B3	B17-BAAA-B3	2017		May	1	B17-BAAA-1-B3	2017-05-10	1	0	0				274	0.364964			0	0	QS	4						17.5
BAAA	BAAA	B17-BAAA-B	Best	BAAA-B4	B17-BAAA-B4	2017		May	1	B17-BAAA-1-B4	2017-05-10	1	0	14				250	0.4			0	0	QS	4						17.5
BAAA	BAAA	B17-BAAA-B	Best	BAAA-B5	B17-BAAA-B5	2017		May	1	B17-BAAA-1-B5	2017-05-10	1	0	2				269	0.371747			0	0	QS	4						18
BAAA	BAAA	B17-BAAA-B	Best	BAAA-B6	B17-BAAA-B6	2017		May	1	B17-BAAA-1-B6	2017-05-10	0	0	1				237	0			0	0	QR	4						18
BAAA	BAAA	B17-BAAA-B	Best	BAAA-B9	B17-BAAA-B9	2017		May	1	B17-BAAA-1-B9	2017-05-10	2	0	0				312	0.641026			0	0	QR	4						18
BAAA	BAAA	B17-BAAA-C	Average	BAAA-C1	B17-BAAA-C1	2017		May	1	B17-BAAA-1-C1	2017-05-10	3	0	0				241	1.24481			0	0	QS	4						14
BAAA	BAAA	B17-BAAA-C	Average	BAAA-C2	B17-BAAA-C2	2017		May	1	B17-BAAA-1-C2	2017-05-10	0	0	1				252	0			0	0	QS	4						18
BAAA	BAAA	B17-BAAA-C	Average	BAAA-C3	B17-BAAA-C3	2017		May	1	B17-BAAA-1-C3	2017-05-10	1	0	0				249	0.401606			0	0	QS	3						10.5
BAAA	BAAA	B17-BAAA-C	Average	BAAA-C4	B17-BAAA-C4	2017		May	1	B17-BAAA-1-C4	2017-05-10	12	0	0				268	4.47761			0	0	QR	3						9
BAAA	BAAA	B17-BAAA-C	Average	BAAA-C5	B17-BAAA-C5	2017		May	1	B17-BAAA-1-C5	2017-05-10	0	0	1				277	0			0	0	QS	4.75						17.5
BAAA	BAAA	B17-BAAA-C	Average	BAAA-C7	B17-BAAA-C7	2017		May	1	B17-BAAA-1-C7	2017-05-10	0	0	0				284	0			0	0	QS	4						18
BAAA	BAAA	B17-BAAA-C	Average	BAAA-C8	B17-BAAA-C8	2017		May	1	B17-BAAA-1-C8	2017-05-10	0	0	0				273	0			0	0	QR	4						12
BAAA	BAAA	B17-BAAA-C	Average	BAAA-C9	B17-BAAA-C9	2017		May	1	B17-BAAA-1-C9	2017-05-10	1	0	0				283	0.353357			0	0	QR	4						18
BAAA	BAAA	B17-BAAA-B	Best	BAAA-B1	B17-BAAA-B1	2017		June	2	B17-BAAA-2-B1	2017-06-14	4	0	9				293	1.36519			20	1	QR	3						18
BAAA	BAAA	B17-BAAA-B	Best	BAAA-B10	B17-BAAA-B10	2017		June	2	B17-BAAA-2-B10	2017-06-14	11	0	14				305	3.60656			0	0	QS	4						23
BAAA	BAAA	B17-BAAA-B	Best	BAAA-B2	B17-BAAA-B2	2017		June	2	B17-BAAA-2-B2	2017-06-14	1	0	11				338	0.295858			0	0	QR	4.5						36
BAAA	BAAA	B17-BAAA-B	Best	BAAA-B3	B17-BAAA-B3	2017		June	2	B17-BAAA-2-B3	2017-06-14	1	0	7				384	0.260417			2	0.1	QR	4.5						27
BAAA	BAAA	B17-BAAA-B	Best	BAAA-B4	B17-BAAA-B4	2017		June	2	B17-BAAA-2-B4	2017-06-14	1	0	10				317	0.315457			0	0	QL	NA						18
BAAA	BAAA	B17-BAAA-B	Best	BAAA-B5	B17-BAAA-B5	2017		June	2	B17-BAAA-2-B5	2017-06-14	1	0	12				271	0.369004			0	0	QR	NA						17
BAAA	BAAA	B17-BAAA-B	Best	BAAA-B6	B17-BAAA-B6	2017		June	2	B17-BAAA-2-B6	2017-06-14	1	0	1				302	0.331126			0	0	QR	4.5						20
BAAA	BAAA	B17-BAAA-B	Best	BAAA-B7	B17-BAAA-B7	2017		June	2	B17-BAAA-2-B7	2017-06-14	0	0	0				302	0			0	0	QS	NA						14
BAAA	BAAA	B17-BAAA-B	Best	BAAA-B8	B17-BAAA-B8	2017		June	2	B17-BAAA-2-B8	2017-06-14	5	0	0				319	1.5674			0	0	QS	4.5						10
BAAA	BAAA	B17-BAAA-B	Best	BAAA-B9	B17-BAAA-B9	2017		June	2	B17-BAAA-2-B9	2017-06-14	2	0	0				253	0.790514			0	0	QS	NA						16
BAAA	BAAA	B17-BAAA-C	Average	BAAA-C1	B17-BAAA-C1	2017		June	2	B17-BAAA-2-C1	2017-06-14	0	0	2				293	0			0	0	QS	4						18
BAAA	BAAA	B17-BAAA-C	Average	BAAA-C10	B17-BAAA-C10	2017		June	2	B17-BAAA-2-C10	2017-06-14	0	0	0				234	0			95	4.75	QR	4.5						15
BAAA	BAAA	B17-BAAA-C	Average	BAAA-C2	B17-BAAA-C2	2017		June	2	B17-BAAA-2-C2	2017-06-14	2	0	0				299	0.668896			0	0	QL	NA						18
BAAA	BAAA	B17-BAAA-C	Average	BAAA-C3	B17-BAAA-C3	2017		June	2	B17-BAAA-2-C3	2017-06-14	8	0	2				233	3.43348			0	0	QR	3.5						18
BAAA	BAAA	B17-BAAA-C	Average	BAAA-C4	B17-BAAA-C4	2017		June	2	B17-BAAA-2-C4	2017-06-14	3	0	0				280	1.07143			0	0	QR	2.5						16
BAAA	BAAA	B17-BAAA-C	Average	BAAA-C5	B17-BAAA-C5	2017		June	2	B17-BAAA-2-C5	2017-06-14	0	0	1				279	0			32	1.6	QR	4.5						18
BAAA	BAAA	B17-BAAA-C	Average	BAAA-C6	B17-BAAA-C6	2017		June	2	B17-BAAA-2-C6	2017-06-14	0	0	0				341	0			35	1.75	QR	4						18
BAAA	BAAA	B17-BAAA-C	Average	BAAA-C7	B17-BAAA-C7	2017		June	2	B17-BAAA-2-C7	2017-06-14	1	0	19				255	0.392157			1	0.05	QL	NA						12
BAAA	BAAA	B17-BAAA-C	Average	BAAA-C8	B17-BAAA-C8	2017		June	2	B17-BAAA-2-C8	2017-06-14	0	0	5				281	0			0	0	QS	4						26
BAAA	BAAA	B17-BAAA-C	Average	BAAA-C9	B17-BAAA-C9	2017		June	2	B17-BAAA-2-C9	2017-06-14	17	0	4				263	6.46388			0	0	QR	3						18
BAAA	BAAA	B17-BAAA-B	Best	BAAA-B1	B17-BAAA-B1	2017		July	3	B17-BAAA-3-B1	2017-07-12	3	0	5				157	1.91083			1	0.05	QR	2.5						27.5
BAAA	BAAA	B17-BAAA-B	Best	BAAA-B10	B17-BAAA-B10	2017		July	3	B17-BAAA-3-B10	2017-07-12	32	0	5				214	14.9533			1	0.05	QR	3.5						45
BAAA	BAAA	B17-BAAA-B	Best	BAAA-B2	B17-BAAA-B2	2017		July	3	B17-BAAA-3-B2	2017-07-12	5	0	0				172	2.90698			0	0	QL	NA						30
BAAA	BAAA	B17-BAAA-B	Best	BAAA-B3	B17-BAAA-B3	2017		July	3	B17-BAAA-3-B3	2017-07-12	6	0	4				268	2.23881			0	0	QR	3.5						42.5
BAAA	BAAA	B17-BAAA-B	Best	BAAA-B4	B17-BAAA-B4	2017		July	3	B17-BAAA-3-B4	2017-07-12	3	0	0				176	1.70455			0	0	QR	4						19
BAAA	BAAA	B17-BAAA-B	Best	BAAA-B5	B17-BAAA-B5	2017		July	3	B17-BAAA-3-B5	2017-07-12	4	0	9				259	1.5444			6	0.3	QR	4.25						19
BAAA	BAAA	B17-BAAA-B	Best	BAAA-B6	B17-BAAA-B6	2017		July	3	B17-BAAA-3-B6	2017-07-12	0	0	0				273	0			0	0	QR	4						31.5
BAAA	BAAA	B17-BAAA-B	Best	BAAA-B7	B17-BAAA-B7	2017		July	3	B17-BAAA-3-B7	2017-07-12	0	0	1				174	0			0	0	QS	4.5						18
BAAA	BAAA	B17-BAAA-B	Best	BAAA-B8	B17-BAAA-B8	2017		July	3	B17-BAAA-3-B8	2017-07-12	1	0	0				253	0.395257			0	0	QR	4.5						26
BAAA	BAAA	B17-BAAA-B	Best	BAAA-B9	B17-BAAA-B9	2017		July	3	B17-BAAA-3-B9	2017-07-12	1	0	0				215	0.465116			0	0	QR	4						29
BAAA	BAAA	B17-BAAA-C	Average	BAAA-C1	B17-BAAA-C1	2017		July	3	B17-BAAA-3-C1	2017-07-12	8	0	15				261	3.06513			0	0	QR	4						40.5
BAAA	BAAA	B17-BAAA-C	Average	BAAA-C10	B17-BAAA-C10	2017		July	3	B17-BAAA-3-C10	2017-07-12	21	0	0				291	7.21649			9	0.45	QR	4.25						17.5
BAAA	BAAA	B17-BAAA-C	Average	BAAA-C2	B17-BAAA-C2	2017		July	3	B17-BAAA-3-C2	2017-07-12	0	0	0				222	0			0	0	QR	3						12
BAAA	BAAA	B17-BAAA-C	Average	BAAA-C3	B17-BAAA-C3	2017		July	3	B17-BAAA-3-C2	2017-07-12	13	0	0				236	5.50847			0	0	QR	4						52
BAAA	BAAA	B17-BAAA-C	Average	BAAA-C4	B17-BAAA-C4	2017		July	3	B17-BAAA-3-C4	2017-07-12	19	0	0				306	6.20915			0	0	QR	3						28
BAAA	BAAA	B17-BAAA-C	Average	BAAA-C5	B17-BAAA-C5	2017		July	3	B17-BAAA-3-C5	2017-07-12	2	0	8				251	0.796813			13	0.65	QS	3.5						42
BAAA	BAAA	B17-BAAA-C	Average	BAAA-C6	B17-BAAA-C6	2017		July	3	B17-BAAA-3-C6	2017-07-12	0	0	0				246	0			7	0.35	QS	4						30.5
BAAA	BAAA	B17-BAAA-C	Average	BAAA-C7	B17-BAAA-C7	2017		July	3	B17-BAAA-3-C7	2017-07-12	12	0	1				249	4.81928			0	0	QS	4						10.5
BAAA	BAAA	B17-BAAA-C	Average	BAAA-C8	B17-BAAA-C8	2017		July	3	B17-BAAA-3-C8	2017-07-12	1	0	1				243	0.411523			0	0	QR	3.5						28.5
BAAA	BAAA	B17-BAAA-C	Average	BAAA-C9	B17-BAAA-C9	2017		July	3	B17-BAAA-3-C9	2017-07-12	24	0	6				181	13.2597			0	0	QR	2.5						38.5
BAAA	BAAA	B17-BAAA-B	Best	BAAA-B1	B17-BAAA-B1	2017		August	4	B17-BAAA-4-B1	2017-08-28	5	0	3	16	16.6	32.6	100	2.42			0	0	QR	3.5				2	10	18
BAAA	BAAA	B17-BAAA-B	Best	BAAA-B10	B17-BAAA-B10	2017		August	4	B17-BAAA-4-B10	2017-08-28	54	0	0	18.3	20.5	38.8	100	25.47			0	0	QR	2				2	10	13
BAAA	BAAA	B17-BAAA-B	Best	BAAA-B2	B17-BAAA-B2	2017		August	4	B17-BAAA-4-B2	2017-08-28	1	0	0				100	0.93			1	0.05	QR	0				2	10	16
BAAA	BAAA	B17-BAAA-B	Best	BAAA-B3	B17-BAAA-B3	2017		August	4	B17-BAAA-4-B3	2017-08-28	7	0	0	15.6	12.8	28.4	100	3.85			2	0.1	QR	4				2	10	18
BAAA	BAAA	B17-BAAA-B	Best	BAAA-B4	B17-BAAA-B4	2017		August	4	B17-BAAA-4-B4	2017-08-28	0	0	0	13.6	28.1	41.7	100	0			0	0	QS	4.5				2	10	17
BAAA	BAAA	B17-BAAA-B	Best	BAAA-B5	B17-BAAA-B5	2017		August	4	B17-BAAA-4-B5	2017-08-28	0	0	0	14.9	22.6	37.5	100	0			2	0.1	QR	3.5				2	10	18
BAAA	BAAA	B17-BAAA-B	Best	BAAA-B6	B17-BAAA-B6	2017		August	4	B17-BAAA-4-B6	2017-08-28	1	0	0				100	0.71			0	0	QR	3				2	10	14
BAAA	BAAA	B17-BAAA-B	Best	BAAA-B7	B17-BAAA-B7	2017		August	4	B17-BAAA-4-B7	2017-08-28	1	0	2	19.1	18.1	37.2	100	0.51			0	0	QR	3.5				2	10	18
BAAA	BAAA	B17-BAAA-B	Best	BAAA-B8	B17-BAAA-B8	2017		August	4	B17-BAAA-4-B8	2017-08-28	13	0	1	14.5	21.1	35.6	100	5.27			0	0	QS	3.5				2	10	17
BAAA	BAAA	B17-BAAA-B	Best	BAAA-B9	B17-BAAA-B9	2017		August	4	B17-BAAA-4-B9	2017-08-28	5	0	0	17.4	28.9	46.3	100	1.88			0	0	QR	3				2	10	18
BAAA	BAAA	B17-BAAA-C	Average	BAAA-C1	B17-BAAA-C1	2017		August	4	B17-BAAA-4-C1	2017-08-23	65	0	7	16.8	28.7	45.5	100	23.4			3	0.15	QR	4				2	10	17.5
BAAA	BAAA	B17-BAAA-C	Average	BAAA-C10	B17-BAAA-C10	2017		August	4	B17-BAAA-4-C10	2017-08-23	8	0	4	14.3	21.7	36	100	3.13			0	0	QR	4				2	10	18
BAAA	BAAA	B17-BAAA-C	Average	BAAA-C2	B17-BAAA-C2	2017		August	4	B17-BAAA-4-C2	2017-08-23	20	0	8	15.7	34.6	50.3	100	18.69			0	0	QR	4				2	10	18
BAAA	BAAA	B17-BAAA-C	Average	BAAA-C3	B17-BAAA-C3	2017		August	4	B17-BAAA-4-C3	2017-08-23	177	0	2	17	32	49	100	60.99			0	0	QS	3				2	10	18
BAAA	BAAA	B17-BAAA-C	Average	BAAA-C4	B17-BAAA-C4	2017		August	4	B17-BAAA-4-C4	2017-08-23	136	0	0	13.5	36.3	49.8	100	36.87			0	0	QR	3				2	10	18
BAAA	BAAA	B17-BAAA-C	Average	BAAA-C5	B17-BAAA-C5	2017		August	4	B17-BAAA-4-C5	2017-08-23	12	0	2	14.9	31.5	46.4	100	3.83			0	0	QR	4				2	10	18
BAAA	BAAA	B17-BAAA-C	Average	BAAA-C6	B17-BAAA-C6	2017		August	4	B17-BAAA-4-C6	2017-08-23	3	0	4	15.2	12.4	27.6	100	2.14			0	0	QR	2				2	10	18
BAAA	BAAA	B17-BAAA-C	Average	BAAA-C7	B17-BAAA-C7	2017		August	4	B17-BAAA-4-C7	2017-08-23	27	0	1	14.4	14.8	29.2	100	13.25			0	0	QS	2.5				2	10	18
BAAA	BAAA	B17-BAAA-C	Average	BAAA-C8	B17-BAAA-C8	2017		August	4	B17-BAAA-4-C8	2017-08-23	24	0	3	14.9	24.9	39.8	100	8.89			13	0.65	QS	3				2	10	18
BAAA	BAAA	B17-BAAA-C	Average	BAAA-C9	B17-BAAA-C9	2017		August	4	B17-BAAA-4-C9	2017-08-23	212	0	0	17.9	25	42.9	100	88.46			31	1.55	QS	0				2	10	5
BAAA	BAAA	B17-BAAA-B	Best	BAAA-B1	B17-BAAA-B1	2017		September	5	B17-BAAA-5-B1	2017-09-21	37	0	0	17.4	25.1	42.5		15.1482			0	0	QR	3				2	10	17
BAAA	BAAA	B17-BAAA-B	Best	BAAA-B10	B17-BAAA-B10	2017		September	5	B17-BAAA-5-B10	2017-09-21	55	0	0				88	62.5			1	0.05	QS	0				2	10	2
BAAA	BAAA	B17-BAAA-B	Best	BAAA-B2	B17-BAAA-B2	2017		September	5	B17-BAAA-5-B2	2017-09-21	6	0	0	18.7	21.2	39.9		2.81203			0	0	QS	5				2	10	16
BAAA	BAAA	B17-BAAA-B	Best	BAAA-B3	B17-BAAA-B3	2017		September	5	B17-BAAA-5-B3	2017-09-21	14	0	0	18.4	9.6	28		9.2			3	0.15	QS	3				2	10	17
BAAA	BAAA	B17-BAAA-B	Best	BAAA-B4	B17-BAAA-B4	2017		September	5	B17-BAAA-5-B4	2017-09-21	7	0	3	18.9	19.2	38.1		3.42152			0	0	QR	4				2	10	16
BAAA	BAAA	B17-BAAA-B	Best	BAAA-B5	B17-BAAA-B5	2017		September	5	B17-BAAA-5-B5	2017-09-21	8	0	7	18.3	19.4	37.7		3.75568			0	0	QR	3				2	10	16
BAAA	BAAA	B17-BAAA-B	Best	BAAA-B6	B17-BAAA-B6	2017		September	5	B17-BAAA-5-B6	2017-09-21	7	0	3	18.4	6.2	24.6		5.12087			0	0	QR	5				2	10	13
BAAA	BAAA	B17-BAAA-B	Best	BAAA-B7	B17-BAAA-B7	2017		September	5	B17-BAAA-5-B7	2017-09-21	16	0	1	18.1	14.9	33		8.72789			0	0	QR	4				2	10	15
BAAA	BAAA	B17-BAAA-B	Best	BAAA-B8	B17-BAAA-B8	2017		September	5	B17-BAAA-5-B8	2017-09-21	48	0	0	18.3	20.1	38.4		22.875			0	0	QS	3.5				2	10	14
BAAA	BAAA	B17-BAAA-B	Best	BAAA-B9	B17-BAAA-B9	2017		September	5	B17-BAAA-5-B9	2017-09-21	18	0	1	19.6	25.2	44.8		7.8407			2	0.1	QR	2.5				2	10	7
BAAA	BAAA	B17-BAAA-C	Average	BAAA-C1	B17-BAAA-C1	2017		September	5	B17-BAAA-5-C1	2017-09-21	37	0	0	17.3	28.4	45.7		14.0066			0	0	QR	4				2	10	17
BAAA	BAAA	B17-BAAA-C	Average	BAAA-C10	B17-BAAA-C10	2017		September	5	B17-BAAA-5-C10	2017-09-21	22	0	0	18	18.8	36.8		10.7609			0	0	QR	4				2	10	18
BAAA	BAAA	B17-BAAA-C	Average	BAAA-C2	B17-BAAA-C2	2017		September	5	B17-BAAA-5-C2	2017-09-21	7	0	3	18.1	24.5	42.6		2.93675			0	0	VQ	0				2	10	18
BAAA	BAAA	B17-BAAA-C	Average	BAAA-C3	B17-BAAA-C3	2017		September	5	B17-BAAA-5-C3	2017-09-21	2	0	0	20	6.3	26.3		1.52091			0	0	QR	0				2	10	5.5
BAAA	BAAA	B17-BAAA-C	Average	BAAA-C4	B17-BAAA-C4	2017		September	5	B17-BAAA-5-C4	2017-09-21	21	0	0	15.9	21	36.9		9.04878			0	0	QR	4				2	10	10
BAAA	BAAA	B17-BAAA-C	Average	BAAA-C5	B17-BAAA-C5	2017		September	5	B17-BAAA-5-C5	2017-09-21	1	0	2	18.1	22.1	40.2		0.44623			0	0	VQ	0				2	10	18
BAAA	BAAA	B17-BAAA-C	Average	BAAA-C6	B17-BAAA-C6	2017		September	5	B17-BAAA-5-C6	2017-09-21	17	0	8	16.8	20.6	37.4		7.37146			0	0	QR	3.5				2	10	18
BAAA	BAAA	B17-BAAA-C	Average	BAAA-C7	B17-BAAA-C7	2017		September	5	B17-BAAA-5-C7	2017-09-21	5	0	0	17.6	8.6	26.2		3.35878			0	0	QS	4.5				2	10	12
BAAA	BAAA	B17-BAAA-C	Average	BAAA-C8	B17-BAAA-C8	2017		September	5	B17-BAAA-5-C8	2017-09-21	52	0	0	18.5	23.2	41.7		23.0695			0	0	QR	4				2	10	17
BAAA	BAAA	B17-BAAA-C	Average	BAAA-C9	B17-BAAA-C9	2017		September	5	B17-BAAA-5-C9	2017-09-21		0	0
BAAA	BAAA	B17-BAAA-B	Best	BAAA-B1	B17-BAAA-B1	2017		October	6	B17-BAAA-6-B1	2017-10-20	56	0	0	20	21.2	41.2		27.1845			0	0	.	.				2	10	.
BAAA	BAAA	B17-BAAA-B	Best	BAAA-B10	B17-BAAA-B10	2017		October	6	B17-BAAA-6-B10	2017-10-20																		2	10
BAAA	BAAA	B17-BAAA-B	Best	BAAA-B2	B17-BAAA-B2	2017		October	6	B17-BAAA-6-B2	2017-10-20	13	0	0	18.6	25.5	44.1		5.48299			0	0	.	.				2	10	.
BAAA	BAAA	B17-BAAA-B	Best	BAAA-B3	B17-BAAA-B3	2017		October	6	B17-BAAA-6-B3	2017-10-20	98	0	0	16	30.3	46.3		33.8661			0	0	.	.				2	10	.
BAAA	BAAA	B17-BAAA-B	Best	BAAA-B4	B17-BAAA-B4	2017		October	6	B17-BAAA-6-B4	2017-10-20	21	0	0	17.2	20.4	37.6		9.60638			0	0	.	.				2	10	.
BAAA	BAAA	B17-BAAA-B	Best	BAAA-B5	B17-BAAA-B5	2017		October	6	B17-BAAA-6-B5	2017-10-20	10	0	0	17.1	18.6	35.7		4.78992			0	0	.	.				2	10	.
BAAA	BAAA	B17-BAAA-B	Best	BAAA-B6	B17-BAAA-B6	2017		October	6	B17-BAAA-6-B6	2017-10-20	38	0	3	16.6	29.7	46.3		13.4792			0	0	.	.				2	10	.
BAAA	BAAA	B17-BAAA-B	Best	BAAA-B7	B17-BAAA-B7	2017		October	6	B17-BAAA-6-B7	2017-10-20	27	0	0	18.2	29.2	47.4		10.3671			0	0	.	.				2	10	.
BAAA	BAAA	B17-BAAA-B	Best	BAAA-B8	B17-BAAA-B8	2017		October	6	B17-BAAA-6-B8	2017-10-20	79	0	1	17.7	9.2	26.9		51.6416			0	0	.	.				2	10	.
BAAA	BAAA	B17-BAAA-B	Best	BAAA-B9	B17-BAAA-B9	2017		October	6	B17-BAAA-6-B9	2017-10-20	25	0	0	18.4	28.1	46.5		9.89247			0	0	.	.				2	10	.
BAAA	BAAA	B17-BAAA-C	Average	BAAA-C1	B17-BAAA-C1	2017		October	6	B17-BAAA-6-C1	2017-10-20	84	0	3	17.6	34.5	52.1		28.0915			0	0	.	.				2	10	.
BAAA	BAAA	B17-BAAA-C	Average	BAAA-C10	B17-BAAA-C10	2017		October	6	B17-BAAA-6-C10	2017-10-20	16	0	0	20.1	22.1	42.2		7.62085			0	0	.	.				2	10	.
BAAA	BAAA	B17-BAAA-C	Average	BAAA-C2	B17-BAAA-C2	2017		October	6	B17-BAAA-6-C2	2017-10-20	7	0	1	18.4	35.5	53.9		2.38148			0	0	.	.				2	10	.
BAAA	BAAA	B17-BAAA-C	Average	BAAA-C3	B17-BAAA-C3	2017		October	6	B17-BAAA-6-C3	2017-10-20	10	0	0	17.2	32	49.2		3.49593			3	0.15	.	.				2	10	.
BAAA	BAAA	B17-BAAA-C	Average	BAAA-C4	B17-BAAA-C4	2017		October	6	B17-BAAA-6-C4	2017-10-20	67	0	0	15.7	37.3	53		19.8472			0	0	.	.				2	10	.
BAAA	BAAA	B17-BAAA-C	Average	BAAA-C5	B17-BAAA-C5	2017		October	6	B17-BAAA-6-C5	2017-10-20	11	0	0	20.9	18.6	39.5		5.82025			0	0	.	.				2	10	.
BAAA	BAAA	B17-BAAA-C	Average	BAAA-C6	B17-BAAA-C6	2017		October	6	B17-BAAA-6-C6	2017-10-20	34	0	2	17.3	42.7	60		9.74712			0	0	.	.				2	10	.
BAAA	BAAA	B17-BAAA-C	Average	BAAA-C7	B17-BAAA-C7	2017		October	6	B17-BAAA-6-C7	2017-10-20	11	0	5	17.9	28.3	46.2		4.18091			2	0.1	.	.				2	10	.
BAAA	BAAA	B17-BAAA-C	Average	BAAA-C8	B17-BAAA-C8	2017		October	6	B17-BAAA-6-C8	2017-10-20	58	0	0	19.6	19.5	39.1		29.0742			0	0	.	.				2	10	.
BAAA	BAAA	B17-BAAA-C	Average	BAAA-C9	B17-BAAA-C9	2017		October	6	B17-BAAA-6-C9	2017-10-20																		2	10
BAAB	BAAB	B17-BAAB-A	Best	BAAB-A1	B17-BAAB-A1	2017		May	1	B17-BAAB-1-A1	2017-05-23	0	0	3				218	0			0	0	QR	3						18
BAAB	BAAB	B17-BAAB-A	Best	BAAB-A10	B17-BAAB-A10	2017		May	1	B17-BAAB-1-A10	2017-05-23	0	0	1				238	0			33	1.65	QR	3						13.5
BAAB	BAAB	B17-BAAB-A	Best	BAAB-A2	B17-BAAB-A2	2017		May	1	B17-BAAB-1-A2	2017-05-23	0	0	4				188	0			20	1	QL	NA						13.5
BAAB	BAAB	B17-BAAB-A	Best	BAAB-A3	B17-BAAB-A3	2017		May	1	B17-BAAB-1-A3	2017-05-23	0	0	1				211	0			16	0.8	QL	4						18
BAAB	BAAB	B17-BAAB-A	Best	BAAB-A4	B17-BAAB-A4	2017		May	1	B17-BAAB-1-A4	2017-05-23	0	0	0				169	0			20	1	QS	3.4						18
BAAB	BAAB	B17-BAAB-A	Best	BAAB-A5	B17-BAAB-A5	2017		May	1	B17-BAAB-1-A5	2017-05-23	0	0	2				203	0			26	1.3	QS	4						8
BAAB	BAAB	B17-BAAB-A	Best	BAAB-A6	B17-BAAB-A6	2017		May	1	B17-BAAB-1-A6	2017-05-23	0	0	4				243	0			0	0	QR	4						8
BAAB	BAAB	B17-BAAB-A	Best	BAAB-A7	B17-BAAB-A7	2017		May	1	B17-BAAB-1-A7	2017-05-23	0	0	2				278	0			0	0	QR	3						7.5
BAAB	BAAB	B17-BAAB-A	Best	BAAB-A8	B17-BAAB-A8	2017		May	1	B17-BAAB-1-A8	2017-05-23	0	0	2				283	0			17	0.85	QS	3						.
BAAB	BAAB	B17-BAAB-A	Best	BAAB-A9	B17-BAAB-A9	2017		May	1	B17-BAAB-1-A9	2017-05-23	1	0	2				271	0.369004			8	0.4	QS	4						13
BAAB	BAAB	B17-BAAB-B	Average	BAAB-B1	B17-BAAB-B1	2017		May	1	B17-BAAB-1-B1	2017-05-23	0	0	2				357	0			2	0.1	QS	4.5						7.5
BAAB	BAAB	B17-BAAB-B	Average	BAAB-B10	B17-BAAB-B10	2017		May	1	B17-BAAB-1-B10	2017-05-23	0	0	1				202	0			26	1.3	QR	4						7.5
BAAB	BAAB	B17-BAAB-B	Average	BAAB-B2	B17-BAAB-B2	2017		May	1	B17-BAAB-1-B2	2017-05-23	0	0	3				272	0			49	2.45	QS	NA						5
BAAB	BAAB	B17-BAAB-B	Average	BAAB-B3	B17-BAAB-B3	2017		May	1	B17-BAAB-1-B3	2017-05-23	0	0	1				271	0			0	0	QS	4.5						4.5
BAAB	BAAB	B17-BAAB-B	Average	BAAB-B4	B17-BAAB-B4	2017		May	1	B17-BAAB-1-B4	2017-05-23	2	0	2				316	0.632911			19	0.95	QL	2						6
BAAB	BAAB	B17-BAAB-B	Average	BAAB-B5	B17-BAAB-B5	2017		May	1	B17-BAAB-1-B5	2017-05-23	0	0	2				347	0			5	0.25	QR	4.5						7
BAAB	BAAB	B17-BAAB-B	Average	BAAB-B6	B17-BAAB-B6	2017		May	1	B17-BAAB-1-B6	2017-05-23	2	0	9				270	0.740741			10	0.5	QS	3						4
BAAB	BAAB	B17-BAAB-B	Average	BAAB-B7	B17-BAAB-B7	2017		May	1	B17-BAAB-1-B7	2017-05-23	0	0	2				281	0			12	0.6	QS	5						7.5
BAAB	BAAB	B17-BAAB-B	Average	BAAB-B8	B17-BAAB-B8	2017		May	1	B17-BAAB-1-B8	2017-05-23	0	0	5				335	0			4	0.2	QR	2						7.5
BAAB	BAAB	B17-BAAB-B	Average	BAAB-B9	B17-BAAB-B9	2017		May	1	B17-BAAB-1-B9	2017-05-23	0	0	3				289	0			18	0.9	QR	4.5						8
BAAB	BAAB	B17-BAAB-A	Best	BAAB-A1	B17-BAAB-A1	2017		June	2	B17-BAAB-2-A1	2017-06-22	0	0	2				342	0			7	0.35	QR	3						16
BAAB	BAAB	B17-BAAB-A	Best	BAAB-A10	B17-BAAB-A10	2017		June	2	B17-BAAB-2-A10	2017-06-22	0	0	3				259	0			3	0.15	QS	3						16
BAAB	BAAB	B17-BAAB-A	Best	BAAB-A2	B17-BAAB-A2	2017		June	2	B17-BAAB-2-A2	2017-06-22	0	0	2				214	0			18	0.9	QS	5						11
BAAB	BAAB	B17-BAAB-A	Best	BAAB-A3	B17-BAAB-A3	2017		June	2	B17-BAAB-2-A3	2017-06-22	0	0	6				249	0			14	0.7	QL	0						7.5
BAAB	BAAB	B17-BAAB-A	Best	BAAB-A4	B17-BAAB-A4	2017		June	2	B17-BAAB-2-A4	2017-06-22	1	0	8				317	0.315457			4	0.2	QNS	3						17.5
BAAB	BAAB	B17-BAAB-A	Best	BAAB-A5	B17-BAAB-A5	2017		June	2	B17-BAAB-2-A5	2017-06-22	0	0	3				266	0			2	0.1	QL	2						10
BAAB	BAAB	B17-BAAB-A	Best	BAAB-A6	B17-BAAB-A6	2017		June	2	B17-BAAB-2-A6	2017-06-22	0	0	1				259	0			4	0.2	QR	3						15
BAAB	BAAB	B17-BAAB-A	Best	BAAB-A7	B17-BAAB-A7	2017		June	2	B17-BAAB-2-A7	2017-06-22	2	0	6				226	0.884956			2	0.1	QR	4						16
BAAB	BAAB	B17-BAAB-A	Best	BAAB-A8	B17-BAAB-A8	2017		June	2	B17-BAAB-2-A8	2017-06-22	0	0	6				264	0			3	0.15	QS	4						10
BAAB	BAAB	B17-BAAB-A	Best	BAAB-A9	B17-BAAB-A9	2017		June	2	B17-BAAB-2-A9	2017-06-22	1	0	7				289	0.346021			15	0.75	QR	4						18
BAAB	BAAB	B17-BAAB-B	Average	BAAB-B1	B17-BAAB-B1	2017		June	2	B17-BAAB-2-B1	2017-06-22	0	0	8				295	0			1	0.05	QR	3						17
BAAB	BAAB	B17-BAAB-B	Average	BAAB-B10	B17-BAAB-B10	2017		June	2	B17-BAAB-2-B10	2017-06-22	0	0	6				294	0			2	0.1	QL	4						16.5
BAAB	BAAB	B17-BAAB-B	Average	BAAB-B2	B17-BAAB-B2	2017		June	2	B17-BAAB-2-B2	2017-06-22	0	0	0				357	0			4	0.2	QS	1						5
BAAB	BAAB	B17-BAAB-B	Average	BAAB-B3	B17-BAAB-B3	2017		June	2	B17-BAAB-2-B3	2017-06-22	0	0	2				323	0			4	0.2	QS	3						5.5
BAAB	BAAB	B17-BAAB-B	Average	BAAB-B4	B17-BAAB-B4	2017		June	2	B17-BAAB-2-B4	2017-06-22	2	0	92				310	0.645161			3	0.15	QS	3						4
BAAB	BAAB	B17-BAAB-B	Average	BAAB-B5	B17-BAAB-B5	2017		June	2	B17-BAAB-2-B5	2017-06-22	0	0	0				233	0			2	0.1	QR	3						17
BAAB	BAAB	B17-BAAB-B	Average	BAAB-B6	B17-BAAB-B6	2017		June	2	B17-BAAB-2-B6	2017-06-22	0	0	1				425	0			7	0.35	QR	4						8
BAAB	BAAB	B17-BAAB-B	Average	BAAB-B7	B17-BAAB-B7	2017		June	2	B17-BAAB-2-B7	2017-06-22	0	0	3				275	0			0	0	QL	3						11
BAAB	BAAB	B17-BAAB-B	Average	BAAB-B8	B17-BAAB-B8	2017		June	2	B17-BAAB-2-B8	2017-06-22	0	0	0				248	0			1	0.05	QL	0						11
BAAB	BAAB	B17-BAAB-B	Average	BAAB-B9	B17-BAAB-B9	2017		June	2	B17-BAAB-2-B9	2017-06-22	0	0	1				235	0			7	0.35	QR	2						18
BAAB	BAAB	B17-BAAB-A	Best	BAAB-A1	B17-BAAB-A1	2017		July	3	B17-BAAB-3-A1	2017-07-20	0	0	0	17.6	17.7	35.3	100	0			0	0	QS	3.5	2			2	10	21.5
BAAB	BAAB	B17-BAAB-A	Best	BAAB-A10	B17-BAAB-A10	2017		July	3	B17-BAAB-3-A10	2017-07-20	0	0	10	17	17.2	34.2	100	0			30	1.5	QR	2	1			2	10	22
BAAB	BAAB	B17-BAAB-A	Best	BAAB-A2	B17-BAAB-A2	2017		July	3	B17-BAAB-3-A2	2017-07-20	0	0	0	16.9	21.9	38.8	100	0			18	0.9	QR	3.5				2	10	16.5
BAAB	BAAB	B17-BAAB-A	Best	BAAB-A3	B17-BAAB-A3	2017		July	3	B17-BAAB-3-A3	2017-07-20	0	0	1	18	24.4	42.4	100	0			17	0.85	QS					2	10	11
BAAB	BAAB	B17-BAAB-A	Best	BAAB-A4	B17-BAAB-A4	2017		July	3	B17-BAAB-3-A4	2017-07-20	4	0	11	18.4	32.9	51.3	100	1.38024			0	0	QS		1			2	10	25
BAAB	BAAB	B17-BAAB-A	Best	BAAB-A5	B17-BAAB-A5	2017		July	3	B17-BAAB-3-A5	2017-07-20	0	0	2	18.9	19.7	38.6	100	0			8	0.4	QNS					2	10	10.5
BAAB	BAAB	B17-BAAB-A	Best	BAAB-A6	B17-BAAB-A6	2017		July	3	B17-BAAB-3-A6	2017-07-20	1	0	1	17.1	26.2	43.3	100	0.393366			4	0.2	QR	2.5				2	10	18
BAAB	BAAB	B17-BAAB-A	Best	BAAB-A7	B17-BAAB-A7	2017		July	3	B17-BAAB-3-A7	2017-07-20	1	0	0	16.2	31.5	47.7	100	0.339623			3	0.15	QR	3				2	10	17.5
BAAB	BAAB	B17-BAAB-A	Best	BAAB-A8	B17-BAAB-A8	2017		July	3	B17-BAAB-3-A8	2017-07-20	0	0	2	19.8	19.5	39.3	100	0			5	0.25	QR	4.5				2	10	14
BAAB	BAAB	B17-BAAB-A	Best	BAAB-A9	B17-BAAB-A9	2017		July	3	B17-BAAB-3-A9	2017-07-20	1	0	0	17.7	27.6	45.3	100	0.390728			3	0.15	QR	4				2	10	24
BAAB	BAAB	B17-BAAB-B	Average	BAAB-B1	B17-BAAB-B1	2017		July	3	B17-BAAB-3-B1	2017-07-20	0	0	2	17.4	29	46.4	100	0			0	0	QR	3	1			2	10	27.5
BAAB	BAAB	B17-BAAB-B	Average	BAAB-B10	B17-BAAB-B10	2017		July	3	B17-BAAB-3-B10	2017-07-20	0	0	1	19.4	16.6	36	100	0			8	0.4	QR	3.5				2	10	13
BAAB	BAAB	B17-BAAB-B	Average	BAAB-B2	B17-BAAB-B2	2017		July	3	B17-BAAB-3-B2	2017-07-20	0	0	0	17.3	26.1	43.4	100	0			0	0	QS	2				1	10	8
BAAB	BAAB	B17-BAAB-B	Average	BAAB-B3	B17-BAAB-B3	2017		July	3	B17-BAAB-3-B3	2017-07-20	0	0	1	19	27.3	46.3	100	0			8	0.4	QS	3.5				1	10	8
BAAB	BAAB	B17-BAAB-B	Average	BAAB-B4	B17-BAAB-B4	2017		July	3	B17-BAAB-3-B4	2017-07-20	1	0	3	16.8	29.1	45.9	100	0.362038			8	0.4	QR	2				2	10	3.5
BAAB	BAAB	B17-BAAB-B	Average	BAAB-B5	B17-BAAB-B5	2017		July	3	B17-BAAB-3-B5	2017-07-20	0	0	4	19.9	17.4	37.3	100	0			6	0.3	QR	3.5	1			2	10	25.5
BAAB	BAAB	B17-BAAB-B	Average	BAAB-B6	B17-BAAB-B6	2017		July	3	B17-BAAB-3-B6	2017-07-20	0	0	2	19.8	24.1	43.9	100	0			0	0	QR	4				2	10	17.5
BAAB	BAAB	B17-BAAB-B	Average	BAAB-B7	B17-BAAB-B7	2017		July	3	B17-BAAB-3-B7	2017-07-20	0	0	2				100	0			54	2.7	QR	4.5				2	10	14.5
BAAB	BAAB	B17-BAAB-B	Average	BAAB-B8	B17-BAAB-B8	2017		July	3	B17-BAAB-3-B8	2017-07-20	5	0	8	20.2	14.8	35	100	2.75836			1	0.05	QR					2	10	11
BAAB	BAAB	B17-BAAB-B	Average	BAAB-B9	B17-BAAB-B9	2017		July	3	B17-BAAB-3-B9	2017-07-20	1	0	1	16	18.2	34.2	100	0.465658			12	0.6	QR	4	1			2	10	26
BAAB	BAAB	B17-BAAB-A	Best	BAAB-A1	B17-BAAB-A1	2017		August	4	B17-BAAB-4-A1	2017-08-22	0	0	0	18.5	21.3	39.8	100	0			3	0.15	QR					2	10	13
BAAB	BAAB	B17-BAAB-A	Best	BAAB-A10	B17-BAAB-A10	2017		August	4	B17-BAAB-4-A10	2017-08-22	5	0	2	16.5	43.8	60.3	100	1.36			8	0.4	QR	3				2	10	8.5
BAAB	BAAB	B17-BAAB-A	Best	BAAB-A2	B17-BAAB-A2	2017		August	4	B17-BAAB-4-A2	2017-08-22	0	0	1	16.9	26.7	43.6	100	0			20	1	QS	3.5				2	10	18
BAAB	BAAB	B17-BAAB-A	Best	BAAB-A3	B17-BAAB-A3	2017		August	4	B17-BAAB-4-A3	2017-08-22	0	0	2	16.8	36.5	53.3	100	0			24	1.2	QR	4				2	10	10.5
BAAB	BAAB	B17-BAAB-A	Best	BAAB-A4	B17-BAAB-A4	2017		August	4	B17-BAAB-4-A4	2017-08-22	0	0	5	17.3	39.4	56.7	100	0			17	0.85	LW	3				2	10	12.5
BAAB	BAAB	B17-BAAB-A	Best	BAAB-A5	B17-BAAB-A5	2017		August	4	B17-BAAB-4-A5	2017-08-22	0	0	2	19.5	33.1	52.6	100	0			0	0	LW	0				2	10	5
BAAB	BAAB	B17-BAAB-A	Best	BAAB-A6	B17-BAAB-A6	2017		August	4	B17-BAAB-4-A6	2017-08-22	4	0	3	15.7	35.3	51	100	2.86			3	0.15	QL	0				2	10	6
BAAB	BAAB	B17-BAAB-A	Best	BAAB-A7	B17-BAAB-A7	2017		August	4	B17-BAAB-4-A7	2017-08-22	3	0	1	15	40.2	55.2	100	0.81			0	0	QR	3				2	10	14
BAAB	BAAB	B17-BAAB-A	Best	BAAB-A8	B17-BAAB-A8	2017		August	4	B17-BAAB-4-A8	2017-08-22	1	0	2	17.9	38.1	56	100	0.32			2	0.1	QL	2				2	10	13
BAAB	BAAB	B17-BAAB-A	Best	BAAB-A9	B17-BAAB-A9	2017		August	4	B17-BAAB-4-A9	2017-08-22	13	0	8	18	34	52	100	4.38			0	0	QR	3				2	10	10.5
BAAB	BAAB	B17-BAAB-B	Average	BAAB-B1	B17-BAAB-B1	2017		August	4	B17-BAAB-4-B1	2017-08-22	3	0	10	17.6	39.6	57.2	100	0.9			1	0.05	QR	4				2	10	18
BAAB	BAAB	B17-BAAB-B	Average	BAAB-B10	B17-BAAB-B10	2017		August	4	B17-BAAB-4-B10	2017-08-22	2	0	8	17.1	38.6	55.7	100	0.6			0	0	QR	4.5				2	10	13.5
BAAB	BAAB	B17-BAAB-B	Average	BAAB-B2	B17-BAAB-B2	2017		August	4	B17-BAAB-4-B2	2017-08-22	6	0	0	17.2	42.8	60	100	5.61			0	0	QR	4.5				2	10	13
BAAB	BAAB	B17-BAAB-B	Average	BAAB-B3	B17-BAAB-B3	2017		August	4	B17-BAAB-4-B3	2017-08-22	1	0	0	17.5	36.4	53.9	100	0.32			1	0.05	QR	3.5				2	10	9.5
BAAB	BAAB	B17-BAAB-B	Average	BAAB-B4	B17-BAAB-B4	2017		August	4	B17-BAAB-4-B4	2017-08-22	1	0	0	17.8	35.5	53.3	100	0.33			1	0.05	QR	2				2	10	2
BAAB	BAAB	B17-BAAB-B	Average	BAAB-B5	B17-BAAB-B5	2017		August	4	B17-BAAB-4-B5	2017-08-22	12	0	6	18.7	39.9	58.6	100	3.76			0	0	QL					2	10	18
BAAB	BAAB	B17-BAAB-B	Average	BAAB-B6	B17-BAAB-B6	2017		August	4	B17-BAAB-4-B6	2017-08-22	7	0	2	17.3	43.6	60.9	100	5			1	0.05	QR	3.5				2	10	18
BAAB	BAAB	B17-BAAB-B	Average	BAAB-B7	B17-BAAB-B7	2017		August	4	B17-BAAB-4-B7	2017-08-22	4	0	1	17.8	32.5	50.3	100	1.41			1	0.05	QR	4				2	10	18
BAAB	BAAB	B17-BAAB-B	Average	BAAB-B8	B17-BAAB-B8	2017		August	4	B17-BAAB-4-B8	2017-08-22	4	0	4	19.6	33.7	53.3	100	1.45			0	0	QR	3.5				2	10	6
BAAB	BAAB	B17-BAAB-B	Average	BAAB-B9	B17-BAAB-B9	2017		August	4	B17-BAAB-4-B9	2017-08-22	3	0	1	19.9	40.4	60.3	100	0.99			0	0	QR	3.5				2	10	16
BAAB	BAAB	B17-BAAB-A	Best	BAAB-A1	B17-BAAB-A1	2017		September	5	B17-BAAB-5-A1	2017-09-26	4	0	0	18.9	22.2	41.1		1.83942			1	0.05	QNS	4				2	10	18
BAAB	BAAB	B17-BAAB-A	Best	BAAB-A10	B17-BAAB-A10	2017		September	5	B17-BAAB-5-A10	2017-09-26	24	0	0	15.2	20.8	36		10.1333			5	0.25	QR	3				2	10	16.5
BAAB	BAAB	B17-BAAB-A	Best	BAAB-A2	B17-BAAB-A2	2017		September	5	B17-BAAB-5-A2	2017-09-26	0	0	0	16.8	21.3	38.1		0			0	0	QR	1				2	10	18
BAAB	BAAB	B17-BAAB-A	Best	BAAB-A3	B17-BAAB-A3	2017		September	5	B17-BAAB-5-A3	2017-09-26	16	0	0	16.3	23.6	39.9		6.53634			0	0	QR	2				2	10	7
BAAB	BAAB	B17-BAAB-A	Best	BAAB-A4	B17-BAAB-A4	2017		September	5	B17-BAAB-5-A4	2017-09-26	3	0	1	16.8	30.5	47.3		1.06177			0	0	QR	2				2	10	16
BAAB	BAAB	B17-BAAB-A	Best	BAAB-A5	B17-BAAB-A5	2017		September	5	B17-BAAB-5-A5	2017-09-26																			10
BAAB	BAAB	B17-BAAB-A	Best	BAAB-A6	B17-BAAB-A6	2017		September	5	B17-BAAB-5-A6	2017-09-26	2	0	2	19.8	14.8	34.6		1.13156			0	0	QL	0				2	10	7
BAAB	BAAB	B17-BAAB-A	Best	BAAB-A7	B17-BAAB-A7	2017		September	5	B17-BAAB-5-A7	2017-09-26	5	0	2	17.8	32	49.8		1.77446			1	0.05	QR	2.5				2	10	17.5
BAAB	BAAB	B17-BAAB-A	Best	BAAB-A8	B17-BAAB-A8	2017		September	5	B17-BAAB-5-A8	2017-09-26	3	0	1	18.5	23.4	41.9		1.31876			0	0	QS	2				2	10	12.5
BAAB	BAAB	B17-BAAB-A	Best	BAAB-A9	B17-BAAB-A9	2017		September	5	B17-BAAB-5-A9	2017-09-26	26	0	0	18.9	25.9	44.8		10.9688			1	0.05	QS	3				2	10	18
BAAB	BAAB	B17-BAAB-B	Average	BAAB-B1	B17-BAAB-B1	2017		September	5	B17-BAAB-5-B1	2017-09-26	1	0	7	16.2	25.8	42		0.375574			0	0	QR	2.5				2	10	18
BAAB	BAAB	B17-BAAB-B	Average	BAAB-B10	B17-BAAB-B10	2017		September	5	B17-BAAB-5-B10	2017-09-26	0	0	0	17.6	32.1	49.7		0			0	0	QR	3				2	10	13.5
BAAB	BAAB	B17-BAAB-B	Average	BAAB-B2	B17-BAAB-B2	2017		September	5	B17-BAAB-5-B2	2017-09-26	0	0	1	16.7	26.9	43.6		0			0	0	QR	4.5				2	10	18
BAAB	BAAB	B17-BAAB-B	Average	BAAB-B3	B17-BAAB-B3	2017		September	5	B17-BAAB-5-B3	2017-09-26	1	0	1	19.4	37.8	57.2		0.338014			4	0.2	QR	3.5				2	10	14
BAAB	BAAB	B17-BAAB-B	Average	BAAB-B4	B17-BAAB-B4	2017		September	5	B17-BAAB-5-B4	2017-09-26	0	0	0	17	32.6	49.6		0			1	0.05	QR	1				2	10	5
BAAB	BAAB	B17-BAAB-B	Average	BAAB-B5	B17-BAAB-B5	2017		September	5	B17-BAAB-5-B5	2017-09-26	1	0	0	18.2	32.9	51.1		0.356164			0	0	QR	3.5				2	10	16
BAAB	BAAB	B17-BAAB-B	Average	BAAB-B6	B17-BAAB-B6	2017		September	5	B17-BAAB-5-B6	2017-09-26	0	0	0	16.9	27	43.9		0			0	0	QR	3.5				2	10	18
BAAB	BAAB	B17-BAAB-B	Average	BAAB-B7	B17-BAAB-B7	2017		September	5	B17-BAAB-5-B7	2017-09-26	0	0	2	17.2	30.2	47.4		0			14	0.7	QR	3.5				2	10	15
BAAB	BAAB	B17-BAAB-B	Average	BAAB-B8	B17-BAAB-B8	2017		September	5	B17-BAAB-5-B8	2017-09-26	3	0	0	18.3	34.8	53.1		1.0339			0	0	VQ	0				2	10	8
BAAB	BAAB	B17-BAAB-B	Average	BAAB-B9	B17-BAAB-B9	2017		September	5	B17-BAAB-5-B9	2017-09-26	2	0	0	17.2	36.2	53.4		0.644195			0	0	QS	2.5				2	10	18
BAAB	BAAB	B17-BAAB-A	Best	BAAB-A1	B17-BAAB-A1	2017		October	6	B17-BAAB-6-A1	2017-10-30	68	0	0	18.5	42.9	61.4		20.4886			6	0.3	QR	3				2	10	10.5
BAAB	BAAB	B17-BAAB-A	Best	BAAB-A10	B17-BAAB-A10	2017		October	6	B17-BAAB-6-A10	2017-10-30	35	0	0	20.9	24.2	45.1		16.2195			0	0	QS	2				2	10	6
BAAB	BAAB	B17-BAAB-A	Best	BAAB-A2	B17-BAAB-A2	2017		October	6	B17-BAAB-6-A2	2017-10-30	5	0	0	17.4	28	45.4		1.9163			9	0.45	QS	4				2	10	17
BAAB	BAAB	B17-BAAB-A	Best	BAAB-A3	B17-BAAB-A3	2017		October	6	B17-BAAB-6-A3	2017-10-30	39	0	0	18.2	34	52.2		13.5977			0	0	QS	3				2	10	5.5
BAAB	BAAB	B17-BAAB-A	Best	BAAB-A4	B17-BAAB-A4	2017		October	6	B17-BAAB-6-A4	2017-10-30	57	0	0	17	27.3	44.3		21.8736			0	0	QS	3				2	10	15
BAAB	BAAB	B17-BAAB-A	Best	BAAB-A5	B17-BAAB-A5	2017		October	6	B17-BAAB-6-A5	2017-10-30																		2	10
BAAB	BAAB	B17-BAAB-A	Best	BAAB-A6	B17-BAAB-A6	2017		October	6	B17-BAAB-6-A6	2017-10-30	16	0	0	17.2	25.7	42.9		6.41492			2	0.1	QR	4				2	10	5
BAAB	BAAB	B17-BAAB-A	Best	BAAB-A7	B17-BAAB-A7	2017		October	6	B17-BAAB-6-A7	2017-10-30	33	0	0	17	27.6	44.6		12.5785			0	0	QS	3				2	10	11
BAAB	BAAB	B17-BAAB-A	Best	BAAB-A8	B17-BAAB-A8	2017		October	6	B17-BAAB-6-A8	2017-10-30	13	0	0	18.6	22.3	40.9		5.91198			0	0	QS	3				2	10	11
BAAB	BAAB	B17-BAAB-A	Best	BAAB-A9	B17-BAAB-A9	2017		October	6	B17-BAAB-6-A9	2017-10-30	37	0	0	17.8	30.7	48.5		13.5794			0	0	QS	3				2	10	11
BAAB	BAAB	B17-BAAB-B	Average	BAAB-B1	B17-BAAB-B1	2017		October	6	B17-BAAB-6-B1	2017-10-25	18	0	1	17.6	24.8	42.4		7.44081			10	0.5	QR	3				2	10	18
BAAB	BAAB	B17-BAAB-B	Average	BAAB-B10	B17-BAAB-B10	2017		October	6	B17-BAAB-6-B10	2017-10-25	3	0	0	18	23.3	41.3		1.30751			0	0	QS	3.5				2	10	18
BAAB	BAAB	B17-BAAB-B	Average	BAAB-B2	B17-BAAB-B2	2017		October	6	B17-BAAB-6-B2	2017-10-25	11	0	0	16.7	33.6	50.3		3.65209			0	0	QR	4.5				2	10	17.5
BAAB	BAAB	B17-BAAB-B	Average	BAAB-B3	B17-BAAB-B3	2017		October	6	B17-BAAB-6-B3	2017-10-25	2	0	0	18.2	34.4	52.6		0.692015			9	0.45	QR	3				2	10	16
BAAB	BAAB	B17-BAAB-B	Average	BAAB-B4	B17-BAAB-B4	2017		October	6	B17-BAAB-6-B4	2017-10-25	5	0	0	16.5	25.2	41.7		1.97842			0	0	QS	2				1	10	5
BAAB	BAAB	B17-BAAB-B	Average	BAAB-B5	B17-BAAB-B5	2017		October	6	B17-BAAB-6-B5	2017-10-25	4	0	0	18.1	30	48.1		1.5052			2	0.1	QR	3				2	10	17
BAAB	BAAB	B17-BAAB-B	Average	BAAB-B6	B17-BAAB-B6	2017		October	6	B17-BAAB-6-B6	2017-10-25	19	0	1	16.2	41.1	57.3		5.35658			0	0	QR	3				2	10	18
BAAB	BAAB	B17-BAAB-B	Average	BAAB-B7	B17-BAAB-B7	2017		October	6	B17-BAAB-6-B7	2017-10-25	10	0	1	17.2	28.3	45.5		3.76598			0	0	QS	4				2	10	18
BAAB	BAAB	B17-BAAB-B	Average	BAAB-B8	B17-BAAB-B8	2017		October	6	B17-BAAB-6-B8	2017-10-25	0	0	4	23.8	4.5	28.3		0			0	0	QS	4				2	10	5
BAAB	BAAB	B17-BAAB-B	Average	BAAB-B9	B17-BAAB-B9	2017		October	6	B17-BAAB-6-B9	2017-10-25	19	0	0	19.2	33.3	52.5		6.94857			0	0	QS	3				2	10	18
BAAC	BAAC	B17-BAAC-A	Best	BAAC-A1	B17-BAAC-A1	2017		May	1	B17-BAAC-1-A1	2017-05-17	0	0	1				186	0			0	0	QR	5						5
BAAC	BAAC	B17-BAAC-A	Best	BAAC-A10	B17-BAAC-A10	2017		May	1	B17-BAAC-1-A10	2017-05-17	0	0	0				189	0			0	0	QR	4						12
BAAC	BAAC	B17-BAAC-A	Best	BAAC-A2	B17-BAAC-A2	2017		May	1	B17-BAAC-1-A2	2017-05-17	0	0	1				196	0			0	0	QR	3						8
BAAC	BAAC	B17-BAAC-A	Best	BAAC-A3	B17-BAAC-A3	2017		May	1	B17-BAAC-1-A3	2017-05-17	0	0	1				193	0			1	0.05	QR	4						21
BAAC	BAAC	B17-BAAC-A	Best	BAAC-A4	B17-BAAC-A4	2017		May	1	B17-BAAC-1-A4	2017-05-17	0	0	0				219	0			0	0	QR	3						7
BAAC	BAAC	B17-BAAC-A	Best	BAAC-A5	B17-BAAC-A5	2017		May	1	B17-BAAC-1-A5	2017-05-17	0	0	6				171	0			0	0	QR	4						10
BAAC	BAAC	B17-BAAC-A	Best	BAAC-A6	B17-BAAC-A6	2017		May	1	B17-BAAC-1-A6	2017-05-17	2	0	0				184	1.08696			0	0	QR	4						20
BAAC	BAAC	B17-BAAC-A	Best	BAAC-A7	B17-BAAC-A7	2017		May	1	B17-BAAC-1-A7	2017-05-17	0	0	9				265	0			0	0	QR	1						7
BAAC	BAAC	B17-BAAC-A	Best	BAAC-A8	B17-BAAC-A8	2017		May	1	B17-BAAC-1-A8	2017-05-17	0	0	0				224	0			0	0	QS	3						8
BAAC	BAAC	B17-BAAC-A	Best	BAAC-A9	B17-BAAC-A9	2017		May	1	B17-BAAC-1-A9	2017-05-17	0	0	0				147	0			0	0	QR	5						12
BAAC	BAAC	B17-BAAC-B	Average	BAAC-B1	B17-BAAC-B1	2017		May	1	B17-BAAC-1-B1	2017-05-17	13	0	0				155	8.3871			0	0	QR	5						27
BAAC	BAAC	B17-BAAC-B	Average	BAAC-B10	B17-BAAC-B10	2017		May	1	B17-BAAC-1-B10	2017-05-17	4	0	0				204	1.96078			0	0	QR	4						14
BAAC	BAAC	B17-BAAC-B	Average	BAAC-B2	B17-BAAC-B2	2017		May	1	B17-BAAC-1-B2	2017-05-17	0	0	1				222	0			0	0	QNS	0						11
BAAC	BAAC	B17-BAAC-B	Average	BAAC-B3	B17-BAAC-B3	2017		May	1	B17-BAAC-1-B3	2017-05-17	1	0	0				288	0.347222			0	0	QR	5						11
BAAC	BAAC	B17-BAAC-B	Average	BAAC-B4	B17-BAAC-B4	2017		May	1	B17-BAAC-1-B4	2017-05-17	0	0	2				212	0			0	0	QR	4						19
BAAC	BAAC	B17-BAAC-B	Average	BAAC-B5	B17-BAAC-B5	2017		May	1	B17-BAAC-1-B5	2017-05-17	1	0	1				128	0.78125			0	0	QR	5						7
BAAC	BAAC	B17-BAAC-B	Average	BAAC-B6	B17-BAAC-B6	2017		May	1	B17-BAAC-1-B6	2017-05-17	4	0	1				224	1.78571			0	0	QR	5						12
BAAC	BAAC	B17-BAAC-B	Average	BAAC-B7	B17-BAAC-B7	2017		May	1	B17-BAAC-1-B7	2017-05-17	10	0	0				155	6.45161			0	0	QNS	0						3
BAAC	BAAC	B17-BAAC-B	Average	BAAC-B8	B17-BAAC-B8	2017		May	1	B17-BAAC-1-B8	2017-05-17	0	0	0				79	0			0	0	QR	5						15
BAAC	BAAC	B17-BAAC-B	Average	BAAC-B9	B17-BAAC-B9	2017		May	1	B17-BAAC-1-B9	2017-05-17	0	0	1				166	0			1	0.05	QR	5						21
BAAC	BAAC	B17-BAAC-A	Best	BAAC-A1	B17-BAAC-A1	2017		June	2	B17-BAAC-2-A1	2017-06-26	3	0	1				160	1.875			0	0	QR	4						20
BAAC	BAAC	B17-BAAC-A	Best	BAAC-A10	B17-BAAC-A10	2017		June	2	B17-BAAC-2-A10	2017-06-26	2	0	4				162	1.23457			0	0	QR	4						9
BAAC	BAAC	B17-BAAC-A	Best	BAAC-A2	B17-BAAC-A2	2017		June	2	B17-BAAC-2-A2	2017-06-26	1	0	8				174	0.574713			0	0	QR	3						10
BAAC	BAAC	B17-BAAC-A	Best	BAAC-A3	B17-BAAC-A3	2017		June	2	B17-BAAC-2-A3	2017-06-26	5	0	0				192	2.60417			0	0	QR	4						19
BAAC	BAAC	B17-BAAC-A	Best	BAAC-A4	B17-BAAC-A4	2017		June	2	B17-BAAC-2-A4	2017-06-26	0	0	0				154	0			5	0.25	QR	1						5
BAAC	BAAC	B17-BAAC-A	Best	BAAC-A5	B17-BAAC-A5	2017		June	2	B17-BAAC-2-A5	2017-06-26	0	0	1				202	0			1	0.05	QR	4						12
BAAC	BAAC	B17-BAAC-A	Best	BAAC-A6	B17-BAAC-A6	2017		June	2	B17-BAAC-2-A6	2017-06-26	13	0	0				185	7.02703			0	0	QR	3						9
BAAC	BAAC	B17-BAAC-A	Best	BAAC-A7	B17-BAAC-A7	2017		June	2	B17-BAAC-2-A7	2017-06-26	1	0	1				185	0.540541			0	0	QR	5						10
BAAC	BAAC	B17-BAAC-A	Best	BAAC-A8	B17-BAAC-A8	2017		June	2	B17-BAAC-2-A8	2017-06-26	1	0	0				207	0.483092			0	0	QR	4						10
BAAC	BAAC	B17-BAAC-A	Best	BAAC-A9	B17-BAAC-A9	2017		June	2	B17-BAAC-2-A9	2017-06-26	0	0	0				137	0			0	0	QR	4						18
BAAC	BAAC	B17-BAAC-B	Average	BAAC-B1	B17-BAAC-B1	2017		June	2	B17-BAAC-2-B1	2017-06-26	0	0	1				216	0			0	0	DL	2						9
BAAC	BAAC	B17-BAAC-B	Average	BAAC-B10	B17-BAAC-B10	2017		June	2	B17-BAAC-2-B10	2017-06-26	19	0	0				208	9.13462			2	0.1	QS	4						11
BAAC	BAAC	B17-BAAC-B	Average	BAAC-B2	B17-BAAC-B2	2017		June	2	B17-BAAC-2-B2	2017-06-26	6	0	0				214	2.80374			0	0	QR	5						16
BAAC	BAAC	B17-BAAC-B	Average	BAAC-B3	B17-BAAC-B3	2017		June	2	B17-BAAC-2-B3	2017-06-26	15	0	14				170	8.82353			5	0.25	QS	4						17
BAAC	BAAC	B17-BAAC-B	Average	BAAC-B4	B17-BAAC-B4	2017		June	2	B17-BAAC-2-B4	2017-06-26	3	0	5				178	1.68539			5	0.25	QR	5						20
BAAC	BAAC	B17-BAAC-B	Average	BAAC-B5	B17-BAAC-B5	2017		June	2	B17-BAAC-2-B5	2017-06-26	9	0	0				223	4.03587			0	0	QS	5						16
BAAC	BAAC	B17-BAAC-B	Average	BAAC-B6	B17-BAAC-B6	2017		June	2	B17-BAAC-2-B6	2017-06-26	5	0	2				192	2.60417			0	0	QR	4						19
BAAC	BAAC	B17-BAAC-B	Average	BAAC-B7	B17-BAAC-B7	2017		June	2	B17-BAAC-2-B7	2017-06-26	7	0	1				228	3.07018			0	0	QR	5						19
BAAC	BAAC	B17-BAAC-B	Average	BAAC-B8	B17-BAAC-B8	2017		June	2	B17-BAAC-2-B8	2017-06-26	13	0	0				209	6.2201			0	0	QR	5						9
BAAC	BAAC	B17-BAAC-B	Average	BAAC-B9	B17-BAAC-B9	2017		June	2	B17-BAAC-2-B9	2017-06-26	19	0	3				143	13.2867			0	0	QR	4						16
BAAC	BAAC	B17-BAAC-A	Best	BAAC-A1	B17-BAAC-A1	2017		July	3	B17-BAAC-3-A1	2017-07-19	1	0	0	18.4	11.9	30.3	165	0.61			0	0	QR	5						18
BAAC	BAAC	B17-BAAC-A	Best	BAAC-A10	B17-BAAC-A10	2017		July	3	B17-BAAC-3-A10	2017-07-19	0	0	1				166	0			0	0	QR	5						12
BAAC	BAAC	B17-BAAC-A	Best	BAAC-A2	B17-BAAC-A2	2017		July	3	B17-BAAC-3-A2	2017-07-19	5	0	0	17.1	5.7	22.8	133	3.75			0	0	QR	3						11
BAAC	BAAC	B17-BAAC-A	Best	BAAC-A4	B17-BAAC-A4	2017		July	3	B17-BAAC-3-A4	2017-07-19	7	0	0				136	5.14706			0	0	QR	4						13
BAAC	BAAC	B17-BAAC-A	Best	BAAC-A3	B17-BAAC-A3	2017		July	3	B17-BAAC-3-A5	2017-07-19	15	0	0	19.7	9.5	29.2	148	10.12			0	0	QR	4						18
BAAC	BAAC	B17-BAAC-A	Best	BAAC-A5	B17-BAAC-A5	2017		July	3	B17-BAAC-3-A5	2017-07-19	0	0	0				129	0			0	0	QR	5						14
BAAC	BAAC	B17-BAAC-A	Best	BAAC-A6	B17-BAAC-A6	2017		July	3	B17-BAAC-3-A6	2017-07-19	12	0	0				143	8.39161			0	0	QL	0						8
BAAC	BAAC	B17-BAAC-A	Best	BAAC-A7	B17-BAAC-A7	2017		July	3	B17-BAAC-3-A7	2017-07-19	3	0	0				180	1.66667			0	0	QR	5						15
BAAC	BAAC	B17-BAAC-A	Best	BAAC-A8	B17-BAAC-A8	2017		July	3	B17-BAAC-3-A8	2017-07-19	1	0	0				119	0.840336			0	0	QR	5						15
BAAC	BAAC	B17-BAAC-A	Best	BAAC-A9	B17-BAAC-A9	2017		July	3	B17-BAAC-3-A9	2017-07-19	1	0	0				158	0.632911			0	0	QR	5						20
BAAC	BAAC	B17-BAAC-B	Average	BAAC-B1	B17-BAAC-B1	2017		July	3	B17-BAAC-3-B1	2017-07-19	4	0	45				101	3.9604			0	0	QR	5						11
BAAC	BAAC	B17-BAAC-B	Average	BAAC-B10	B17-BAAC-B10	2017		July	3	B17-BAAC-3-B10	2017-07-19	5	0	0				149	3.3557			0	0	QR	4						11
BAAC	BAAC	B17-BAAC-B	Average	BAAC-B2	B17-BAAC-B2	2017		July	3	B17-BAAC-3-B2	2017-07-19	6	0	0				159	3.77358			0	0	QR	5						19
BAAC	BAAC	B17-BAAC-B	Average	BAAC-B3	B17-BAAC-B3	2017		July	3	B17-BAAC-3-B3	2017-07-19	3	0	2				190	1.57895			0	0	QR	5						8
BAAC	BAAC	B17-BAAC-B	Average	BAAC-B4	B17-BAAC-B4	2017		July	3	B17-BAAC-3-B4	2017-07-19	17	0	0				178	9.55056			0	0	QR	5						20
BAAC	BAAC	B17-BAAC-B	Average	BAAC-B5	B17-BAAC-B5	2017		July	3	B17-BAAC-3-B5	2017-07-19	3	0	0				195	1.53846			0	0	QR	3						15
BAAC	BAAC	B17-BAAC-B	Average	BAAC-B6	B17-BAAC-B6	2017		July	3	B17-BAAC-3-B6	2017-07-19	7	0	1				158	4.43038			0	0	QR	5						20
BAAC	BAAC	B17-BAAC-B	Average	BAAC-B7	B17-BAAC-B7	2017		July	3	B17-BAAC-3-B7	2017-07-19	12	0	0				173	6.93642			0	0	QR	5						20
BAAC	BAAC	B17-BAAC-B	Average	BAAC-B8	B17-BAAC-B8	2017		July	3	B17-BAAC-3-B8	2017-07-19	9	0	0				184	4.8913			0	0	QR	5						14
BAAC	BAAC	B17-BAAC-B	Average	BAAC-B9	B17-BAAC-B9	2017		July	3	B17-BAAC-3-B9	2017-07-19	8	0	2				189	4.2328			0	0	QR	4						11
BAAC	BAAC	B17-BAAC-A	Best	BAAC-A1	B17-BAAC-A1	2017		August	4	B17-BAAC-4-A1	2017-08-25	6	0	0	17.7	23.6	41.3	100	2.57			0	0	QR	5					10	20
BAAC	BAAC	B17-BAAC-A	Best	BAAC-A10	B17-BAAC-A10	2017		August	4	B17-BAAC-4-A10	2017-08-25	11	0	0	18.2	28.1	46.3	100	4.32			0	0	QR	4					10	13
BAAC	BAAC	B17-BAAC-A	Best	BAAC-A2	B17-BAAC-A2	2017		August	4	B17-BAAC-4-A2	2017-08-25	2	0	0	18.4	17.7	36.1	100	1.02			0	0	QR	5					10	11
BAAC	BAAC	B17-BAAC-A	Best	BAAC-A3	B17-BAAC-A3	2017		August	4	B17-BAAC-4-A3	2017-08-25	3	0	1	20.1	8.6	28.7	100	2.09			1	0.05	QR	5					10	15
BAAC	BAAC	B17-BAAC-A	Best	BAAC-A4	B17-BAAC-A4	2017		August	4	B17-BAAC-4-A4	2017-08-25	9	0	0	18.5	18.2	36.7	100	4.54			0	0	QR	3					10	8
BAAC	BAAC	B17-BAAC-A	Best	BAAC-A5	B17-BAAC-A5	2017		August	4	B17-BAAC-4-A5	2017-08-25	0	0	0	19.3	8.2	27.5	100	0			7	0.35	QR	5					10	12
BAAC	BAAC	B17-BAAC-A	Best	BAAC-A6	B17-BAAC-A6	2017		August	4	B17-BAAC-4-A6	2017-08-25	12	0	0	19	20	39	100	5.85			1	0.05	QR	3					10	11
BAAC	BAAC	B17-BAAC-A	Best	BAAC-A7	B17-BAAC-A7	2017		August	4	B17-BAAC-4-A7	2017-08-25	10	0	0	18	18.9	36.9	100	4.88			0	0	QR	5					10	15
BAAC	BAAC	B17-BAAC-A	Best	BAAC-A8	B17-BAAC-A8	2017		August	4	B17-BAAC-4-A8	2017-08-25	2	0	0	18.7	7.9	26.6	100	1.41			1	0.05	QR	5					10	14
BAAC	BAAC	B17-BAAC-A	Best	BAAC-A9	B17-BAAC-A9	2017		August	4	B17-BAAC-4-A9	2017-08-25	2	0	0	19.6	10.8	30.4	100	1.29			0	0	QR	4					10	16
BAAC	BAAC	B17-BAAC-B	Average	BAAC-B1	B17-BAAC-B1	2017		August	4	B17-BAAC-4-B1	2017-08-24	8	0	0	16.3	23.8	40.1	100	3.25			7	0.35	QR	5					10	11
BAAC	BAAC	B17-BAAC-B	Average	BAAC-B10	B17-BAAC-B10	2017		August	4	B17-BAAC-4-B10	2017-08-24	1	0	0	15	31.1	46.1	100	0.33			0	0	QR	4					10	11
BAAC	BAAC	B17-BAAC-B	Average	BAAC-B2	B17-BAAC-B2	2017		August	4	B17-BAAC-4-B2	2017-08-24	14	0	0	15.7	30.8	46.5	100	4.73			0	0	QR	4					10	13
BAAC	BAAC	B17-BAAC-B	Average	BAAC-B3	B17-BAAC-B3	2017		August	4	B17-BAAC-4-B3	2017-08-24	19	0	0	15.7	23.9	39.6	100	7.53			0	0	QS	3					10	8
BAAC	BAAC	B17-BAAC-B	Average	BAAC-B4	B17-BAAC-B4	2017		August	4	B17-BAAC-4-B4	2017-08-24	23	0	0	18.5	21.4	39.9	100	10.66			0	0	QR	2					10	13
BAAC	BAAC	B17-BAAC-B	Average	BAAC-B5	B17-BAAC-B5	2017		August	4	B17-BAAC-4-B5	2017-08-24	9	0	0	18.2	30.8	49	100	3.34			0	0	QR	2					10	9
BAAC	BAAC	B17-BAAC-B	Average	BAAC-B6	B17-BAAC-B6	2017		August	4	B17-BAAC-4-B6	2017-08-24	25	0	0	20.6	21.3	41.9	100	12.29			0	0	QR	1					10	5
BAAC	BAAC	B17-BAAC-B	Average	BAAC-B7	B17-BAAC-B7	2017		August	4	B17-BAAC-4-B7	2017-08-24	19	0	0	16.8	22.7	39.5	100	8.08			0	0	QR	3					10	13
BAAC	BAAC	B17-BAAC-B	Average	BAAC-B8	B17-BAAC-B8	2017		August	4	B17-BAAC-4-B8	2017-08-24	10	0	0	17.9	24.7	42.6	100	4.2			6	0.3	QR	2					10	9
BAAC	BAAC	B17-BAAC-B	Average	BAAC-B9	B17-BAAC-B9	2017		August	4	B17-BAAC-4-B9	2017-08-24	9	0	0	18.3	26.9	45.2	100	3.64			0	0	QR	2					10	5
BAAC	BAAC	B17-BAAC-A	Best	BAAC-A1	B17-BAAC-A1	2017		September	5	B17-BAAC-5-A1	2017-09-27	23	0	1	17.8	25.9	43.7		9.33042			0	0	QR	4					10	13
BAAC	BAAC	B17-BAAC-A	Best	BAAC-A10	B17-BAAC-A10	2017		September	5	B17-BAAC-5-A10	2017-09-27	10	0	1	18.5	16.8	35.3		5.21347			0	0	QR	4					10	12
BAAC	BAAC	B17-BAAC-A	Best	BAAC-A2	B17-BAAC-A2	2017		September	5	B17-BAAC-5-A2	2017-09-27	9	0	4	17.8	15.9	33.7		4.65535			0	0	QR	4					10	11
BAAC	BAAC	B17-BAAC-A	Best	BAAC-A3	B17-BAAC-A3	2017		September	5	B17-BAAC-5-A3	2017-09-27	10	0	0	17.6	9.5	27.1		6.49446			0	0	QR	5					10	7
BAAC	BAAC	B17-BAAC-A	Best	BAAC-A4	B17-BAAC-A4	2017		September	5	B17-BAAC-5-A4	2017-09-27	19	0	0	17.9	21.4	39.3		8.65394			0	0	QR	4					10	9
BAAC	BAAC	B17-BAAC-A	Best	BAAC-A5	B17-BAAC-A5	2017		September	5	B17-BAAC-5-A5	2017-09-27	23	0	0	7.6	17.2	24.8		7.04839			0	0	QR	4					10	9
BAAC	BAAC	B17-BAAC-A	Best	BAAC-A6	B17-BAAC-A6	2017		September	5	B17-BAAC-5-A6	2017-09-27	7	0	1	17.3	14.7	32		3.76403			0	0	QR	3					10	5
BAAC	BAAC	B17-BAAC-A	Best	BAAC-A7	B17-BAAC-A7	2017		September	5	B17-BAAC-5-A7	2017-09-27	39	0	0	19	17.2	36.2		20.4696			0	0	QR	4					10	12
BAAC	BAAC	B17-BAAC-A	Best	BAAC-A8	B17-BAAC-A8	2017		September	5	B17-BAAC-5-A8	2017-09-27	5	0	0	18.5	10.2	28.7		3.223			0	0	QR	4					10	13
BAAC	BAAC	B17-BAAC-A	Best	BAAC-A9	B17-BAAC-A9	2017		September	5	B17-BAAC-5-A9	2017-09-27	22	0	0	18.5	15.5	34		11.9706			0	0	QR	4					10	14
BAAC	BAAC	B17-BAAC-B	Average	BAAC-B1	B17-BAAC-B1	2017		September	5	B17-BAAC-5-B1	2017-09-27	3	0	2	18.7	15.3	34		1.63205			0	0	QR	4					10	10
BAAC	BAAC	B17-BAAC-B	Average	BAAC-B10	B17-BAAC-B10	2017		September	5	B17-BAAC-5-B10	2017-09-27	1	0	0	18.9	15.7	34.6		0.546243			1	0.05	QR	4					10	10
BAAC	BAAC	B17-BAAC-B	Average	BAAC-B2	B17-BAAC-B2	2017		September	5	B17-BAAC-5-B2	2017-09-27	8	0	0	17.5	18	35.5		3.94366			0	0	QS	4					10	9
BAAC	BAAC	B17-BAAC-B	Average	BAAC-B3	B17-BAAC-B3	2017		September	5	B17-BAAC-5-B3	2017-09-27																			10
BAAC	BAAC	B17-BAAC-B	Average	BAAC-B4	B17-BAAC-B4	2017		September	5	B17-BAAC-5-B4	2017-09-27	12	0	0	17.1	35	52.1		3.93858			84	4.2	QS	1					10	2
BAAC	BAAC	B17-BAAC-B	Average	BAAC-B5	B17-BAAC-B5	2017		September	5	B17-BAAC-5-B5	2017-09-27	3	0	0	17.7	16	33.7		1.57567			0	0	QR	4					10	6
BAAC	BAAC	B17-BAAC-B	Average	BAAC-B6	B17-BAAC-B6	2017		September	5	B17-BAAC-5-B6	2017-09-27	4	0	0	16.6	14.5	31.1		2.13505			0	0	QR	1					10	2
BAAC	BAAC	B17-BAAC-B	Average	BAAC-B7	B17-BAAC-B7	2017		September	5	B17-BAAC-5-B7	2017-09-27	5	0	0	18	24.5	42.5		2.11765			0	0	QR	3					10	4
BAAC	BAAC	B17-BAAC-B	Average	BAAC-B8	B17-BAAC-B8	2017		September	5	B17-BAAC-5-B8	2017-09-27	0	0	0	18.8	12.5	31.3		0			0	0	QR	5					10	2
BAAC	BAAC	B17-BAAC-B	Average	BAAC-B9	B17-BAAC-B9	2017		September	5	B17-BAAC-5-B9	2017-09-27	2	0	1	18.4	13.5	31.9		1.14699			0	0	QR	3					10	7
BAAC	BAAC	B17-BAAC-A	Best	BAAC-A1	B17-BAAC-A1	2017		November	6	B17-BAAC-6-A1	2017-11-09	18	0	0	16.1	18.3	34.4		8.42442			0	0	QR	0					10	11
BAAC	BAAC	B17-BAAC-A	Best	BAAC-A10	B17-BAAC-A10	2017		November	6	B17-BAAC-6-A10	2017-11-09	12	0	0	16.2	11.3	27.5		7.06909			0	0	QR	0					10	18
BAAC	BAAC	B17-BAAC-A	Best	BAAC-A2	B17-BAAC-A2	2017		November	6	B17-BAAC-6-A2	2017-11-09	3	0	0	15.8	3.8	19.6		2.41837			0	0	QR	0					10	8
BAAC	BAAC	B17-BAAC-A	Best	BAAC-A3	B17-BAAC-A3	2017		November	6	B17-BAAC-6-A3	2017-11-09	4	0	0				132	3.0303			1	0.05	QR	0					10	6
BAAC	BAAC	B17-BAAC-A	Best	BAAC-A4	B17-BAAC-A4	2017		November	6	B17-BAAC-6-A4	2017-11-09	3	0	0	17.6	17.4	35		1.50857			0	0	QR	0					10	4
BAAC	BAAC	B17-BAAC-A	Best	BAAC-A5	B17-BAAC-A5	2017		November	6	B17-BAAC-6-A5	2017-11-09	11	0	0				129	8.52713			0	0	QR	0					10	8
BAAC	BAAC	B17-BAAC-A	Best	BAAC-A6	B17-BAAC-A6	2017		November	6	B17-BAAC-6-A6	2017-11-09	7	0	0	16.2	11.1	27.3		4.15385			0	0	QR	0					10	3
BAAC	BAAC	B17-BAAC-A	Best	BAAC-A7	B17-BAAC-A7	2017		November	6	B17-BAAC-6-A7	2017-11-09	19	0	0	17.4	9.1	26.5		12.4755			0	0	QR	0					10	5
BAAC	BAAC	B17-BAAC-A	Best	BAAC-A8	B17-BAAC-A8	2017		November	6	B17-BAAC-6-A8	2017-11-09	5	0	0	16.1	11.4	27.5		2.92727			0	0	QR	0					10	7
BAAC	BAAC	B17-BAAC-A	Best	BAAC-A9	B17-BAAC-A9	2017		November	6	B17-BAAC-6-A9	2017-11-09	4	0	0	16.7	14.7	31.4		2.12739			0	0	QR	0					10	11
BAAC	BAAC	B17-BAAC-B	Average	BAAC-B1	B17-BAAC-B1	2017		November	6	B17-BAAC-6-B1	2017-11-09	31	0	0	17.7	18.8	36.5		15.0329			0	0	QR	0					10	7
BAAC	BAAC	B17-BAAC-B	Average	BAAC-B10	B17-BAAC-B10	2017		November	6	B17-BAAC-6-B10	2017-11-09	11	0	0	15	28	43		3.83721			0	0	QR	0					10	11
BAAC	BAAC	B17-BAAC-B	Average	BAAC-B2	B17-BAAC-B2	2017		November	6	B17-BAAC-6-B2	2017-11-09	21	0	0	16.6	16.4	33		10.5636			0	0	QR	0					10	11
BAAC	BAAC	B17-BAAC-B	Average	BAAC-B3	B17-BAAC-B3	2017		November	6	B17-BAAC-6-B3	2017-11-09																			10
BAAC	BAAC	B17-BAAC-B	Average	BAAC-B4	B17-BAAC-B4	2017		November	6	B17-BAAC-6-B4	2017-11-09																			10
BAAC	BAAC	B17-BAAC-B	Average	BAAC-B5	B17-BAAC-B5	2017		November	6	B17-BAAC-6-B5	2017-11-09	6	0	0	15.9	15.6	31.5		3.02857			0	0	QR	0					10	4
BAAC	BAAC	B17-BAAC-B	Average	BAAC-B6	B17-BAAC-B6	2017		November	6	B17-BAAC-6-B6	2017-11-09																			10
BAAC	BAAC	B17-BAAC-B	Average	BAAC-B7	B17-BAAC-B7	2017		November	6	B17-BAAC-6-B7	2017-11-09	4	0	0	17	15.8	32.8		2.07317			0	0	QR	0					10	3
BAAC	BAAC	B17-BAAC-B	Average	BAAC-B8	B17-BAAC-B8	2017		November	6	B17-BAAC-6-B8	2017-11-09	2	1	0	17	7.4	24.4		1.39344			0	0	QR	0					10	3
BAAC	BAAC	B17-BAAC-B	Average	BAAC-B9	B17-BAAC-B9	2017		November	6	B17-BAAC-6-B9	2017-11-09	4	0	0	13.7	18.2	31.9		1.71787			0	0	QR	0					10
BAAD	BAAD	B17-BAAD-A	Average	BAAD-A1	B17-BAAD-A1	2017		May	1	B17-BAAD-1-A1	2017-05-11	61	0	6				375	16.2667			1	0.05	QL	NA						5
BAAD	BAAD	B17-BAAD-A	Average	BAAD-A10	B17-BAAD-A10	2017		May	1	B17-BAAD-1-A10	2017-05-11	7	0	0				307	2.28013			0	0	QR	3						3
BAAD	BAAD	B17-BAAD-A	Average	BAAD-A2	B17-BAAD-A2	2017		May	1	B17-BAAD-1-A2	2017-05-11	8	0	0				364	2.1978			0	0	QR	3						8
BAAD	BAAD	B17-BAAD-A	Average	BAAD-A3	B17-BAAD-A3	2017		May	1	B17-BAAD-1-A3	2017-05-11	1	0	0				443	0.225734			0	0	QR	4						8
BAAD	BAAD	B17-BAAD-A	Average	BAAD-A4	B17-BAAD-A4	2017		May	1	B17-BAAD-1-A4	2017-05-11	31	0	4				436	7.11009			2	0.1	QR	3						3
BAAD	BAAD	B17-BAAD-A	Average	BAAD-A5	B17-BAAD-A5	2017		May	1	B17-BAAD-1-A5	2017-05-11	18	0	0				320	5.625			0	0	QR	3						8
BAAD	BAAD	B17-BAAD-A	Average	BAAD-A6	B17-BAAD-A6	2017		May	1	B17-BAAD-1-A6	2017-05-11	25	0	1				401	6.23441			2	0.1	VQ	NA						5
BAAD	BAAD	B17-BAAD-A	Average	BAAD-A7	B17-BAAD-A7	2017		May	1	B17-BAAD-1-A7	2017-05-11	22	0	0				401	5.48628			8	0.4	QR	4						10
BAAD	BAAD	B17-BAAD-A	Average	BAAD-A8	B17-BAAD-A8	2017		May	1	B17-BAAD-1-A8	2017-05-11	24	0	0				246	9.7561			1	0.05	QR	3						6
BAAD	BAAD	B17-BAAD-A	Average	BAAD-A9	B17-BAAD-A9	2017		May	1	B17-BAAD-1-A9	2017-05-11	12	0	0				408	2.94118			1	0.05	VQ	NA						5
BAAD	BAAD	B17-BAAD-B	Best	BAAD-B1	B17-BAAD-B1	2017		May	1	B17-BAAD-1-B1	2017-05-11													QR	3						8
BAAD	BAAD	B17-BAAD-B	Best	BAAD-B10	B17-BAAD-B10	2017		May	1	B17-BAAD-1-B10	2017-05-11													QR	4						7
BAAD	BAAD	B17-BAAD-B	Best	BAAD-B2	B17-BAAD-B2	2017		May	1	B17-BAAD-1-B2	2017-05-11	1	0	11				304	0.328947			2	0.1	QR	4						4
BAAD	BAAD	B17-BAAD-B	Best	BAAD-B3	B17-BAAD-B3	2017		May	1	B17-BAAD-1-B3	2017-05-11	1	0	6				371	0.269542			1	0.05	QR	3						4
BAAD	BAAD	B17-BAAD-B	Best	BAAD-B4	B17-BAAD-B4	2017		May	1	B17-BAAD-1-B4	2017-05-11													QR	3						4
BAAD	BAAD	B17-BAAD-B	Best	BAAD-B5	B17-BAAD-B5	2017		May	1	B17-BAAD-1-B5	2017-05-11	0	0	5				365	0			3	0.15	VQ	NA						5
BAAD	BAAD	B17-BAAD-B	Best	BAAD-B6	B17-BAAD-B6	2017		May	1	B17-BAAD-1-B6	2017-05-11	3	0	101				293	1.02389			0	0	.	NA						5
BAAD	BAAD	B17-BAAD-B	Best	BAAD-B7	B17-BAAD-B7	2017		May	1	B17-BAAD-1-B7	2017-05-11	0	0	6				417	0			1	0.05	QR	3						5
BAAD	BAAD	B17-BAAD-B	Best	BAAD-B8	B17-BAAD-B8	2017		May	1	B17-BAAD-1-B8	2017-05-11	0	0	12				359	0			0	0	QR	3						2
BAAD	BAAD	B17-BAAD-B	Best	BAAD-B9	B17-BAAD-B9	2017		May	1	B17-BAAD-1-B9	2017-05-11	0	0	16				353	0			2	0.1	QR	4						8
BAAD	BAAD	B17-BAAD-A	Average	BAAD-A1	B17-BAAD-A1	2017		June	2	B17-BAAD-2-A1	2017-06-06													QS	3						5
BAAD	BAAD	B17-BAAD-A	Average	BAAD-A10	B17-BAAD-A10	2017		June	2	B17-BAAD-2-A10	2017-06-06	9	0	0				250	3.6			0	0	QR	4						10
BAAD	BAAD	B17-BAAD-A	Average	BAAD-A2	B17-BAAD-A2	2017		June	2	B17-BAAD-2-A2	2017-06-06	3	0	0				319	0.940439			0	0	QS	2						6
BAAD	BAAD	B17-BAAD-A	Average	BAAD-A3	B17-BAAD-A3	2017		June	2	B17-BAAD-2-A3	2017-06-06	5	0	0				374	1.3369			0	0	QR	2						4
BAAD	BAAD	B17-BAAD-A	Average	BAAD-A4	B17-BAAD-A4	2017		June	2	B17-BAAD-2-A4	2017-06-06	7	0	0				331	2.1148			0	0	QR	4						9
BAAD	BAAD	B17-BAAD-A	Average	BAAD-A5	B17-BAAD-A5	2017		June	2	B17-BAAD-2-A5	2017-06-06	9	0	9				255	3.52941			0	0	QR	2						4
BAAD	BAAD	B17-BAAD-A	Average	BAAD-A6	B17-BAAD-A6	2017		June	2	B17-BAAD-2-A6	2017-06-06													QL	0						.
BAAD	BAAD	B17-BAAD-A	Average	BAAD-A7	B17-BAAD-A7	2017		June	2	B17-BAAD-2-A7	2017-06-06	21	0	0				311	6.75241			0	0	QS	3						6
BAAD	BAAD	B17-BAAD-A	Average	BAAD-A8	B17-BAAD-A8	2017		June	2	B17-BAAD-2-A8	2017-06-06													QL	0						.
BAAD	BAAD	B17-BAAD-A	Average	BAAD-A9	B17-BAAD-A9	2017		June	2	B17-BAAD-2-A9	2017-06-06	13	0	2				328	3.96341			0	0	QR	4						18
BAAD	BAAD	B17-BAAD-B	Best	BAAD-B1	B17-BAAD-B1	2017		June	2	B17-BAAD-2-B1	2017-06-07	2	0	25				196	1.02041			86	4.3	QR	5						5
BAAD	BAAD	B17-BAAD-B	Best	BAAD-B10	B17-BAAD-B10	2017		June	2	B17-BAAD-2-B10	2017-06-07	2	0	0					0.72809			0	0	QR	3						5
BAAD	BAAD	B17-BAAD-B	Best	BAAD-B2	B17-BAAD-B2	2017		June	2	B17-BAAD-2-B2	2017-06-07	1	0	1				321	0.311526			0	0	QR	4						11
BAAD	BAAD	B17-BAAD-B	Best	BAAD-B3	B17-BAAD-B3	2017		June	2	B17-BAAD-2-B3	2017-06-07	2	0	0				295	0.677966			0	0	QR	4						15
BAAD	BAAD	B17-BAAD-B	Best	BAAD-B4	B17-BAAD-B4	2017		June	2	B17-BAAD-2-B4	2017-06-07													QR	3						2
BAAD	BAAD	B17-BAAD-B	Best	BAAD-B5	B17-BAAD-B5	2017		June	2	B17-BAAD-2-B5	2017-06-07	2	0	9				309	0.647249			0	0	QR	3						18
BAAD	BAAD	B17-BAAD-B	Best	BAAD-B6	B17-BAAD-B6	2017		June	2	B17-BAAD-2-B6	2017-06-07	0	0	25				167	0			6	0.3	QR	4						3
BAAD	BAAD	B17-BAAD-B	Best	BAAD-B7	B17-BAAD-B7	2017		June	2	B17-BAAD-2-B7	2017-06-07	5	0	9				306	1.63399			0	0	QR	3						20
BAAD	BAAD	B17-BAAD-B	Best	BAAD-B8	B17-BAAD-B8	2017		June	2	B17-BAAD-2-B8	2017-06-07	5	0	30				320	1.5625			0	0	QR	2						12
BAAD	BAAD	B17-BAAD-B	Best	BAAD-B9	B17-BAAD-B9	2017		June	2	B17-BAAD-2-B9	2017-06-07	1	0	6				311	0.321543			0	0	QR	4						6
BAAD	BAAD	B17-BAAD-A	Average	BAAD-A1	B17-BAAD-A1	2017		July	3	B17-BAAD-3-A1	2017-07-03	9	0	0				335	2.68657			3	0.15	VQ	4						4
BAAD	BAAD	B17-BAAD-A	Average	BAAD-A10	B17-BAAD-A10	2017		July	3	B17-BAAD-3-A10	2017-07-03	6	0	1				265	2.26415			0	0	.	.						15
BAAD	BAAD	B17-BAAD-A	Average	BAAD-A2	B17-BAAD-A2	2017		July	3	B17-BAAD-3-A2	2017-07-03	2	0	0				259	0.772201			0	0	QR	3						8
BAAD	BAAD	B17-BAAD-A	Average	BAAD-A3	B17-BAAD-A3	2017		July	3	B17-BAAD-3-A3	2017-07-03	10	0	0				322	3.10559			0	0	R	2						5
BAAD	BAAD	B17-BAAD-A	Average	BAAD-A4	B17-BAAD-A4	2017		July	3	B17-BAAD-3-A4	2017-07-03	8	0	0				302	2.64901			0	0	QR	5						13
BAAD	BAAD	B17-BAAD-A	Average	BAAD-A5	B17-BAAD-A5	2017		July	3	B17-BAAD-3-A5	2017-07-03	7	0	0				330	2.12121			0	0	QR	3						4
BAAD	BAAD	B17-BAAD-A	Average	BAAD-A6	B17-BAAD-A6	2017		July	3	B17-BAAD-3-A6	2017-07-03	0	0	3				223	0			0	0	QL	0						1
BAAD	BAAD	B17-BAAD-A	Average	BAAD-A7	B17-BAAD-A7	2017		July	3	B17-BAAD-3-A7	2017-07-03	0	0	1				333	0			0	0	QR	4						7
BAAD	BAAD	B17-BAAD-A	Average	BAAD-A8	B17-BAAD-A8	2017		July	3	B17-BAAD-3-A8	2017-07-03	0	0	5				174	0			4	0.2	QL	0						.
BAAD	BAAD	B17-BAAD-A	Average	BAAD-A9	B17-BAAD-A9	2017		July	3	B17-BAAD-3-A9	2017-07-03	38	0	1				323	11.7647			3	0.15	QR	4						20
BAAD	BAAD	B17-BAAD-B	Best	BAAD-B1	B17-BAAD-B1	2017		July	3	B17-BAAD-3-B1	2017-07-03	1	0	0				270	0.37037			0	0	QR	4						6
BAAD	BAAD	B17-BAAD-B	Best	BAAD-B10	B17-BAAD-B10	2017		July	3	B17-BAAD-3-B10	2017-07-03	7	0	0				312	2.24359			3	0.15	QR	4						8
BAAD	BAAD	B17-BAAD-B	Best	BAAD-B2	B17-BAAD-B2	2017		July	3	B17-BAAD-3-B2	2017-07-03	0	0	2				320	0			0	0	QR	3						20
BAAD	BAAD	B17-BAAD-B	Best	BAAD-B3	B17-BAAD-B3	2017		July	3	B17-BAAD-3-B3	2017-07-03	1	0	1				271	0.369004			0	0	QR	4						25
BAAD	BAAD	B17-BAAD-B	Best	BAAD-B4	B17-BAAD-B4	2017		July	3	B17-BAAD-3-B4	2017-07-03	1	0	0				143	0.699301			0	0	QR	2						4
BAAD	BAAD	B17-BAAD-B	Best	BAAD-B5	B17-BAAD-B5	2017		July	3	B17-BAAD-3-B5	2017-07-03	2	0	0				288	0.694444			2	0.1	QR	4						23
BAAD	BAAD	B17-BAAD-B	Best	BAAD-B6	B17-BAAD-B6	2017		July	3	B17-BAAD-3-B6	2017-07-03	1	0	0				313	0.319489			0	0	QR	4						6
BAAD	BAAD	B17-BAAD-B	Best	BAAD-B7	B17-BAAD-B7	2017		July	3	B17-BAAD-3-B7	2017-07-03	6	0	3				330	1.81818			0	0	QL	0						12
BAAD	BAAD	B17-BAAD-B	Best	BAAD-B8	B17-BAAD-B8	2017		July	3	B17-BAAD-3-B8	2017-07-03	8	0	3				278	2.8777			0	0	QS	2						10
BAAD	BAAD	B17-BAAD-B	Best	BAAD-B9	B17-BAAD-B9	2017		July	3	B17-BAAD-3-B9	2017-07-03	2	0	0				327	0.611621			0	0	QR	4						7
BAAD	BAAD	B17-BAAD-A	Average	BAAD-A1	B17-BAAD-A1	2017		August	4	B17-BAAD-4-A1	2017-08-01	11	0	0	14.8	38.9	53.7	100	3			3	0.2	QR	4						6
BAAD	BAAD	B17-BAAD-A	Average	BAAD-A10	B17-BAAD-A10	2017		August	4	B17-BAAD-4-A10	2017-08-01	12	0	0	14	46.2	60.2	100	2.8			0	0	QR	4						6
BAAD	BAAD	B17-BAAD-A	Average	BAAD-A2	B17-BAAD-A2	2017		August	4	B17-BAAD-4-A2	2017-08-01	6	0	0	15.4	31.4	46.8	100	2			0	0	QR	4						15
BAAD	BAAD	B17-BAAD-A	Average	BAAD-A3	B17-BAAD-A3	2017		August	4	B17-BAAD-4-A3	2017-08-01													QS	1						2
BAAD	BAAD	B17-BAAD-A	Average	BAAD-A4	B17-BAAD-A4	2017		August	4	B17-BAAD-4-A4	2017-08-01	27	0	0	14.1	26.9	41	100	9.3			0	0	QR	3						8
BAAD	BAAD	B17-BAAD-A	Average	BAAD-A5	B17-BAAD-A5	2017		August	4	B17-BAAD-4-A5	2017-08-01	12	0	0	14.3	40.8	55.1	100	3.1			0	0	QR	2						8
BAAD	BAAD	B17-BAAD-A	Average	BAAD-A6	B17-BAAD-A6	2017		August	4	B17-BAAD-4-A6	2017-08-01
BAAD	BAAD	B17-BAAD-A	Average	BAAD-A7	B17-BAAD-A7	2017		August	4	B17-BAAD-4-A7	2017-08-01	20	0	0	14.9	30.2	45.1	100	6.6			0	0	QR	3						10
BAAD	BAAD	B17-BAAD-A	Average	BAAD-A8	B17-BAAD-A8	2017		August	4	B17-BAAD-4-A8	2017-08-01
BAAD	BAAD	B17-BAAD-A	Average	BAAD-A9	B17-BAAD-A9	2017		August	4	B17-BAAD-4-A9	2017-08-01	51	0	0	16.5	33.6	50.1	100	16.8			0	0	QR	3						10
BAAD	BAAD	B17-BAAD-B	Best	BAAD-B1	B17-BAAD-B1	2017		August	4	B17-BAAD-4-B1	2017-08-01	15	0	0	16.1	37.4	53.5	100	4.5			0	0	QR	4						6
BAAD	BAAD	B17-BAAD-B	Best	BAAD-B10	B17-BAAD-B10	2017		August	4	B17-BAAD-4-B10	2017-08-01	3	0	0	15.6	31.9	47.5	100	1			0	0	QR	3						8
BAAD	BAAD	B17-BAAD-B	Best	BAAD-B2	B17-BAAD-B2	2017		August	4	B17-BAAD-4-B2	2017-08-01	8	0	1	16.8	33.9	50.7	100	2.6			0	0	QR	3						10
BAAD	BAAD	B17-BAAD-B	Best	BAAD-B3	B17-BAAD-B3	2017		August	4	B17-BAAD-4-B3	2017-08-01	1	0	1	17.5	33.7	51.2	100	0.3			0	0	QR	3						15
BAAD	BAAD	B17-BAAD-B	Best	BAAD-B4	B17-BAAD-B4	2017		August	4	B17-BAAD-4-B4	2017-08-01	2	0	0			0	100	2			0	0	QS	2						2
BAAD	BAAD	B17-BAAD-B	Best	BAAD-B5	B17-BAAD-B5	2017		August	4	B17-BAAD-4-B5	2017-08-01	16	0	0	15.5	37.8	53.3	100	4.7			0	0	QR	3						15
BAAD	BAAD	B17-BAAD-B	Best	BAAD-B6	B17-BAAD-B6	2017		August	4	B17-BAAD-4-B6	2017-08-01	0	0	0	15.9	30	45.9	100	0			0	0	QR	3						15
BAAD	BAAD	B17-BAAD-B	Best	BAAD-B7	B17-BAAD-B7	2017		August	4	B17-BAAD-4-B7	2017-08-01	16	0	0	16.6	37.5	54.1	100	4.9			0	0	QR	3						10
BAAD	BAAD	B17-BAAD-B	Best	BAAD-B8	B17-BAAD-B8	2017		August	4	B17-BAAD-4-B8	2017-08-01	15	0	0	15.4	35.2	50.6	100	4.6			0	0	QR	4						8
BAAD	BAAD	B17-BAAD-B	Best	BAAD-B9	B17-BAAD-B9	2017		August	4	B17-BAAD-4-B9	2017-08-01	2	0	0	15.9	33.2	49.1	100	0.6			0	0	QR	4						10
BAAD	BAAD	B17-BAAD-A	Average	BAAD-A1	B17-BAAD-A1	2017		September	5	B17-BAAD-5-A1	2017-09-05	1	0	0	13	39.7	52.7	100	0.25			0	0	QR	4		0	2	1	10	18
BAAD	BAAD	B17-BAAD-A	Average	BAAD-A10	B17-BAAD-A10	2017		September	5	B17-BAAD-5-A10	2017-09-05	8	0	0	13.7	36	49.7	100	2.21			0	0	QR	3		1	0	1	10	8
BAAD	BAAD	B17-BAAD-A	Average	BAAD-A2	B17-BAAD-A2	2017		September	5	B17-BAAD-5-A2	2017-09-05	10	0	0	14.5	35.3	49.8	100	2.91			0	0	QR	3		2	0	1	10	12
BAAD	BAAD	B17-BAAD-A	Average	BAAD-A3	B17-BAAD-A3	2017		September	5	B17-BAAD-5-A3	2017-09-05	1	0	0	13	32.7	45.7	100	0.28			0	0	QR	3		0	1	1	10	4
BAAD	BAAD	B17-BAAD-A	Average	BAAD-A4	B17-BAAD-A4	2017		September	5	B17-BAAD-5-A4	2017-09-05	14	0	0	14.4	32.3	46.7	100	4.32			0	0	QR	2		2	0	1	10	8
BAAD	BAAD	B17-BAAD-A	Average	BAAD-A5	B17-BAAD-A5	2017		September	5	B17-BAAD-5-A5	2017-09-05	4	0	0	13.6	43.5	57.1	100	0.95			0	0	QR	4		1	0	1	10	0
BAAD	BAAD	B17-BAAD-A	Average	BAAD-A6	B17-BAAD-A6	2017		September	5	B17-BAAD-5-A6	2017-09-05						0										0	0		10
BAAD	BAAD	B17-BAAD-A	Average	BAAD-A7	B17-BAAD-A7	2017		September	5	B17-BAAD-5-A7	2017-09-05	2	0	0	14.2	30.5	44.7	100	0.64			0	0	QR	3		1	0	1	10	7
BAAD	BAAD	B17-BAAD-A	Average	BAAD-A8	B17-BAAD-A8	2017		September	5	B17-BAAD-5-A8	2017-09-05						0										0	0		10
BAAD	BAAD	B17-BAAD-A	Average	BAAD-A9	B17-BAAD-A9	2017		September	5	B17-BAAD-5-A9	2017-09-05	14	0	0	15.9	16	31.9	100	6.98			5	0.25	QS	1		1	0	1	10	3
BAAD	BAAD	B17-BAAD-B	Best	BAAD-B1	B17-BAAD-B1	2017		September	5	B17-BAAD-5-B1	2017-09-04	9	0	0	16.1	22.5	38.6	100	3.75			0	0	QR	4		0	1	1	10	8
BAAD	BAAD	B17-BAAD-B	Best	BAAD-B10	B17-BAAD-B10	2017		September	5	B17-BAAD-5-B10	2017-09-04	1	0	0	15.3	26.8	42.1	100	0.73			0	0	QR	4		1	0	1	10	8
BAAD	BAAD	B17-BAAD-B	Best	BAAD-B2	B17-BAAD-B2	2017		September	5	B17-BAAD-5-B2	2017-09-04	5	0	0	17.2	44.6	61.8	100	1.39			0	0	QS	3		1	0	1	10	10
BAAD	BAAD	B17-BAAD-B	Best	BAAD-B3	B17-BAAD-B3	2017		September	5	B17-BAAD-5-B3	2017-09-04	0	0	0	15.8	35.7	51.5	100	0			0	0	QR	4		1	0	1	10	10
BAAD	BAAD	B17-BAAD-B	Best	BAAD-B4	B17-BAAD-B4	2017		September	5	B17-BAAD-5-B4	2017-09-04																0	0	1	10
BAAD	BAAD	B17-BAAD-B	Best	BAAD-B5	B17-BAAD-B5	2017		September	5	B17-BAAD-5-B5	2017-09-04	1	0	0	17.2	40.2	57.4	100	0.3			0	0	QR	3		1	0	1	10	12
BAAD	BAAD	B17-BAAD-B	Best	BAAD-B6	B17-BAAD-B6	2017		September	5	B17-BAAD-5-B6	2017-09-04	0	0	0	15.9	37.9	53.8	100	0			0	0	QR	4		1	1	1	10	15
BAAD	BAAD	B17-BAAD-B	Best	BAAD-B7	B17-BAAD-B7	2017		September	5	B17-BAAD-5-B7	2017-09-04	0	0	8	15.2	30.2	45.4	100	0			0	0	QR	3		0	1	1	10	15
BAAD	BAAD	B17-BAAD-B	Best	BAAD-B8	B17-BAAD-B8	2017		September	5	B17-BAAD-5-B8	2017-09-04	9	0	0	13.1	44.5	57.6	100	0			0	0	QR	3		1	1	1	10	15
BAAD	BAAD	B17-BAAD-B	Best	BAAD-B9	B17-BAAD-B9	2017		September	5	B17-BAAD-5-B9	2017-09-04	2	0	1	17.1	29.6	46.7	100	3.28			0	0	QR	3		1	0	1	10	12
BAAD	BAAD	B17-BAAD-A	Average	BAAD-A1	B17-BAAD-A1	2017		October	6	B17-BAAD-6-A1	2017-10-12	2	0	0	15.9	35.7	51.6		0.616279			0	0	QR	4			2	1	10	7
BAAD	BAAD	B17-BAAD-A	Average	BAAD-A10	B17-BAAD-A10	2017		October	6	B17-BAAD-6-A10	2017-10-12	16	0	0	16.1	39.2	55.3		4.65823			0	0	QR	4		1		1	10	5
BAAD	BAAD	B17-BAAD-A	Average	BAAD-A2	B17-BAAD-A2	2017		October	6	B17-BAAD-6-A2	2017-10-12	20	0	0	14.1	37.3	51.4		5.48638			0	0	QR	3		2		1	10	5
BAAD	BAAD	B17-BAAD-A	Average	BAAD-A3	B17-BAAD-A3	2017		October	6	B17-BAAD-6-A3	2017-10-12	0	0	0	15.8	32.5	48.3		0			0	0	QR	2				1	10	2
BAAD	BAAD	B17-BAAD-A	Average	BAAD-A4	B17-BAAD-A4	2017		October	6	B17-BAAD-6-A4	2017-10-12	0	0	0	16.7	41.7	58.4		0			0	0	QR	4		2		1	10	6
BAAD	BAAD	B17-BAAD-A	Average	BAAD-A5	B17-BAAD-A5	2017		October	6	B17-BAAD-6-A5	2017-10-12	18	0	0	15.1	26.6	41.7		6.51799					QR	3		1		1	10	3
BAAD	BAAD	B17-BAAD-A	Average	BAAD-A6	B17-BAAD-A6	2017		October	6	B17-BAAD-6-A6	2017-10-12																			10
BAAD	BAAD	B17-BAAD-A	Average	BAAD-A7	B17-BAAD-A7	2017		October	6	B17-BAAD-6-A7	2017-10-12	15	0	0	15.5	32.3	47.8		4.86402			0	0	QR	3		1		1	10	3
BAAD	BAAD	B17-BAAD-A	Average	BAAD-A8	B17-BAAD-A8	2017		October	6	B17-BAAD-6-A8	2017-10-12																			10
BAAD	BAAD	B17-BAAD-A	Average	BAAD-A9	B17-BAAD-A9	2017		October	6	B17-BAAD-6-A9	2017-10-12																			10
BAAD	BAAD	B17-BAAD-B	Best	BAAD-B1	B17-BAAD-B1	2017		October	6	B17-BAAD-6-B1	2017-10-12	38	0	0	15.7	23.4	39.1		15.2583			0	0	QS	2			1	1	10	4
BAAD	BAAD	B17-BAAD-B	Best	BAAD-B10	B17-BAAD-B10	2017		October	6	B17-BAAD-6-B10	2017-10-12	10	0	0	16.1	29.2	45.3		3.55408			0	0	QS	3		1		1	10	4
BAAD	BAAD	B17-BAAD-B	Best	BAAD-B2	B17-BAAD-B2	2017		October	6	B17-BAAD-6-B2	2017-10-12	8	0	0	13.9	23.8	37.7		2.9496			6	0.3	QR	3		1		1	10	5
BAAD	BAAD	B17-BAAD-B	Best	BAAD-B3	B17-BAAD-B3	2017		October	6	B17-BAAD-6-B3	2017-10-12	21	0	0	15.5	38.8	54.3		5.99448			0	0	QS	3		1		1	10	6
BAAD	BAAD	B17-BAAD-B	Best	BAAD-B4	B17-BAAD-B4	2017		October	6	B17-BAAD-6-B4	2017-10-12	23	0	0	15.8	40.4	56.2		6.46619			0	0	QS	3				1	10	3
BAAD	BAAD	B17-BAAD-B	Best	BAAD-B5	B17-BAAD-B5	2017		October	6	B17-BAAD-6-B5	2017-10-12	10	0	0	15.5	37.2	52.7		2.94118			6	0.3	QS	3		1		1	10	5
BAAD	BAAD	B17-BAAD-B	Best	BAAD-B6	B17-BAAD-B6	2017		October	6	B17-BAAD-6-B6	2017-10-12	8	0	0	14.4	31.8	46.2		2.49351			0	0	QR	3		1	1	1	10	8
BAAD	BAAD	B17-BAAD-B	Best	BAAD-B7	B17-BAAD-B7	2017		October	6	B17-BAAD-6-B7	2017-10-12	18	0	0	13.3	41.9	55.2		4.33696			0	0	QR	3			1	1	10	4
BAAD	BAAD	B17-BAAD-B	Best	BAAD-B8	B17-BAAD-B8	2017		October	6	B17-BAAD-6-B8	2017-10-12	27	0	1	12.8	38.5	51.3		6.72007			0	0	QS	3		2		1	10	5
BAAD	BAAD	B17-BAAD-B	Best	BAAD-B9	B17-BAAD-B9	2017		October	6	B17-BAAD-6-B9	2017-10-12	61	0	0	13.8	27.2	41		20.5317			0	0	QR	3		1		1	10	3
BAAE	BAAE-AB	B17-BAAE-A	Average	BAAE-A1	B17-BAAE-A1	2017		May	1	B17-BAAE-1-A1	2017-05-19	0	0	8					0				0	QR	4.75						9.5
BAAE	BAAE-AB	B17-BAAE-A	Average	BAAE-A10	B17-BAAE-A10	2017		May	1	B17-BAAE-1-A10	2017-05-19	0	0	0					0				0.05	QR	4						11
BAAE	BAAE-AB	B17-BAAE-A	Average	BAAE-A2	B17-BAAE-A2	2017		May	1	B17-BAAE-1-A2	2017-05-19	0	0	0					0				0.3	QR	2						3
BAAE	BAAE-AB	B17-BAAE-A	Average	BAAE-A3	B17-BAAE-A3	2017		May	1	B17-BAAE-1-A3	2017-05-19	2	0	0					0.94				0	QR	3						7
BAAE	BAAE-AB	B17-BAAE-A	Average	BAAE-A4	B17-BAAE-A4	2017		May	1	B17-BAAE-1-A4	2017-05-19	0	0	0					0				0.3	QL	NA						3
BAAE	BAAE-AB	B17-BAAE-A	Average	BAAE-A5	B17-BAAE-A5	2017		May	1	B17-BAAE-1-A5	2017-05-19	0	0	0					0				0.15	QR	4.5						12
BAAE	BAAE-AB	B17-BAAE-A	Average	BAAE-A6	B17-BAAE-A6	2017		May	1	B17-BAAE-1-A6	2017-05-19	1	0	0					0.37				0.25	QR	0.5						15
BAAE	BAAE-AB	B17-BAAE-A	Average	BAAE-A7	B17-BAAE-A7	2017		May	1	B17-BAAE-1-A7	2017-05-19	0	0	1					0				0.05	QS	4.5						17
BAAE	BAAE-AB	B17-BAAE-A	Average	BAAE-A8	B17-BAAE-A8	2017		May	1	B17-BAAE-1-A8	2017-05-19	0	0	0					0				0.05	QR	5						14
BAAE	BAAE-AB	B17-BAAE-A	Average	BAAE-A9	B17-BAAE-A9	2017		May	1	B17-BAAE-1-A9	2017-05-19	0	0	0					0				0.2	QR	4						10
BAAE	BAAE-AB	B17-BAAE-B	Best	BAAE-B1	B17-BAAE-B1	2017		May	1	B17-BAAE-1-B1	2017-05-19	5	0	4					1.96				0.1	QS	4.5						15
BAAE	BAAE-AB	B17-BAAE-B	Best	BAAE-B10	B17-BAAE-B10	2017		May	1	B17-BAAE-1-B10	2017-05-19	1	0	3					0.46				0	QR	4						10
BAAE	BAAE-AB	B17-BAAE-B	Best	BAAE-B2	B17-BAAE-B2	2017		May	1	B17-BAAE-1-B2	2017-05-19	0	0	0					0				0	QR	4						16
BAAE	BAAE-AB	B17-BAAE-B	Best	BAAE-B3	B17-BAAE-B3	2017		May	1	B17-BAAE-1-B3	2017-05-19	0	0	0					0				0.2	VQ	4						6
BAAE	BAAE-AB	B17-BAAE-B	Best	BAAE-B4	B17-BAAE-B4	2017		May	1	B17-BAAE-1-B4	2017-05-19	0	0	0					0				0.6	QR	4.5						12
BAAE	BAAE-AB	B17-BAAE-B	Best	BAAE-B5	B17-BAAE-B5	2017		May	1	B17-BAAE-1-B5	2017-05-19	0	0	0					0				0	QR	4.5						10
BAAE	BAAE-AB	B17-BAAE-B	Best	BAAE-B6	B17-BAAE-B6	2017		May	1	B17-BAAE-1-B6	2017-05-19	0	0	1					0				0.05	QR	4						8
BAAE	BAAE-AB	B17-BAAE-B	Best	BAAE-B7	B17-BAAE-B7	2017		May	1	B17-BAAE-1-B7	2017-05-19	0	0	7					0				0.1	QR	4						9
BAAE	BAAE-AB	B17-BAAE-B	Best	BAAE-B8	B17-BAAE-B8	2017		May	1	B17-BAAE-1-B8	2017-05-19	1	0	0					0.52				0.05	QR	4.5						18
BAAE	BAAE-AB	B17-BAAE-B	Best	BAAE-B9	B17-BAAE-B9	2017		May	1	B17-BAAE-1-B9	2017-05-19	0	0	1					0				0.2	QR	4						11
BAAE	BAAE-CD	B17-BAAE-C	Average	BAAE-C1	B17-BAAE-C1	2017		May	1	B17-BAAE-1-C1	2017-05-16	0	0	4					0				0.7	QR	4						11
BAAE	BAAE-CD	B17-BAAE-C	Average	BAAE-C10	B17-BAAE-C10	2017		May	1	B17-BAAE-1-C10	2017-05-16	0	0	1					0				0.35	QS	5						6
BAAE	BAAE-CD	B17-BAAE-C	Average	BAAE-C2	B17-BAAE-C2	2017		May	1	B17-BAAE-1-C2	2017-05-16	1	0	0					0.38				0	QR	4						5.5
BAAE	BAAE-CD	B17-BAAE-C	Average	BAAE-C3	B17-BAAE-C3	2017		May	1	B17-BAAE-1-C3	2017-05-16	1	0	0					0.31				0.75	QR	4						15.5
BAAE	BAAE-CD	B17-BAAE-C	Average	BAAE-C4	B17-BAAE-C4	2017		May	1	B17-BAAE-1-C4	2017-05-16	1	0	6					0.35				0.15	QR	3						8
BAAE	BAAE-CD	B17-BAAE-C	Average	BAAE-C5	B17-BAAE-C5	2017		May	1	B17-BAAE-1-C5	2017-05-16	0	0	2					0				0	QS	3.5						11
BAAE	BAAE-CD	B17-BAAE-C	Average	BAAE-C6	B17-BAAE-C6	2017		May	1	B17-BAAE-1-C6	2017-05-16	0	0	0					0				0	QR	3						5
BAAE	BAAE-CD	B17-BAAE-C	Average	BAAE-C7	B17-BAAE-C7	2017		May	1	B17-BAAE-1-C7	2017-05-16	0	0	0					0				0.25	QR	3.5						12
BAAE	BAAE-CD	B17-BAAE-C	Average	BAAE-C8	B17-BAAE-C8	2017		May	1	B17-BAAE-1-C8	2017-05-16	0	0	1					0				0	QS	5						8
BAAE	BAAE-CD	B17-BAAE-C	Average	BAAE-C9	B17-BAAE-C9	2017		May	1	B17-BAAE-1-C9	2017-05-16	0	0	3					0				0.1	QR	3						10
BAAE	BAAE-CD	B17-BAAE-D	Best	BAAE-D1	B17-BAAE-D1	2017		May	1	B17-BAAE-1-D1	2017-05-16	0	0	1					0				0.25	QR	4						6
BAAE	BAAE-CD	B17-BAAE-D	Best	BAAE-D10	B17-BAAE-D10	2017		May	1	B17-BAAE-1-D10	2017-05-16	0	0	9					0				0.05	QL	NA						8
BAAE	BAAE-CD	B17-BAAE-D	Best	BAAE-D2	B17-BAAE-D2	2017		May	1	B17-BAAE-1-D2	2017-05-16	0	0	0					0				0.8	QS	2						1
BAAE	BAAE-CD	B17-BAAE-D	Best	BAAE-D3	B17-BAAE-D3	2017		May	1	B17-BAAE-1-D3	2017-05-16	0	0	4					0				0	QR	4						16
BAAE	BAAE-CD	B17-BAAE-D	Best	BAAE-D4	B17-BAAE-D4	2017		May	1	B17-BAAE-1-D4	2017-05-16	0	0	3					0				0	QR	4						9
BAAE	BAAE-CD	B17-BAAE-D	Best	BAAE-D5	B17-BAAE-D5	2017		May	1	B17-BAAE-1-D5	2017-05-16	0	0	4					0				0.05	QR	2						10
BAAE	BAAE-CD	B17-BAAE-D	Best	BAAE-D6	B17-BAAE-D6	2017		May	1	B17-BAAE-1-D6	2017-05-16	0	0	3					0				0.1	QR	3.5						12
BAAE	BAAE-CD	B17-BAAE-D	Best	BAAE-D7	B17-BAAE-D7	2017		May	1	B17-BAAE-1-D7	2017-05-16	0	0	1					0				0	QR	4						14
BAAE	BAAE-CD	B17-BAAE-D	Best	BAAE-D8	B17-BAAE-D8	2017		May	1	B17-BAAE-1-D8	2017-05-16	0	0	2					0				0.35	QR	2.5						13
BAAE	BAAE-CD	B17-BAAE-D	Best	BAAE-D9	B17-BAAE-D9	2017		May	1	B17-BAAE-1-D9	2017-05-16	0	0	1					0				0.1	QR	2.5						16
BAAE	BAAE-EF	B17-BAAE-E	Average	BAAE-E1	B17-BAAE-E1	2017		May	1	B17-BAAE-1-E1	2017-05-17	0	0	0					0				0	QR	4						10
BAAE	BAAE-EF	B17-BAAE-E	Average	BAAE-E10	B17-BAAE-E10	2017		May	1	B17-BAAE-1-E10	2017-05-17	0	0	0					0				0.05	QR	3						13
BAAE	BAAE-EF	B17-BAAE-E	Average	BAAE-E2	B17-BAAE-E2	2017		May	1	B17-BAAE-1-E2	2017-05-17	2	0	1					0.62				0.2	QR	2						14
BAAE	BAAE-EF	B17-BAAE-E	Average	BAAE-E3	B17-BAAE-E3	2017		May	1	B17-BAAE-1-E3	2017-05-17	1	0	0					0.34				1.1	QR	4						7
BAAE	BAAE-EF	B17-BAAE-E	Average	BAAE-E4	B17-BAAE-E4	2017		May	1	B17-BAAE-1-E4	2017-05-17	2	0	1					0.68				0.2	QR	4.5						8.5
BAAE	BAAE-EF	B17-BAAE-E	Average	BAAE-E5	B17-BAAE-E5	2017		May	1	B17-BAAE-1-E5	2017-05-17	1	0	0					0.31				0.15	QR	4						15
BAAE	BAAE-EF	B17-BAAE-E	Average	BAAE-E6	B17-BAAE-E6	2017		May	1	B17-BAAE-1-E6	2017-05-17	0	0	0					0				0	QS	4.5						15
BAAE	BAAE-EF	B17-BAAE-E	Average	BAAE-E7	B17-BAAE-E7	2017		May	1	B17-BAAE-1-E7	2017-05-17	0	0	0					0				0.1	QR	4						12
BAAE	BAAE-EF	B17-BAAE-E	Average	BAAE-E8	B17-BAAE-E8	2017		May	1	B17-BAAE-1-E8	2017-05-17	1	0	0					0.39				1.35	LW	NA						3.5
BAAE	BAAE-EF	B17-BAAE-E	Average	BAAE-E9	B17-BAAE-E9	2017		May	1	B17-BAAE-1-E9	2017-05-17	0	0	2					0				0	QS	0.25						9
BAAE	BAAE-EF	B17-BAAE-F	Best	BAAE-F1	B17-BAAE-F1	2017		May	1	B17-BAAE-1-F1	2017-05-17	0	0	0					0				0	QR	4						13
BAAE	BAAE-EF	B17-BAAE-F	Best	BAAE-F10	B17-BAAE-F10	2017		May	1	B17-BAAE-1-F10	2017-05-17	0	0	0					0				0.35	QR	5						8
BAAE	BAAE-EF	B17-BAAE-F	Best	BAAE-F2	B17-BAAE-F2	2017		May	1	B17-BAAE-1-F2	2017-05-17	0	0	0					0				0.65	QR	3.75						4
BAAE	BAAE-EF	B17-BAAE-F	Best	BAAE-F3	B17-BAAE-F3	2017		May	1	B17-BAAE-1-F3	2017-05-17	2	0	17					0.62				0.2	QL	NA						5
BAAE	BAAE-EF	B17-BAAE-F	Best	BAAE-F4	B17-BAAE-F4	2017		May	1	B17-BAAE-1-F4	2017-05-17	0	0	0					0				0.1	QR	3						12
BAAE	BAAE-EF	B17-BAAE-F	Best	BAAE-F5	B17-BAAE-F5	2017		May	1	B17-BAAE-1-F5	2017-05-17	0	0	2					0				0.3	QR	4						15
BAAE	BAAE-EF	B17-BAAE-F	Best	BAAE-F6	B17-BAAE-F6	2017		May	1	B17-BAAE-1-F6	2017-05-17	0	0	0					0				0.4	QR	4						11
BAAE	BAAE-EF	B17-BAAE-F	Best	BAAE-F7	B17-BAAE-F7	2017		May	1	B17-BAAE-1-F7	2017-05-17	0	0	2					0				0	QR	5						11
BAAE	BAAE-EF	B17-BAAE-F	Best	BAAE-F8	B17-BAAE-F8	2017		May	1	B17-BAAE-1-F8	2017-05-17	0	0	2					0				0	QR	4						10
BAAE	BAAE-EF	B17-BAAE-F	Best	BAAE-F9	B17-BAAE-F9	2017		May	1	B17-BAAE-1-F9	2017-05-17	1	0	0					0.3				0.3	QR	5						15
BAAE	BAAE-AB	B17-BAAE-A	Average	BAAE-A1	B17-BAAE-A1	2017		June	2	B17-BAAE-2-A1	2017-06-13	2	0	8					0.8				0	QL	NA						5
BAAE	BAAE-AB	B17-BAAE-A	Average	BAAE-A10	B17-BAAE-A10	2017		June	2	B17-BAAE-2-A10	2017-06-13	2	0	1					0.65				0	VQ	NA						13
BAAE	BAAE-AB	B17-BAAE-A	Average	BAAE-A2	B17-BAAE-A2	2017		June	2	B17-BAAE-2-A2	2017-06-13	3	0	15					0.89				0	QS	2.5						6
BAAE	BAAE-AB	B17-BAAE-A	Average	BAAE-A3	B17-BAAE-A3	2017		June	2	B17-BAAE-2-A3	2017-06-13	0	0	0					0				0	QR	4.5						6
BAAE	BAAE-AB	B17-BAAE-A	Average	BAAE-A4	B17-BAAE-A4	2017		June	2	B17-BAAE-2-A4	2017-06-13	5	0	37					1.79				0	QL	NA						4
BAAE	BAAE-AB	B17-BAAE-A	Average	BAAE-A5	B17-BAAE-A5	2017		June	2	B17-BAAE-2-A5	2017-06-13	1	0	1					0.28				0	QR	4						14
BAAE	BAAE-AB	B17-BAAE-A	Average	BAAE-A6	B17-BAAE-A6	2017		June	2	B17-BAAE-2-A6	2017-06-13	1	0	1					0.32				0.9	QR	4						22
BAAE	BAAE-AB	B17-BAAE-A	Average	BAAE-A7	B17-BAAE-A7	2017		June	2	B17-BAAE-2-A7	2017-06-13	2	0	0					0.61				0.05	VQ	NA						12
BAAE	BAAE-AB	B17-BAAE-A	Average	BAAE-A8	B17-BAAE-A8	2017		June	2	B17-BAAE-2-A8	2017-06-13	3	0	1					0.93				0	QR	3.5						14
BAAE	BAAE-AB	B17-BAAE-A	Average	BAAE-A9	B17-BAAE-A9	2017		June	2	B17-BAAE-2-A9	2017-06-13	2	0	0					0.61				0	QR	4						7
BAAE	BAAE-AB	B17-BAAE-B	Best	BAAE-B1	B17-BAAE-B1	2017		June	2	B17-BAAE-2-B1	2017-06-13	5	0	9					1.62				0	QR	3.5						18
BAAE	BAAE-AB	B17-BAAE-B	Best	BAAE-B10	B17-BAAE-B10	2017		June	2	B17-BAAE-2-B10	2017-06-13	0	0	2					0				0	QR	4						12
BAAE	BAAE-AB	B17-BAAE-B	Best	BAAE-B2	B17-BAAE-B2	2017		June	2	B17-BAAE-2-B2	2017-06-13	0	0	1					0				0	QR	3.5						16
BAAE	BAAE-AB	B17-BAAE-B	Best	BAAE-B3	B17-BAAE-B3	2017		June	2	B17-BAAE-2-B3	2017-06-13	0	0	0					0				0.05	VQ	NA						4
BAAE	BAAE-AB	B17-BAAE-B	Best	BAAE-B4	B17-BAAE-B4	2017		June	2	B17-BAAE-2-B4	2017-06-13	1	0	1					0.28				0	VQ	NA						7
BAAE	BAAE-AB	B17-BAAE-B	Best	BAAE-B5	B17-BAAE-B5	2017		June	2	B17-BAAE-2-B5	2017-06-13	3	0	3					0.95				0	VQ	NA						6
BAAE	BAAE-AB	B17-BAAE-B	Best	BAAE-B6	B17-BAAE-B6	2017		June	2	B17-BAAE-2-B6	2017-06-13	2	0	1					0.69				0	QR	3						7
BAAE	BAAE-AB	B17-BAAE-B	Best	BAAE-B7	B17-BAAE-B7	2017		June	2	B17-BAAE-2-B7	2017-06-13	0	0	1					0				0	QR	4						12
BAAE	BAAE-AB	B17-BAAE-B	Best	BAAE-B8	B17-BAAE-B8	2017		June	2	B17-BAAE-2-B8	2017-06-13	5	0	0					2.23				0.05	QR	4						18
BAAE	BAAE-AB	B17-BAAE-B	Best	BAAE-B9	B17-BAAE-B9	2017		June	2	B17-BAAE-2-B9	2017-06-13	1	0	3					0.78				0	QR	3						12
BAAE	BAAE-CD	B17-BAAE-C	Average	BAAE-C1	B17-BAAE-C1	2017		June	2	B17-BAAE-2-C1	2017-06-12	1	0	0					0.33				0	QR	3						10
BAAE	BAAE-CD	B17-BAAE-C	Average	BAAE-C10	B17-BAAE-C10	2017		June	2	B17-BAAE-2-C10	2017-06-12	0	0	0					0				0.3	QR	3.5						6
BAAE	BAAE-CD	B17-BAAE-C	Average	BAAE-C2	B17-BAAE-C2	2017		June	2	B17-BAAE-2-C2	2017-06-12	0	0	0					0				0	QR	4.5						9
BAAE	BAAE-CD	B17-BAAE-C	Average	BAAE-C3	B17-BAAE-C3	2017		June	2	B17-BAAE-2-C3	2017-06-12	0	0	1					0				0	QR	4						16
BAAE	BAAE-CD	B17-BAAE-C	Average	BAAE-C4	B17-BAAE-C4	2017		June	2	B17-BAAE-2-C4	2017-06-12	0	0	5					0				0	VQ	4						10
BAAE	BAAE-CD	B17-BAAE-C	Average	BAAE-C5	B17-BAAE-C5	2017		June	2	B17-BAAE-2-C5	2017-06-12	7	0	1					1.86				0	QR	3						10
BAAE	BAAE-CD	B17-BAAE-C	Average	BAAE-C6	B17-BAAE-C6	2017		June	2	B17-BAAE-2-C6	2017-06-12	0	0	1					0				0.1	QL	NA						4
BAAE	BAAE-CD	B17-BAAE-C	Average	BAAE-C7	B17-BAAE-C7	2017		June	2	B17-BAAE-2-C7	2017-06-12	0	0	0					0				0	QR	4						12
BAAE	BAAE-CD	B17-BAAE-C	Average	BAAE-C8	B17-BAAE-C8	2017		June	2	B17-BAAE-2-C8	2017-06-12	2	0	0					0.48				0	QR	4						15
BAAE	BAAE-CD	B17-BAAE-C	Average	BAAE-C9	B17-BAAE-C9	2017		June	2	B17-BAAE-2-C9	2017-06-12	2	0	1					0.58				0	QS	4						19
BAAE	BAAE-CD	B17-BAAE-D	Best	BAAE-D1	B17-BAAE-D1	2017		June	2	B17-BAAE-2-D1	2017-06-12	0	0	1					0				0.55	QR	4						8
BAAE	BAAE-CD	B17-BAAE-D	Best	BAAE-D10	B17-BAAE-D10	2017		June	2	B17-BAAE-2-D10	2017-06-12	0	0	0					0				0	QR	3						6
BAAE	BAAE-CD	B17-BAAE-D	Best	BAAE-D2	B17-BAAE-D2	2017		June	2	B17-BAAE-2-D2	2017-06-12	0	0	0					0				0	QS	1						1
BAAE	BAAE-CD	B17-BAAE-D	Best	BAAE-D3	B17-BAAE-D3	2017		June	2	B17-BAAE-2-D3	2017-06-12	0	0	0					0				0.1	QR							15
BAAE	BAAE-CD	B17-BAAE-D	Best	BAAE-D4	B17-BAAE-D4	2017		June	2	B17-BAAE-2-D4	2017-06-12	0	0	0					0				0	QR	4						18
BAAE	BAAE-CD	B17-BAAE-D	Best	BAAE-D5	B17-BAAE-D5	2017		June	2	B17-BAAE-2-D5	2017-06-12	2	0	1					0.6				0	QR	3.5						6
BAAE	BAAE-CD	B17-BAAE-D	Best	BAAE-D6	B17-BAAE-D6	2017		June	2	B17-BAAE-2-D6	2017-06-12	0	0	0					0				0.05	QL	3						8
BAAE	BAAE-CD	B17-BAAE-D	Best	BAAE-D7	B17-BAAE-D7	2017		June	2	B17-BAAE-2-D7	2017-06-12	1	0	1					0.32				0	QS	4						12
BAAE	BAAE-CD	B17-BAAE-D	Best	BAAE-D8	B17-BAAE-D8	2017		June	2	B17-BAAE-2-D8	2017-06-12	1	0	1					0.31				0	QR	4.5						11
BAAE	BAAE-CD	B17-BAAE-D	Best	BAAE-D9	B17-BAAE-D9	2017		June	2	B17-BAAE-2-D9	2017-06-12	0	0	0					0				0	QNS	3						10
BAAE	BAAE-EF	B17-BAAE-E	Average	BAAE-E1	B17-BAAE-E1	2017		June	2	B17-BAAE-2-E1	2017-06-12	0	0	0					0				0	QR	2						17
BAAE	BAAE-EF	B17-BAAE-E	Average	BAAE-E10	B17-BAAE-E10	2017		June	2	B17-BAAE-2-E10	2017-06-12	0	0	0					0				0	VQ	NA						10
BAAE	BAAE-EF	B17-BAAE-E	Average	BAAE-E2	B17-BAAE-E2	2017		June	2	B17-BAAE-2-E2	2017-06-12	0	0	0					0				0	QR	2.5						13
BAAE	BAAE-EF	B17-BAAE-E	Average	BAAE-E3	B17-BAAE-E3	2017		June	2	B17-BAAE-2-E3	2017-06-12	1	0	0					0.32				0	QR	4						10
BAAE	BAAE-EF	B17-BAAE-E	Average	BAAE-E4	B17-BAAE-E4	2017		June	2	B17-BAAE-2-E4	2017-06-12	3	0	0					0.91				0	QR	3						15
BAAE	BAAE-EF	B17-BAAE-E	Average	BAAE-E5	B17-BAAE-E5	2017		June	2	B17-BAAE-2-E5	2017-06-12	1	0	1					0.81				0	QL	NA						7
BAAE	BAAE-EF	B17-BAAE-E	Average	BAAE-E6	B17-BAAE-E6	2017		June	2	B17-BAAE-2-E6	2017-06-12	3	0	2					0.81				0	VQ	NA						16
BAAE	BAAE-EF	B17-BAAE-E	Average	BAAE-E7	B17-BAAE-E7	2017		June	2	B17-BAAE-2-E7	2017-06-12	2	0	3					0.56				0	QR	4						15
BAAE	BAAE-EF	B17-BAAE-E	Average	BAAE-E8	B17-BAAE-E8	2017		June	2	B17-BAAE-2-E8	2017-06-12	0	0	15					0				0.05	QS	1						2
BAAE	BAAE-EF	B17-BAAE-E	Average	BAAE-E9	B17-BAAE-E9	2017		June	2	B17-BAAE-2-E9	2017-06-12	0	0	0					0				0	QR	3.5						8
BAAE	BAAE-EF	B17-BAAE-F	Best	BAAE-F1	B17-BAAE-F1	2017		June	2	B17-BAAE-2-F1	2017-06-12	0	0	18					0				0	QNS	3						6
BAAE	BAAE-EF	B17-BAAE-F	Best	BAAE-F10	B17-BAAE-F10	2017		June	2	B17-BAAE-2-F10	2017-06-12	0	0	1					0				0	QR	4						8
BAAE	BAAE-EF	B17-BAAE-F	Best	BAAE-F2	B17-BAAE-F2	2017		June	2	B17-BAAE-2-F2	2017-06-12	5	0	0					1.85				0	QR	4						12
BAAE	BAAE-EF	B17-BAAE-F	Best	BAAE-F3	B17-BAAE-F3	2017		June	2	B17-BAAE-2-F3	2017-06-12	3	0	1					1.03				0	QR	3.5						5
BAAE	BAAE-EF	B17-BAAE-F	Best	BAAE-F4	B17-BAAE-F4	2017		June	2	B17-BAAE-2-F4	2017-06-12	0	0	2					0				0	QR	4.5						14
BAAE	BAAE-EF	B17-BAAE-F	Best	BAAE-F5	B17-BAAE-F5	2017		June	2	B17-BAAE-2-F5	2017-06-12	0	0	14					0				0	VQ	NA						12
BAAE	BAAE-EF	B17-BAAE-F	Best	BAAE-F6	B17-BAAE-F6	2017		June	2	B17-BAAE-2-F6	2017-06-12	0	0	1					0				0	QR	4						16
BAAE	BAAE-EF	B17-BAAE-F	Best	BAAE-F7	B17-BAAE-F7	2017		June	2	B17-BAAE-2-F7	2017-06-12	2	0	2					0.68				0	QR	3.5						12
BAAE	BAAE-EF	B17-BAAE-F	Best	BAAE-F8	B17-BAAE-F8	2017		June	2	B17-BAAE-2-F8	2017-06-12	1	0	3					0.42				0	QR	4						5
BAAE	BAAE-EF	B17-BAAE-F	Best	BAAE-F9	B17-BAAE-F9	2017		June	2	B17-BAAE-2-F9	2017-06-12	1	0	27					0.31				0	QL	NA						6
BAAE	BAAE-AB	B17-BAAE-A	Average	BAAE-A1	B17-BAAE-A1	2017		July	3	B17-BAAE-3-A1	2017-07-12	1	0	1					0.43				0.1	QR	3						6
BAAE	BAAE-AB	B17-BAAE-A	Average	BAAE-A10	B17-BAAE-A10	2017		July	3	B17-BAAE-3-A10	2017-07-12	1	0	0					0.3				0.6	QR	5						4
BAAE	BAAE-AB	B17-BAAE-A	Average	BAAE-A2	B17-BAAE-A2	2017		July	3	B17-BAAE-3-A2	2017-07-12	8	0	0					2.41				0	VQ	0						5
BAAE	BAAE-AB	B17-BAAE-A	Average	BAAE-A3	B17-BAAE-A3	2017		July	3	B17-BAAE-3-A3	2017-07-12	1	0	0					0.37				0.05	QR	3						5
BAAE	BAAE-AB	B17-BAAE-A	Average	BAAE-A4	B17-BAAE-A4	2017		July	3	B17-BAAE-3-A4	2017-07-12	5	0	2					2.1				0	QL	NA						6
BAAE	BAAE-AB	B17-BAAE-A	Average	BAAE-A5	B17-BAAE-A5	2017		July	3	B17-BAAE-3-A5	2017-07-12	3	0	0					1.09				0	QR	3.5						16
BAAE	BAAE-AB	B17-BAAE-A	Average	BAAE-A6	B17-BAAE-A6	2017		July	3	B17-BAAE-3-A6	2017-07-12	4	0	5					1.67				0.25	QL	NA						12
BAAE	BAAE-AB	B17-BAAE-A	Average	BAAE-A7	B17-BAAE-A7	2017		July	3	B17-BAAE-3-A7	2017-07-12	1	0	1					0.41				0	QR	4.5						8
BAAE	BAAE-AB	B17-BAAE-A	Average	BAAE-A8	B17-BAAE-A8	2017		July	3	B17-BAAE-3-A8	2017-07-12	3	0	1					1.12				0.1	QL	NA						7
BAAE	BAAE-AB	B17-BAAE-A	Average	BAAE-A9	B17-BAAE-A9	2017		July	3	B17-BAAE-3-A9	2017-07-12	10	0	0					2.93				0	QR	2.5						11
BAAE	BAAE-AB	B17-BAAE-B	Best	BAAE-B1	B17-BAAE-B1	2017		July	3	B17-BAAE-3-B1	2017-07-12	18	0	0					6.99				0.1	QR	4						7
BAAE	BAAE-AB	B17-BAAE-B	Best	BAAE-B10	B17-BAAE-B10	2017		July	3	B17-BAAE-3-B10	2017-07-12	6	0	4					2.27				0	VQ	3						16
BAAE	BAAE-AB	B17-BAAE-B	Best	BAAE-B2	B17-BAAE-B2	2017		July	3	B17-BAAE-3-B2	2017-07-12	7	0	1					2.36				0.05	QR	3.5						14
BAAE	BAAE-AB	B17-BAAE-B	Best	BAAE-B3	B17-BAAE-B3	2017		July	3	B17-BAAE-3-B3	2017-07-12	1	0	1					0.41				0	QS	5						7
BAAE	BAAE-AB	B17-BAAE-B	Best	BAAE-B4	B17-BAAE-B4	2017		July	3	B17-BAAE-3-B4	2017-07-12	3	0	0					1.11				0.05	QR	3						12
BAAE	BAAE-AB	B17-BAAE-B	Best	BAAE-B5	B17-BAAE-B5	2017		July	3	B17-BAAE-3-B5	2017-07-12	1	0	1					0.56				0.1	QL	NA						2
BAAE	BAAE-AB	B17-BAAE-B	Best	BAAE-B6	B17-BAAE-B6	2017		July	3	B17-BAAE-3-B6	2017-07-12	1	0	2					0.48				0	QL	NA						9
BAAE	BAAE-AB	B17-BAAE-B	Best	BAAE-B7	B17-BAAE-B7	2017		July	3	B17-BAAE-3-B7	2017-07-12	6	0	1					2.21				0	QR	3.5						16
BAAE	BAAE-AB	B17-BAAE-B	Best	BAAE-B8	B17-BAAE-B8	2017		July	3	B17-BAAE-3-B8	2017-07-12	65	0	0					25.56				0	QR	4						15
BAAE	BAAE-AB	B17-BAAE-B	Best	BAAE-B9	B17-BAAE-B9	2017		July	3	B17-BAAE-3-B9	2017-07-12	4	0	0					1.28				0.1	QS	4						13
BAAE	BAAE-CD	B17-BAAE-C	Average	BAAE-C1	B17-BAAE-C1	2017		July	3	B17-BAAE-3-C1	2017-07-11	3	0	0					0.78				0	QS	3						11
BAAE	BAAE-CD	B17-BAAE-C	Average	BAAE-C10	B17-BAAE-C10	2017		July	3	B17-BAAE-3-C10	2017-07-11	3	0	0					1.57				0.3	QS	4.5						15
BAAE	BAAE-CD	B17-BAAE-C	Average	BAAE-C2	B17-BAAE-C2	2017		July	3	B17-BAAE-3-C2	2017-07-11	0	0	0					0				0	QS	3.5						10
BAAE	BAAE-CD	B17-BAAE-C	Average	BAAE-C3	B17-BAAE-C3	2017		July	3	B17-BAAE-3-C3	2017-07-11	3	0	0					0.86				0	QR	4						10
BAAE	BAAE-CD	B17-BAAE-C	Average	BAAE-C4	B17-BAAE-C4	2017		July	3	B17-BAAE-3-C4	2017-07-11	7	0	3					1.79				0	QS	4						12
BAAE	BAAE-CD	B17-BAAE-C	Average	BAAE-C5	B17-BAAE-C5	2017		July	3	B17-BAAE-3-C5	2017-07-11	7	0	0					1.84				0	QR	3						13
BAAE	BAAE-CD	B17-BAAE-C	Average	BAAE-C6	B17-BAAE-C6	2017		July	3	B17-BAAE-3-C6	2017-07-11	7	0	0					1.78				0	QL	0.5						4
BAAE	BAAE-CD	B17-BAAE-C	Average	BAAE-C7	B17-BAAE-C7	2017		July	3	B17-BAAE-3-C7	2017-07-11	4	0	0					1.16				0	QR	3						12
BAAE	BAAE-CD	B17-BAAE-C	Average	BAAE-C8	B17-BAAE-C8	2017		July	3	B17-BAAE-3-C8	2017-07-11	2	0	0					0.63				0.1	QR	4.5						18
BAAE	BAAE-CD	B17-BAAE-C	Average	BAAE-C9	B17-BAAE-C9	2017		July	3	B17-BAAE-3-C9	2017-07-11	12	0	0					3.3				0	QR	4						13
BAAE	BAAE-CD	B17-BAAE-D	Best	BAAE-D1	B17-BAAE-D1	2017		July	3	B17-BAAE-3-D1	2017-07-11	0	0	0					0				0	QS	4						13
BAAE	BAAE-CD	B17-BAAE-D	Best	BAAE-D10	B17-BAAE-D10	2017		July	3	B17-BAAE-3-D10	2017-07-11	2	0	0					0.75				0	QR	4						13
BAAE	BAAE-CD	B17-BAAE-D	Best	BAAE-D2	B17-BAAE-D2	2017		July	3	B17-BAAE-3-D2	2017-07-11	.												.							.
BAAE	BAAE-CD	B17-BAAE-D	Best	BAAE-D3	B17-BAAE-D3	2017		July	3	B17-BAAE-3-D3	2017-07-11	0	0	0					0				0	QR	4.5						15
BAAE	BAAE-CD	B17-BAAE-D	Best	BAAE-D4	B17-BAAE-D4	2017		July	3	B17-BAAE-3-D4	2017-07-11	0	0	1					0				0	QR	4.5						19
BAAE	BAAE-CD	B17-BAAE-D	Best	BAAE-D5	B17-BAAE-D5	2017		July	3	B17-BAAE-3-D5	2017-07-11	0	0	0					0				0	QR	5						15
BAAE	BAAE-CD	B17-BAAE-D	Best	BAAE-D6	B17-BAAE-D6	2017		July	3	B17-BAAE-3-D6	2017-07-11	4	0	0					1.42				0	QR	5						17
BAAE	BAAE-CD	B17-BAAE-D	Best	BAAE-D7	B17-BAAE-D7	2017		July	3	B17-BAAE-3-D7	2017-07-11	5	0	2					2.26				0.3	QR	4.5						10
BAAE	BAAE-CD	B17-BAAE-D	Best	BAAE-D8	B17-BAAE-D8	2017		July	3	B17-BAAE-3-D8	2017-07-11	0	0	0					0				0	QR	4						10
BAAE	BAAE-CD	B17-BAAE-D	Best	BAAE-D9	B17-BAAE-D9	2017		July	3	B17-BAAE-3-D9	2017-07-11	1	0	0					0.42				0	QR	3						10
BAAE	BAAE-EF	B17-BAAE-E	Average	BAAE-E1	B17-BAAE-E1	2017		July	3	B17-BAAE-3-E1	2017-07-11	3	0	0					1.22				0.05	QR	4						9
BAAE	BAAE-EF	B17-BAAE-E	Average	BAAE-E10	B17-BAAE-E10	2017		July	3	B17-BAAE-3-E10	2017-07-11	1	0	0					0.41				0.1	QS	4						10
BAAE	BAAE-EF	B17-BAAE-E	Average	BAAE-E2	B17-BAAE-E2	2017		July	3	B17-BAAE-3-E2	2017-07-11	8	0	3					3.65				0.1	QR	2						10
BAAE	BAAE-EF	B17-BAAE-E	Average	BAAE-E3	B17-BAAE-E3	2017		July	3	B17-BAAE-3-E3	2017-07-11		0	0					0				0	QR	3						16
BAAE	BAAE-EF	B17-BAAE-E	Average	BAAE-E4	B17-BAAE-E4	2017		July	3	B17-BAAE-3-E4	2017-07-11	1	0	0					0.29				0	QR	3						17
BAAE	BAAE-EF	B17-BAAE-E	Average	BAAE-E5	B17-BAAE-E5	2017		July	3	B17-BAAE-3-E5	2017-07-11	4	0	0					1.85				0	QR	3						6
BAAE	BAAE-EF	B17-BAAE-E	Average	BAAE-E6	B17-BAAE-E6	2017		July	3	B17-BAAE-3-E6	2017-07-11	15	0	0					7.1				0	QL	2						15
BAAE	BAAE-EF	B17-BAAE-E	Average	BAAE-E7	B17-BAAE-E7	2017		July	3	B17-BAAE-3-E7	2017-07-11	2	0	0					0.76				0	QR	4						18
BAAE	BAAE-EF	B17-BAAE-E	Average	BAAE-E8	B17-BAAE-E8	2017		July	3	B17-BAAE-3-E8	2017-07-11	.												.							.
BAAE	BAAE-EF	B17-BAAE-E	Average	BAAE-E9	B17-BAAE-E9	2017		July	3	B17-BAAE-3-E9	2017-07-11	4	0	3					1.65				0	QR	2.5						11
BAAE	BAAE-EF	B17-BAAE-F	Best	BAAE-F1	B17-BAAE-F1	2017		July	3	B17-BAAE-3-F1	2017-07-11	12	0	4					7.2				0.4	QL	3						8
BAAE	BAAE-EF	B17-BAAE-F	Best	BAAE-F10	B17-BAAE-F10	2017		July	3	B17-BAAE-3-F10	2017-07-11	0	0	2					0				0	QR	4						11
BAAE	BAAE-EF	B17-BAAE-F	Best	BAAE-F2	B17-BAAE-F2	2017		July	3	B17-BAAE-3-F2	2017-07-11	2	0	1					0.71				0	QR	2						14
BAAE	BAAE-EF	B17-BAAE-F	Best	BAAE-F3	B17-BAAE-F3	2017		July	3	B17-BAAE-3-F3	2017-07-11	3	0	0					1.04				0	QR	3						9
BAAE	BAAE-EF	B17-BAAE-F	Best	BAAE-F4	B17-BAAE-F4	2017		July	3	B17-BAAE-3-F4	2017-07-11	6	0	2					2.64				0.05	QR	3.5						17
BAAE	BAAE-EF	B17-BAAE-F	Best	BAAE-F5	B17-BAAE-F5	2017		July	3	B17-BAAE-3-F5	2017-07-11	0	0	1					0				0	QL	NA						8
BAAE	BAAE-EF	B17-BAAE-F	Best	BAAE-F6	B17-BAAE-F6	2017		July	3	B17-BAAE-3-F6	2017-07-11	4	0	0					1.78				0.05	QR	3						14
BAAE	BAAE-EF	B17-BAAE-F	Best	BAAE-F7	B17-BAAE-F7	2017		July	3	B17-BAAE-3-F7	2017-07-11	2	0	1					1.03				0	QR	3.5						11
BAAE	BAAE-EF	B17-BAAE-F	Best	BAAE-F8	B17-BAAE-F8	2017		July	3	B17-BAAE-3-F8	2017-07-11	0	0	0					0				0	QR	2						20
BAAE	BAAE-EF	B17-BAAE-F	Best	BAAE-F9	B17-BAAE-F9	2017		July	3	B17-BAAE-3-F9	2017-07-11	0	0	0					0				0.05	QR	5						10
BAAE	BAAE-AB	B17-BAAE-A	Average	BAAE-A1	B17-BAAE-A1	2017		August	4	B17-BAAE-4-A1	2017-08-14	3	0	0					0.7				0.05	QR	4						4
BAAE	BAAE-AB	B17-BAAE-A	Average	BAAE-A10	B17-BAAE-A10	2017		August	4	B17-BAAE-4-A10	2017-08-14	5	0	0					1.14				0	QR	4						11
BAAE	BAAE-AB	B17-BAAE-A	Average	BAAE-A2	B17-BAAE-A2	2017		August	4	B17-BAAE-4-A2	2017-08-14	20	0	0					4.67				0	QR	4						7
BAAE	BAAE-AB	B17-BAAE-A	Average	BAAE-A3	B17-BAAE-A3	2017		August	4	B17-BAAE-4-A3	2017-08-14	15	0	0					3.39				0	QL	NA						4
BAAE	BAAE-AB	B17-BAAE-A	Average	BAAE-A4	B17-BAAE-A4	2017		August	4	B17-BAAE-4-A4	2017-08-14	13	0	0					2.15				0	QR	4						6
BAAE	BAAE-AB	B17-BAAE-A	Average	BAAE-A5	B17-BAAE-A5	2017		August	4	B17-BAAE-4-A5	2017-08-14	56	0	0					11.34				0	QR	3						7
BAAE	BAAE-AB	B17-BAAE-A	Average	BAAE-A6	B17-BAAE-A6	2017		August	4	B17-BAAE-4-A6	2017-08-14	10	0	7					3.24				0.05	QL	NA						3
BAAE	BAAE-AB	B17-BAAE-A	Average	BAAE-A7	B17-BAAE-A7	2017		August	4	B17-BAAE-4-A7	2017-08-14	19	0	1					5.01				0.05	QS	4.5						10
BAAE	BAAE-AB	B17-BAAE-A	Average	BAAE-A8	B17-BAAE-A8	2017		August	4	B17-BAAE-4-A8	2017-08-14	10	0	0					4.29				0	QL	NA						0.5
BAAE	BAAE-AB	B17-BAAE-A	Average	BAAE-A9	B17-BAAE-A9	2017		August	4	B17-BAAE-4-A9	2017-08-14	29	0	0					9.71				0	QR	2						2
BAAE	BAAE-AB	B17-BAAE-B	Best	BAAE-B1	B17-BAAE-B1	2017		August	4	B17-BAAE-4-B1	2017-08-14	0	0	0					0				0	QR	2.5						9
BAAE	BAAE-AB	B17-BAAE-B	Best	BAAE-B10	B17-BAAE-B10	2017		August	4	B17-BAAE-4-B10	2017-08-14	0	0	9					0				0	QS	4						11
BAAE	BAAE-AB	B17-BAAE-B	Best	BAAE-B2	B17-BAAE-B2	2017		August	4	B17-BAAE-4-B2	2017-08-14	7	0	0					1.93				0	QR	3						16
BAAE	BAAE-AB	B17-BAAE-B	Best	BAAE-B3	B17-BAAE-B3	2017		August	4	B17-BAAE-4-B3	2017-08-14	16	0	0					3.38				0	QS	2						7
BAAE	BAAE-AB	B17-BAAE-B	Best	BAAE-B4	B17-BAAE-B4	2017		August	4	B17-BAAE-4-B4	2017-08-14	0	0	0					0				0	QR	2.5						14
BAAE	BAAE-AB	B17-BAAE-B	Best	BAAE-B5	B17-BAAE-B5	2017		August	4	B17-BAAE-4-B5	2017-08-14	2	0	0					0.66				0	QL	NA						2
BAAE	BAAE-AB	B17-BAAE-B	Best	BAAE-B6	B17-BAAE-B6	2017		August	4	B17-BAAE-4-B6	2017-08-14	0	0	0					0				0	QL	NA						2
BAAE	BAAE-AB	B17-BAAE-B	Best	BAAE-B7	B17-BAAE-B7	2017		August	4	B17-BAAE-4-B7	2017-08-14	15	0	2					6.81				0	QR	4						12
BAAE	BAAE-AB	B17-BAAE-B	Best	BAAE-B8	B17-BAAE-B8	2017		August	4	B17-BAAE-4-B8	2017-08-14	14	0	0					3.48				0	QR	4						16
BAAE	BAAE-AB	B17-BAAE-B	Best	BAAE-B9	B17-BAAE-B9	2017		August	4	B17-BAAE-4-B9	2017-08-14	11	0	1					2.26				0	QR	3						9
BAAE	BAAE-CD	B17-BAAE-C	Average	BAAE-C1	B17-BAAE-C1	2017		August	4	B17-BAAE-4-C1	2017-08-15	9	0	0					2.65				0	QR	3						13
BAAE	BAAE-CD	B17-BAAE-C	Average	BAAE-C10	B17-BAAE-C10	2017		August	4	B17-BAAE-4-C10	2017-08-15	5	0	1					1.26				0	QR	3						10
BAAE	BAAE-CD	B17-BAAE-C	Average	BAAE-C2	B17-BAAE-C2	2017		August	4	B17-BAAE-4-C2	2017-08-15	12	0	0					3.8				0	QL	NA						0.25
BAAE	BAAE-CD	B17-BAAE-C	Average	BAAE-C3	B17-BAAE-C3	2017		August	4	B17-BAAE-4-C3	2017-08-15	5	0	0					1.7				0	QR	3.5						17
BAAE	BAAE-CD	B17-BAAE-C	Average	BAAE-C4	B17-BAAE-C4	2017		August	4	B17-BAAE-4-C4	2017-08-15	6	0	2					1.91				0	QR	4						11
BAAE	BAAE-CD	B17-BAAE-C	Average	BAAE-C5	B17-BAAE-C5	2017		August	4	B17-BAAE-4-C5	2017-08-15	67	0	0					20.66				0	QS	1.5						9
BAAE	BAAE-CD	B17-BAAE-C	Average	BAAE-C6	B17-BAAE-C6	2017		August	4	B17-BAAE-4-C6	2017-08-15	11	0	1					4.26				0	QL	NA						0.25
BAAE	BAAE-CD	B17-BAAE-C	Average	BAAE-C7	B17-BAAE-C7	2017		August	4	B17-BAAE-4-C7	2017-08-15	5	0	0					1.33				0	QR	4						9
BAAE	BAAE-CD	B17-BAAE-C	Average	BAAE-C8	B17-BAAE-C8	2017		August	4	B17-BAAE-4-C8	2017-08-15	6	0	1					1.71				0	QR	3.5						17
BAAE	BAAE-CD	B17-BAAE-C	Average	BAAE-C9	B17-BAAE-C9	2017		August	4	B17-BAAE-4-C9	2017-08-15	24	0	5					10.31				0	QL	3						8
BAAE	BAAE-CD	B17-BAAE-D	Best	BAAE-D1	B17-BAAE-D1	2017		August	4	B17-BAAE-4-D1	2017-08-15	4	0	1					1.36				0	QS	4						10
BAAE	BAAE-CD	B17-BAAE-D	Best	BAAE-D10	B17-BAAE-D10	2017		August	4	B17-BAAE-4-D10	2017-08-15	0	0	0					0				0	QR	2						9
BAAE	BAAE-CD	B17-BAAE-D	Best	BAAE-D2	B17-BAAE-D2	2017		August	4	B17-BAAE-4-D2	2017-08-15	.												.							.
BAAE	BAAE-CD	B17-BAAE-D	Best	BAAE-D3	B17-BAAE-D3	2017		August	4	B17-BAAE-4-D3	2017-08-15	5	0	0					1.95				0	QR	4.5						16
BAAE	BAAE-CD	B17-BAAE-D	Best	BAAE-D4	B17-BAAE-D4	2017		August	4	B17-BAAE-4-D4	2017-08-15	0	0	0					0				0	QR	4						14
BAAE	BAAE-CD	B17-BAAE-D	Best	BAAE-D5	B17-BAAE-D5	2017		August	4	B17-BAAE-4-D5	2017-08-15	8	0	0					2.42				0	QL	NA						0.25
BAAE	BAAE-CD	B17-BAAE-D	Best	BAAE-D6	B17-BAAE-D6	2017		August	4	B17-BAAE-4-D6	2017-08-15	1	0	0					0.48				0	QR	4						14
BAAE	BAAE-CD	B17-BAAE-D	Best	BAAE-D7	B17-BAAE-D7	2017		August	4	B17-BAAE-4-D7	2017-08-15	1	0	2					0.39				0	QNS	3						13
BAAE	BAAE-CD	B17-BAAE-D	Best	BAAE-D8	B17-BAAE-D8	2017		August	4	B17-BAAE-4-D8	2017-08-15	1	0	0					0.29				0	QR	3.5						12
BAAE	BAAE-CD	B17-BAAE-D	Best	BAAE-D9	B17-BAAE-D9	2017		August	4	B17-BAAE-4-D9	2017-08-15	2	0	0					0.68				0	QR	3.5						14
BAAE	BAAE-EF	B17-BAAE-E	Average	BAAE-E1	B17-BAAE-E1	2017		August	4	B17-BAAE-4-E1	2017-08-15	11	0	0					6.02				0	QR	4						18
BAAE	BAAE-EF	B17-BAAE-E	Average	BAAE-E10	B17-BAAE-E10	2017		August	4	B17-BAAE-4-E10	2017-08-15	2	0	0					0.66				0	QR	3.5						18
BAAE	BAAE-EF	B17-BAAE-E	Average	BAAE-E2	B17-BAAE-E2	2017		August	4	B17-BAAE-4-E2	2017-08-15	1	0	2					0.38				0	QR	4						18
BAAE	BAAE-EF	B17-BAAE-E	Average	BAAE-E3	B17-BAAE-E3	2017		August	4	B17-BAAE-4-E3	2017-08-15	8	0	1					2.24				0	QR	2.5						15
BAAE	BAAE-EF	B17-BAAE-E	Average	BAAE-E4	B17-BAAE-E4	2017		August	4	B17-BAAE-4-E4	2017-08-15	5	0	0					1.84				0	QR	2.5						18
BAAE	BAAE-EF	B17-BAAE-E	Average	BAAE-E5	B17-BAAE-E5	2017		August	4	B17-BAAE-4-E5	2017-08-15	9	0	0					2.36				0	QR	3						9
BAAE	BAAE-EF	B17-BAAE-E	Average	BAAE-E6	B17-BAAE-E6	2017		August	4	B17-BAAE-4-E6	2017-08-15	3	0	0					1.39				0	QNS	NA						6
BAAE	BAAE-EF	B17-BAAE-E	Average	BAAE-E7	B17-BAAE-E7	2017		August	4	B17-BAAE-4-E7	2017-08-15	15	0	0					3.96				0	QR	4						15
BAAE	BAAE-EF	B17-BAAE-E	Average	BAAE-E8	B17-BAAE-E8	2017		August	4	B17-BAAE-4-E8	2017-08-15	.												.							.
BAAE	BAAE-EF	B17-BAAE-E	Average	BAAE-E9	B17-BAAE-E9	2017		August	4	B17-BAAE-4-E9	2017-08-15	5	0	0					1.51				0	QR	1.5						11
BAAE	BAAE-EF	B17-BAAE-F	Best	BAAE-F1	B17-BAAE-F1	2017		August	4	B17-BAAE-4-F1	2017-08-15	2	0	0					0.95				0	QR	3						8
BAAE	BAAE-EF	B17-BAAE-F	Best	BAAE-F10	B17-BAAE-F10	2017		August	4	B17-BAAE-4-F10	2017-08-15	1	0	0					1				0	QR	3						13
BAAE	BAAE-EF	B17-BAAE-F	Best	BAAE-F2	B17-BAAE-F2	2017		August	4	B17-BAAE-4-F2	2017-08-15	1	0	2					0.47				0	QR	3.5						14
BAAE	BAAE-EF	B17-BAAE-F	Best	BAAE-F3	B17-BAAE-F3	2017		August	4	B17-BAAE-4-F3	2017-08-15	2	0	3					0.5				0	QR	3						11
BAAE	BAAE-EF	B17-BAAE-F	Best	BAAE-F4	B17-BAAE-F4	2017		August	4	B17-BAAE-4-F4	2017-08-15	3	0	0					1.05				0	QR	4.75						18
BAAE	BAAE-EF	B17-BAAE-F	Best	BAAE-F5	B17-BAAE-F5	2017		August	4	B17-BAAE-4-F5	2017-08-15	.												.							.
BAAE	BAAE-EF	B17-BAAE-F	Best	BAAE-F6	B17-BAAE-F6	2017		August	4	B17-BAAE-4-F6	2017-08-15	1	0	1					0.25				0	QR	4						13
BAAE	BAAE-EF	B17-BAAE-F	Best	BAAE-F7	B17-BAAE-F7	2017		August	4	B17-BAAE-4-F7	2017-08-15	0	0	0					0				0	QR	4						11
BAAE	BAAE-EF	B17-BAAE-F	Best	BAAE-F8	B17-BAAE-F8	2017		August	4	B17-BAAE-4-F8	2017-08-15	0	0	0					0				0	QR	4						20
BAAE	BAAE-EF	B17-BAAE-F	Best	BAAE-F9	B17-BAAE-F9	2017		August	4	B17-BAAE-4-F9	2017-08-15	0	0	0					0				0	QR	4						14
BAAE	BAAE-AB	B17-BAAE-A	Average	BAAE-A1	B17-BAAE-A1	2017		September	5	B17-BAAE-5-A1	2017-09-20	17	0	0	13.8	25.5	39.3		5.96947			0	0	QR	3.5			1	1	10	7
BAAE	BAAE-AB	B17-BAAE-A	Average	BAAE-A10	B17-BAAE-A10	2017		September	5	B17-BAAE-5-A10	2017-09-20	12	0	0	14.7	24.9	39.6		4.45455			0	0	QR	3.5			1	1	10	7
BAAE	BAAE-AB	B17-BAAE-A	Average	BAAE-A2	B17-BAAE-A2	2017		September	5	B17-BAAE-5-A2	2017-09-20	86	0	0	13.7	30.5	44.2		26.6561			0	0	QR	4.5			1	1	10	3
BAAE	BAAE-AB	B17-BAAE-A	Average	BAAE-A3	B17-BAAE-A3	2017		September	5	B17-BAAE-5-A3	2017-09-20	11	0	0	14.9	27.6	42.5		3.85647			0	0	QR	3			1	1	10	6
BAAE	BAAE-AB	B17-BAAE-A	Average	BAAE-A4	B17-BAAE-A4	2017		September	5	B17-BAAE-5-A4	2017-09-20	40	0	0	14.5	20.2	34.7		16.7147			0	0	QR	3.5			1	1	10	3
BAAE	BAAE-AB	B17-BAAE-A	Average	BAAE-A5	B17-BAAE-A5	2017		September	5	B17-BAAE-5-A5	2017-09-20	45	0	0	15.7	19.7	35.4		19.9576			0	0	QS	2			2	1	10	7
BAAE	BAAE-AB	B17-BAAE-A	Average	BAAE-A6	B17-BAAE-A6	2017		September	5	B17-BAAE-5-A6	2017-09-20	7	0	0	16.7	33.2	49.9		2.34269			0	0	DL				1	1	10	5
BAAE	BAAE-AB	B17-BAAE-A	Average	BAAE-A7	B17-BAAE-A7	2017		September	5	B17-BAAE-5-A7	2017-09-20	80	0	0	14.5	31.6	46.1		25.1627			0	0	QR	2			2	1	10	13
BAAE	BAAE-AB	B17-BAAE-A	Average	BAAE-A8	B17-BAAE-A8	2017		September	5	B17-BAAE-5-A8	2017-09-20																			10
BAAE	BAAE-AB	B17-BAAE-A	Average	BAAE-A9	B17-BAAE-A9	2017		September	5	B17-BAAE-5-A9	2017-09-20	37	0	0	14.2	19.2	33.4		15.7305			0	0	QR	2			1	1	10	4
BAAE	BAAE-AB	B17-BAAE-B	Best	BAAE-B1	B17-BAAE-B1	2017		September	5	B17-BAAE-5-B1	2017-09-20	5	0	0	14.5	15.5	30		2.41667			0	0	QR	1.5			1	1	10	11
BAAE	BAAE-AB	B17-BAAE-B	Best	BAAE-B10	B17-BAAE-B10	2017		September	5	B17-BAAE-5-B10	2017-09-20	0	0	0	16.9	10.4	27.3		0			0	0	QR	4			3		10	17
BAAE	BAAE-AB	B17-BAAE-B	Best	BAAE-B2	B17-BAAE-B2	2017		September	5	B17-BAAE-5-B2	2017-09-20	6	0	1	17.7	33.3	51		2.07515			0	0	QR	3			2	1	10	17
BAAE	BAAE-AB	B17-BAAE-B	Best	BAAE-B3	B17-BAAE-B3	2017		September	5	B17-BAAE-5-B3	2017-09-20	2	0	0	15.2	40.1	55.3		0.549729			0	0	QS	2.5			2		10	5
BAAE	BAAE-AB	B17-BAAE-B	Best	BAAE-B4	B17-BAAE-B4	2017		September	5	B17-BAAE-5-B4	2017-09-20	9	0	0	14.8	34.3	49.1		2.71283			0	0	QR	3			3		10	9
BAAE	BAAE-AB	B17-BAAE-B	Best	BAAE-B5	B17-BAAE-B5	2017		September	5	B17-BAAE-5-B5	2017-09-20		0	0																10
BAAE	BAAE-AB	B17-BAAE-B	Best	BAAE-B6	B17-BAAE-B6	2017		September	5	B17-BAAE-5-B6	2017-09-20	1	0	0				136	0.735294			0	0	QL				2		10	2.5
BAAE	BAAE-AB	B17-BAAE-B	Best	BAAE-B7	B17-BAAE-B7	2017		September	5	B17-BAAE-5-B7	2017-09-20	2	0	0	14	10	24		1.16667			0	0	QR	2			3		10	6
BAAE	BAAE-AB	B17-BAAE-B	Best	BAAE-B8	B17-BAAE-B8	2017		September	5	B17-BAAE-5-B8	2017-09-20	5			16.2	27	43.2		1.875			0	0	QR	0.5			3	1	10	9
BAAE	BAAE-AB	B17-BAAE-B	Best	BAAE-B9	B17-BAAE-B9	2017		September	5	B17-BAAE-5-B9	2017-09-20	15	0	0	14.1	18.5	32.6		6.48773			0	0	QS	3			3		10	10
BAAE	BAAE-CD	B17-BAAE-C	Average	BAAE-C1	B17-BAAE-C1	2017		September	5	B17-BAAE-5-C1	2017-09-20	22	0	0	12.8	28.1	40.9		6.88509			0	0	QR	4			2	1	10	18
BAAE	BAAE-CD	B17-BAAE-C	Average	BAAE-C10	B17-BAAE-C10	2017		September	5	B17-BAAE-5-C10	2017-09-20	9	0	0	13.8	23.5	37.3		3.32976			0	0	QR	4.5			1	1	10	13
BAAE	BAAE-CD	B17-BAAE-C	Average	BAAE-C2	B17-BAAE-C2	2017		September	5	B17-BAAE-5-C2	2017-09-20																			10
BAAE	BAAE-CD	B17-BAAE-C	Average	BAAE-C3	B17-BAAE-C3	2017		September	5	B17-BAAE-5-C3	2017-09-20	48	0	0	12	24.5	36.5		15.7808			0	0	QS	2			1	1	10	12
BAAE	BAAE-CD	B17-BAAE-C	Average	BAAE-C4	B17-BAAE-C4	2017		September	5	B17-BAAE-5-C4	2017-09-20	30	0	0	11.9	42	53.9		6.62338			0	0	QR	3			1	1	10	13
BAAE	BAAE-CD	B17-BAAE-C	Average	BAAE-C5	B17-BAAE-C5	2017		September	5	B17-BAAE-5-C5	2017-09-20	47	0	0	12.7	39.4	52.1		11.4568			0	0	QR	3			1	1	10	9
BAAE	BAAE-CD	B17-BAAE-C	Average	BAAE-C6	B17-BAAE-C6	2017		September	5	B17-BAAE-5-C6	2017-09-20																			10
BAAE	BAAE-CD	B17-BAAE-C	Average	BAAE-C7	B17-BAAE-C7	2017		September	5	B17-BAAE-5-C7	2017-09-20	38	0	0	11.8	31.9	43.7		10.2609			0	0	QR	2.5			1	1	10	12
BAAE	BAAE-CD	B17-BAAE-C	Average	BAAE-C8	B17-BAAE-C8	2017		September	5	B17-BAAE-5-C8	2017-09-20	28	0	0	15	36.4	51.4		8.17121			0	0	QS	3			2	1	10	16
BAAE	BAAE-CD	B17-BAAE-C	Average	BAAE-C9	B17-BAAE-C9	2017		September	5	B17-BAAE-5-C9	2017-09-20	43	0	0	12.8	42.5	55.3		9.95298			0	0	QR	1			1	1	10	3.5
BAAE	BAAE-CD	B17-BAAE-D	Best	BAAE-D1	B17-BAAE-D1	2017		September	5	B17-BAAE-5-D1	2017-09-20	6	0	1	14.3	15.2	29.5		2.89444			0	0	QL				2		10	3
BAAE	BAAE-CD	B17-BAAE-D	Best	BAAE-D10	B17-BAAE-D10	2017		September	5	B17-BAAE-5-D10	2017-09-20	14	0	0	13.1	20.6	33.7		5.44214			0	0	QR	3			2		10	7
BAAE	BAAE-CD	B17-BAAE-D	Best	BAAE-D2	B17-BAAE-D2	2017		September	5	B17-BAAE-5-D2	2017-09-20																			10
BAAE	BAAE-CD	B17-BAAE-D	Best	BAAE-D3	B17-BAAE-D3	2017		September	5	B17-BAAE-5-D3	2017-09-20	36	0	0	13.3	34	47.3		10.1226			0	0	QR	4.5			3		10	20
BAAE	BAAE-CD	B17-BAAE-D	Best	BAAE-D4	B17-BAAE-D4	2017		September	5	B17-BAAE-5-D4	2017-09-20	2	0	1	13	16.9	29.9		0.865801			0	0	QR	3			2	1	10	16
BAAE	BAAE-CD	B17-BAAE-D	Best	BAAE-D5	B17-BAAE-D5	2017		September	5	B17-BAAE-5-D5	2017-09-20																			10
BAAE	BAAE-CD	B17-BAAE-D	Best	BAAE-D6	B17-BAAE-D6	2017		September	5	B17-BAAE-5-D6	2017-09-20	30	0	0	13.7	33.3	47		8.74468			1	0.05	QR	4			3		10	16
BAAE	BAAE-CD	B17-BAAE-D	Best	BAAE-D7	B17-BAAE-D7	2017		September	5	B17-BAAE-5-D7	2017-09-20	13	0	0	13.3	35.3	48.6		3.55761			0	0	QR	3			2		10	10
BAAE	BAAE-CD	B17-BAAE-D	Best	BAAE-D8	B17-BAAE-D8	2017		September	5	B17-BAAE-5-D8	2017-09-20	22	0	0	12.5	33	45.5		6.04396			0	0	QR	4			3		10	15.5
BAAE	BAAE-CD	B17-BAAE-D	Best	BAAE-D9	B17-BAAE-D9	2017		September	5	B17-BAAE-5-D9	2017-09-20	6	0	0	13.2	29.2	42.4		1.86792			0	0	QR	4			3		10	18
BAAE	BAAE-EF	B17-BAAE-E	Average	BAAE-E1	B17-BAAE-E1	2017		September	5	B17-BAAE-5-E1	2017-09-15	74	0	0	14.5	28.8	43.3		24.7806			0	0	QR	3.5			2	1	10	11
BAAE	BAAE-EF	B17-BAAE-E	Average	BAAE-E10	B17-BAAE-E10	2017		September	5	B17-BAAE-5-E10	2017-09-15	2	0	0	15.8	31.5	47.3		0.668076			0	0	QS	3			2	1	10	15
BAAE	BAAE-EF	B17-BAAE-E	Average	BAAE-E2	B17-BAAE-E2	2017		September	5	B17-BAAE-5-E2	2017-09-15	48	0	1	13.7	27.7	41.4		15.8317			0	0	QR	2.5			2	1	10	13
BAAE	BAAE-EF	B17-BAAE-E	Average	BAAE-E3	B17-BAAE-E3	2017		September	5	B17-BAAE-5-E3	2017-09-15	34	0	0	15.7	37.3	53		10.0717			0	0	QR	2			2	1	10	16
BAAE	BAAE-EF	B17-BAAE-E	Average	BAAE-E4	B17-BAAE-E4	2017		September	5	B17-BAAE-5-E4	2017-09-15	25	0	0	15.3	42.6	57.9		6.60622			0	0	QR	3			2	1	10	15
BAAE	BAAE-EF	B17-BAAE-E	Average	BAAE-E5	B17-BAAE-E5	2017		September	5	B17-BAAE-5-E5	2017-09-15	4	0	0	13.7	39.8	53.5		1.0243			0	0	QR	2.5			1	1	10	6.5
BAAE	BAAE-EF	B17-BAAE-E	Average	BAAE-E6	B17-BAAE-E6	2017		September	5	B17-BAAE-5-E6	2017-09-15													LW	0			2	1	10	2.5
BAAE	BAAE-EF	B17-BAAE-E	Average	BAAE-E7	B17-BAAE-E7	2017		September	5	B17-BAAE-5-E7	2017-09-15	38	0	0	14.3	41.7	56		9.70357			0	0	QR	2.5			2	1	10	13
BAAE	BAAE-EF	B17-BAAE-E	Average	BAAE-E8	B17-BAAE-E8	2017		September	5	B17-BAAE-5-E8	2017-09-15																			10
BAAE	BAAE-EF	B17-BAAE-E	Average	BAAE-E9	B17-BAAE-E9	2017		September	5	B17-BAAE-5-E9	2017-09-15	12	0	1	14.9	26.4	41.3		4.31373			0	0	QR	2			1	1	10	11
BAAE	BAAE-EF	B17-BAAE-F	Best	BAAE-F1	B17-BAAE-F1	2017		September	5	B17-BAAE-5-F1	2017-09-15	1	0	0	14.9	32.4	47.3		0.315011			0	0	QR	4.5			2		10	12
BAAE	BAAE-EF	B17-BAAE-F	Best	BAAE-F10	B17-BAAE-F10	2017		September	5	B17-BAAE-5-F10	2017-09-15	0	0	0	16.3	36.2	52.5		0			0	0	QS	4			3		10	13.5
BAAE	BAAE-EF	B17-BAAE-F	Best	BAAE-F2	B17-BAAE-F2	2017		September	5	B17-BAAE-5-F2	2017-09-15	4	0	0	14.9	38.5	53.4		1.1161			0	0	QS	3.5			3		10	14
BAAE	BAAE-EF	B17-BAAE-F	Best	BAAE-F3	B17-BAAE-F3	2017		September	5	B17-BAAE-5-F3	2017-09-15	1	0	0	15.7	31.8	47.5		0.330526			0	0	QR	4			2		10	10
BAAE	BAAE-EF	B17-BAAE-F	Best	BAAE-F4	B17-BAAE-F4	2017		September	5	B17-BAAE-5-F4	2017-09-15	4	0	0	15.9	45.4	61.3		1.03752			6	0.3	QR	4			4		10	21
BAAE	BAAE-EF	B17-BAAE-F	Best	BAAE-F5	B17-BAAE-F5	2017		September	5	B17-BAAE-5-F5	2017-09-15																			10
BAAE	BAAE-EF	B17-BAAE-F	Best	BAAE-F6	B17-BAAE-F6	2017		September	5	B17-BAAE-5-F6	2017-09-15	8	0	0	16	38.8	54.8		2.33577			0	0	QR	4			3		10	14
BAAE	BAAE-EF	B17-BAAE-F	Best	BAAE-F7	B17-BAAE-F7	2017		September	5	B17-BAAE-5-F7	2017-09-15	0	0	0	18.3	43.6	61.9		0			0	0	QS	3.5			3		10	12
BAAE	BAAE-EF	B17-BAAE-F	Best	BAAE-F8	B17-BAAE-F8	2017		September	5	B17-BAAE-5-F8	2017-09-15	17	0	0	16.9	47.2	64.1		4.48206			0	0	QR	4			4		10	17
BAAE	BAAE-EF	B17-BAAE-F	Best	BAAE-F9	B17-BAAE-F9	2017		September	5	B17-BAAE-5-F9	2017-09-15	1	0	0	14.3	35.3	49.6		0.288306			0	0	QR	4			3		10	14
BAAE	BAAE-AB	B17-BAAE-A	Average	BAAE-A1	B17-BAAE-A1	2017		October	6	B17-BAAE-6-A1	2017-10-19	8		0	13.6	27.2	40.8		2.66667			0	0	QS	3.5			1	1	10	8.5
BAAE	BAAE-AB	B17-BAAE-A	Average	BAAE-A10	B17-BAAE-A10	2017		October	6	B17-BAAE-6-A10	2017-10-19	7		0	18.7	18.6	37.3		3.50938			0	0	QR	4			1	1	10	4.5
BAAE	BAAE-AB	B17-BAAE-A	Average	BAAE-A2	B17-BAAE-A2	2017		October	6	B17-BAAE-6-A2	2017-10-19	8		0	16.4	16.9	33.3		3.93994			0	0	QR	4			1	1	10	3.5
BAAE	BAAE-AB	B17-BAAE-A	Average	BAAE-A3	B17-BAAE-A3	2017		October	6	B17-BAAE-6-A3	2017-10-19	0		0	17.2	17.1	34.3		0			0	0	QR	4			1	1	10	5.5
BAAE	BAAE-AB	B17-BAAE-A	Average	BAAE-A4	B17-BAAE-A4	2017		October	6	B17-BAAE-6-A4	2017-10-19	2		0				131	1.52672			1	0.05	QS	1				1	10	1
BAAE	BAAE-AB	B17-BAAE-A	Average	BAAE-A5	B17-BAAE-A5	2017		October	6	B17-BAAE-6-A5	2017-10-19	4		1	16.7	13.4	30.1		2.20702			0	0	QS	3			1	1	10	3.5
BAAE	BAAE-AB	B17-BAAE-A	Average	BAAE-A6	B17-BAAE-A6	2017		October	6	B17-BAAE-6-A6	2017-10-19	6		0	14	10.7	24.7		3.40081			0	0	QL				1	1	10	0.25
BAAE	BAAE-AB	B17-BAAE-A	Average	BAAE-A7	B17-BAAE-A7	2017		October	6	B17-BAAE-6-A7	2017-10-19	8		0	17.3	20.8	38.1		3.63255			0	0	QS	4			2	1	10	8
BAAE	BAAE-AB	B17-BAAE-A	Average	BAAE-A8	B17-BAAE-A8	2017		October	6	B17-BAAE-6-A8	2017-10-19																			10
BAAE	BAAE-AB	B17-BAAE-A	Average	BAAE-A9	B17-BAAE-A9	2017		October	6	B17-BAAE-6-A9	2017-10-19	9		0	16.7	11.1	27.8		5.40647			2	0.1	QS	2				1	10	1.5
BAAE	BAAE-AB	B17-BAAE-B	Best	BAAE-B1	B17-BAAE-B1	2017		October	6	B17-BAAE-6-B1	2017-10-19	0	0	1	16.7	10.3	27		0			0	0	QNS	0			1	1	10	6.5
BAAE	BAAE-AB	B17-BAAE-B	Best	BAAE-B10	B17-BAAE-B10	2017		October	6	B17-BAAE-6-B10	2017-10-19	2	0	0	19.4	20.7	40.1		0.967581			0	0	QS				3	0	10	6
BAAE	BAAE-AB	B17-BAAE-B	Best	BAAE-B2	B17-BAAE-B2	2017		October	6	B17-BAAE-6-B2	2017-10-19	0	0	0	18.1	21.8	39.9		0			1	0.05	QL				1	1	10	4.5
BAAE	BAAE-AB	B17-BAAE-B	Best	BAAE-B3	B17-BAAE-B3	2017		October	6	B17-BAAE-6-B3	2017-10-19	1	0	0	14.5	23	37.5		0.386667			3	0.15	QS	1			2	0	10	2
BAAE	BAAE-AB	B17-BAAE-B	Best	BAAE-B4	B17-BAAE-B4	2017		October	6	B17-BAAE-6-B4	2017-10-19	2	0	0	15.9	23.6	39.5		0.805063			0	0	QR	2			2	0	10	4
BAAE	BAAE-AB	B17-BAAE-B	Best	BAAE-B5	B17-BAAE-B5	2017		October	6	B17-BAAE-6-B5	2017-10-19																			10
BAAE	BAAE-AB	B17-BAAE-B	Best	BAAE-B6	B17-BAAE-B6	2017		October	6	B17-BAAE-6-B6	2017-10-19	6	0	0				92	6.52174			0	0	QL				1	0	10	0.25
BAAE	BAAE-AB	B17-BAAE-B	Best	BAAE-B7	B17-BAAE-B7	2017		October	6	B17-BAAE-6-B7	2017-10-19	2	0	0	16.8	14.4	31.2		1.07692			5	0.25	QNS	2			2	0	10	2
BAAE	BAAE-AB	B17-BAAE-B	Best	BAAE-B8	B17-BAAE-B8	2017		October	6	B17-BAAE-6-B8	2017-10-19	1	0	1	18.3	12.5	30.8		0.590646			0	0	DL				2	1	10	4
BAAE	BAAE-AB	B17-BAAE-B	Best	BAAE-B9	B17-BAAE-B9	2017		October	6	B17-BAAE-6-B9	2017-10-19	2	0	0	16.6	16.7	33.3		0.996997			0	0	QS	1			2	0	10	2
BAAE	BAAE-CD	B17-BAAE-C	Average	BAAE-C1	B17-BAAE-C1	2017		October	6	B17-BAAE-6-C1	2017-10-18	9			15	41.2	56.2		2.40214			0	0	QS	3.5			2	1	10	12
BAAE	BAAE-CD	B17-BAAE-C	Average	BAAE-C10	B17-BAAE-C10	2017		October	6	B17-BAAE-6-C10	2017-10-18	7			18.2	52.9	71.1		1.79184			0	0	QR	2			1	1	10	10
BAAE	BAAE-CD	B17-BAAE-C	Average	BAAE-C2	B17-BAAE-C2	2017		October	6	B17-BAAE-6-C2	2017-10-18																			10
BAAE	BAAE-CD	B17-BAAE-C	Average	BAAE-C3	B17-BAAE-C3	2017		October	6	B17-BAAE-6-C3	2017-10-18	8			13.5	24.7	38.2		2.82723			8	0.4	QR	4			1	1	10	10.5
BAAE	BAAE-CD	B17-BAAE-C	Average	BAAE-C4	B17-BAAE-C4	2017		October	6	B17-BAAE-6-C4	2017-10-18	12			14.6	39.4	54		3.24444			3	0.15	QS	3			1	1	10	7
BAAE	BAAE-CD	B17-BAAE-C	Average	BAAE-C5	B17-BAAE-C5	2017		October	6	B17-BAAE-6-C5	2017-10-18	13			13.9	19.5	33.4		5.41018			0	0	QS	3.5			1	1	10	7
BAAE	BAAE-CD	B17-BAAE-C	Average	BAAE-C6	B17-BAAE-C6	2017		October	6	B17-BAAE-6-C6	2017-10-18																			10	7
BAAE	BAAE-CD	B17-BAAE-C	Average	BAAE-C7	B17-BAAE-C7	2017		October	6	B17-BAAE-6-C7	2017-10-18	11			4.5	36.8	41.3		1.19855			0	0	QS	3			1	1	10	7.5
BAAE	BAAE-CD	B17-BAAE-C	Average	BAAE-C8	B17-BAAE-C8	2017		October	6	B17-BAAE-6-C8	2017-10-18	10		1	14.7	35.1	49.8		2.94312			0	0	QS	3			1	1	10	12
BAAE	BAAE-CD	B17-BAAE-C	Average	BAAE-C9	B17-BAAE-C9	2017		October	6	B17-BAAE-6-C9	2017-10-18	5		138	15.3	17.4	32.7		1.42156			0	0	DL				1	1	10	3
BAAE	BAAE-CD	B17-BAAE-D	Best	BAAE-D1	B17-BAAE-D1	2017		October	6	B17-BAAE-6-D1	2017-10-18	5	0	0	16.2	44.5	60.7		1.33443			0	0	QR	2.5			2		10	6
BAAE	BAAE-CD	B17-BAAE-D	Best	BAAE-D10	B17-BAAE-D10	2017		October	6	B17-BAAE-6-D10	2017-10-18	6	0	0	16.7	42.9	59.6		1.68121			2	0.1	QR	3			2		10	8
BAAE	BAAE-CD	B17-BAAE-D	Best	BAAE-D2	B17-BAAE-D2	2017		October	6	B17-BAAE-6-D2	2017-10-18																			10
BAAE	BAAE-CD	B17-BAAE-D	Best	BAAE-D3	B17-BAAE-D3	2017		October	6	B17-BAAE-6-D3	2017-10-18	13	0	0	19.7	36.9	56.6		4.52473			0	0	QR	4			3		10	12
BAAE	BAAE-CD	B17-BAAE-D	Best	BAAE-D4	B17-BAAE-D4	2017		October	6	B17-BAAE-6-D4	2017-10-18	12	0	0	17.2	52	69.2		2.98266			0	0	QR	3			1	1	10	13
BAAE	BAAE-CD	B17-BAAE-D	Best	BAAE-D5	B17-BAAE-D5	2017		October	6	B17-BAAE-6-D5	2017-10-18																			10
BAAE	BAAE-CD	B17-BAAE-D	Best	BAAE-D6	B17-BAAE-D6	2017		October	6	B17-BAAE-6-D6	2017-10-18	1	0	0	15.4	23.7	39.1		0.393862			0	0	QNS				3		10	14
BAAE	BAAE-CD	B17-BAAE-D	Best	BAAE-D7	B17-BAAE-D7	2017		October	6	B17-BAAE-6-D7	2017-10-18	1	0	0	15.4	36.7	52.1		0.295585			0	0	QR	4			2		10	8.5
BAAE	BAAE-CD	B17-BAAE-D	Best	BAAE-D8	B17-BAAE-D8	2017		October	6	B17-BAAE-6-D8	2017-10-18	4	0	0	15.8	38.8	54.6		1.15751			0	0	QR	3			3		10	8
BAAE	BAAE-CD	B17-BAAE-D	Best	BAAE-D9	B17-BAAE-D9	2017		October	6	B17-BAAE-6-D9	2017-10-18	5	0	0	19.5	24.8	44.3		2.2009			0	0	QR	4			3		10	12
BAAE	BAAE-EF	B17-BAAE-E	Average	BAAE-E1	B17-BAAE-E1	2017		October	6	B17-BAAE-6-E1	2017-10-18	20	0	0	15.1	29.4	44.5		6.78652			0	0	QS	2.5			1	1	10	4
BAAE	BAAE-EF	B17-BAAE-E	Average	BAAE-E10	B17-BAAE-E10	2017		October	6	B17-BAAE-6-E10	2017-10-18	1	0	0	17.8	31.8	49.6		0.358871			0	0	QR	4			2	1	10	19
BAAE	BAAE-EF	B17-BAAE-E	Average	BAAE-E2	B17-BAAE-E2	2017		October	6	B17-BAAE-6-E2	2017-10-18	3	0	0	16.2	34.9	51.1		0.951076			1	0.05	QR	3.5			2	1	10	10
BAAE	BAAE-EF	B17-BAAE-E	Average	BAAE-E3	B17-BAAE-E3	2017		October	6	B17-BAAE-6-E3	2017-10-18	3	0	0	15.2	30.9	46.1		0.989154			2	0.1	QR	3			2	1	10	9.5
BAAE	BAAE-EF	B17-BAAE-E	Average	BAAE-E4	B17-BAAE-E4	2017		October	6	B17-BAAE-6-E4	2017-10-18	9	0	0	15.6	23	38.6		3.63731			2	0.1	QR	3.5			2	1	10	14.5
BAAE	BAAE-EF	B17-BAAE-E	Average	BAAE-E5	B17-BAAE-E5	2017		October	6	B17-BAAE-6-E5	2017-10-18	0	0	0	16.7	18.7	35.4		0			0	0	QS	1			1	1	10	4
BAAE	BAAE-EF	B17-BAAE-E	Average	BAAE-E6	B17-BAAE-E6	2017		October	6	B17-BAAE-6-E6	2017-10-18																			10
BAAE	BAAE-EF	B17-BAAE-E	Average	BAAE-E7	B17-BAAE-E7	2017		October	6	B17-BAAE-6-E7	2017-10-18	11	0	0	18.2	20.4	38.6		5.18653			0	0	VQ				2	1	10	11
BAAE	BAAE-EF	B17-BAAE-E	Average	BAAE-E8	B17-BAAE-E8	2017		October	6	B17-BAAE-6-E8	2017-10-18																			10
BAAE	BAAE-EF	B17-BAAE-E	Average	BAAE-E9	B17-BAAE-E9	2017		October	6	B17-BAAE-6-E9	2017-10-18	1	0	0	17.6	22.6	40.2		0.437811			0	0	QL				1	1	10	9
BAAE	BAAE-EF	B17-BAAE-F	Best	BAAE-F1	B17-BAAE-F1	2017		October	6	B17-BAAE-6-F1	2017-10-18	0	0	0	16.3	53.7	70		0			0	0	QR	3			2		10	11
BAAE	BAAE-EF	B17-BAAE-F	Best	BAAE-F10	B17-BAAE-F10	2017		October	6	B17-BAAE-6-F10	2017-10-18	0	0	0	19.7	39.2	58.9		0			0	0	QR	1			3		10	13
BAAE	BAAE-EF	B17-BAAE-F	Best	BAAE-F2	B17-BAAE-F2	2017		October	6	B17-BAAE-6-F2	2017-10-18	1	0	0	17.9	24.1	42		0.42619			0	0	QNS	1			3		10	9
BAAE	BAAE-EF	B17-BAAE-F	Best	BAAE-F3	B17-BAAE-F3	2017		October	6	B17-BAAE-6-F3	2017-10-18	0	0	0	16.5	48.9	65.4		0			0	0	QR	2			2		10	9
BAAE	BAAE-EF	B17-BAAE-F	Best	BAAE-F4	B17-BAAE-F4	2017		October	6	B17-BAAE-6-F4	2017-10-18																			10
BAAE	BAAE-EF	B17-BAAE-F	Best	BAAE-F5	B17-BAAE-F5	2017		October	6	B17-BAAE-6-F5	2017-10-18	3	0	0	18.2	39.2	57.4		0.95122			0	0	QS	1			4		10	20
BAAE	BAAE-EF	B17-BAAE-F	Best	BAAE-F6	B17-BAAE-F6	2017		October	6	B17-BAAE-6-F6	2017-10-18	0	0	0	17.4	43.5	60.9		0			0	0	QS	1			3		10	14
BAAE	BAAE-EF	B17-BAAE-F	Best	BAAE-F7	B17-BAAE-F7	2017		October	6	B17-BAAE-6-F7	2017-10-18	0	0	0	20.5	42.3	62.8		0			0	0	QR	1			3		10	14
BAAE	BAAE-EF	B17-BAAE-F	Best	BAAE-F8	B17-BAAE-F8	2017		October	6	B17-BAAE-6-F8	2017-10-18	7	0	0	17.3	38.4	55.7		2.17415			0	0	QS	1			4		10	19
BAAE	BAAE-EF	B17-BAAE-F	Best	BAAE-F9	B17-BAAE-F9	2017		October	6	B17-BAAE-6-F9	2017-10-18	0	0	0	17.6	42.5	60.1		0			0	0	QR	2.5			3		10	14
BAAB	BAAB	B18-BAAB-A	Best	BAAB-A1	B18-BAAB-A1	2018	NA	April	0	B18-BAAB-1-A1	2018-04-25	0		9	14.1	23.3	37.4	274	0			4	0.2	QS	2				2	10	12
BAAB	BAAB	B18-BAAB-A	Best	BAAB-A10	B18-BAAB-A10	2018	NA	April	0	B18-BAAB-1-A10	2018-04-25	6		7	16.7	29	45.7	280	2.13787			10	0.5	QS	2				1	10	7.5
BAAB	BAAB	B18-BAAB-A	Best	BAAB-A2	B18-BAAB-A2	2018	NA	April	0	B18-BAAB-1-A2	2018-04-25	0		1	16.1	18.6	34.7	216	0			26	1.3	QR	3				2	10	17
BAAB	BAAB	B18-BAAB-A	Best	BAAB-A3	B18-BAAB-A3	2018	NA	April	0	B18-BAAB-1-A3	2018-04-25	1		10	17.1	9.4	26.5	164	0.606168			8	0.4	QS	3				1	10	7.5
BAAB	BAAB	B18-BAAB-A	Best	BAAB-A4	B18-BAAB-A4	2018	NA	April	0	B18-BAAB-1-A4	2018-04-25	4		5	15.3	34.2	49.5	328	1.21755			6	0.3	QR	3.5				1	10	7.5
BAAB	BAAB	B18-BAAB-A	Best	BAAB-A5	B18-BAAB-A5	2018	NA	April	0	B18-BAAB-1-A5	2018-04-25
BAAB	BAAB	B18-BAAB-A	Best	BAAB-A6	B18-BAAB-A6	2018	NA	April	0	B18-BAAB-1-A6	2018-04-25	3		1	15.8	30.4	46.2	293	1.02248			24	1.2	QS	2				1	10	8
BAAB	BAAB	B18-BAAB-A	Best	BAAB-A7	B18-BAAB-A7	2018	NA	April	0	B18-BAAB-1-A7	2018-04-25	0		1	13.5	24.7	38.2	283	0			0	0	QR	3.5				2	10	10
BAAB	BAAB	B18-BAAB-A	Best	BAAB-A8	B18-BAAB-A8	2018	NA	April	0	B18-BAAB-1-A8	2018-04-25	0		19	16.8	23.3	40.1	257	0			17	0.85	QR	1				2	10	12
BAAB	BAAB	B18-BAAB-A	Best	BAAB-A9	B18-BAAB-A9	2018	NA	April	0	B18-BAAB-1-A9	2018-04-25	0		3	15.2	35.9	51.1	339	0			8	0.4	QS	3.5				2	10	14
BAAB	BAAB	B18-BAAB-B	Average	BAAB-B1	B18-BAAB-B1	2018	NA	April	0	B18-BAAB-1-B1	2018-04-25	4		3	14.7	33.1	47.8	328	1.21888			12	0.6	QR	4				2	10	16.5
BAAB	BAAB	B18-BAAB-B	Average	BAAB-B10	B18-BAAB-B10	2018	NA	April	0	B18-BAAB-1-B10	2018-04-25	15		13	18.4	25.6	44	252	5.9493			5	0.25	QL	3				2	10	10.5
BAAB	BAAB	B18-BAAB-B	Average	BAAB-B2	B18-BAAB-B2	2018	NA	April	0	B18-BAAB-1-B2	2018-04-25	7		4	14	29.6	43.6	315	2.2192			9	0.45	QS	5				2	10	13.5
BAAB	BAAB	B18-BAAB-B	Average	BAAB-B3	B18-BAAB-B3	2018	NA	April	0	B18-BAAB-1-B3	2018-04-25	2		0	16.5	25.8	42.3	256	0.780142			59	2.95	QS	4.5				2	10	18
BAAB	BAAB	B18-BAAB-B	Average	BAAB-B4	B18-BAAB-B4	2018	NA	April	0	B18-BAAB-1-B4	2018-04-25	3		3	15.3	29	44.3	292	1.02549			8	0.4	QS	4.5				1	8	8
BAAB	BAAB	B18-BAAB-B	Average	BAAB-B5	B18-BAAB-B5	2018	NA	April	0	B18-BAAB-1-B5	2018-04-25	3		2	19	27.4	46.4	246	1.21847			17	0.85	QS	3				2	10	18
BAAB	BAAB	B18-BAAB-B	Average	BAAB-B6	B18-BAAB-B6	2018	NA	April	0	B18-BAAB-1-B6	2018-04-25	3		0	14.9	30.1	45	302	0.993333			31	1.55	QR	3.5				2	10	16
BAAB	BAAB	B18-BAAB-B	Average	BAAB-B7	B18-BAAB-B7	2018	NA	April	0	B18-BAAB-1-B7	2018-04-25	10		6	16	23.7	39.7	254	3.93507			2	0.1	QR	2.5				2	10	13.5
BAAB	BAAB	B18-BAAB-B	Average	BAAB-B8	B18-BAAB-B8	2018	NA	April	0	B18-BAAB-1-B8	2018-04-25	5		0	14.5	26.8	41.3	284	1.75545			3	0.15	QR	2			1	1	10	13.5
BAAB	BAAB	B18-BAAB-B	Average	BAAB-B9	B18-BAAB-B9	2018	NA	April	0	B18-BAAB-1-B9	2018-04-25	5		7	15.7	31.7	47.4	308	1.61859			7	0.35	QR	4				2	10	17
BAAB	BAAB	B18-BAAB-A	Best	BAAB-A1	B18-BAAB-A1	2018	NA	May	1	B18-BAAB-2-A1	2018-05-23	0		1	15.3	32.8	48.1	315	0			9	0.45	QS	2	1			2	10	13
BAAB	BAAB	B18-BAAB-A	Best	BAAB-A10	B18-BAAB-A10	2018	NA	May	1	B18-BAAB-2-A10	2018-05-23	0		1	15.5	35.4	50.9	329	0			37	1.85	QS	3				2	10	8
BAAB	BAAB	B18-BAAB-A	Best	BAAB-A2	B18-BAAB-A2	2018	NA	May	1	B18-BAAB-2-A2	2018-05-23	0		7	15.5	44	59.5	390	0			14	0.7	QS		1			2	10	16
BAAB	BAAB	B18-BAAB-A	Best	BAAB-A3	B18-BAAB-A3	2018	NA	May	1	B18-BAAB-2-A3	2018-05-23	5		1	16	38.2	54.2	339	1.47167			5	0.25	QS	4.5				2	10	8.5
BAAB	BAAB	B18-BAAB-A	Best	BAAB-A4	B18-BAAB-A4	2018	NA	May	1	B18-BAAB-2-A4	2018-05-23	0		0	16	34.4	50.4	315	0			18	0.9	QS	3.5				2	10	8
BAAB	BAAB	B18-BAAB-A	Best	BAAB-A5	B18-BAAB-A5	2018	NA	May	1	B18-BAAB-2-A5	2018-05-23
BAAB	BAAB	B18-BAAB-A	Best	BAAB-A6	B18-BAAB-A6	2018	NA	May	1	B18-BAAB-2-A6	2018-05-23	3		4	14.8	17.9	32.7	224	1.33365			8	0.4	QS	3.5				2	10	7
BAAB	BAAB	B18-BAAB-A	Best	BAAB-A7	B18-BAAB-A7	2018	NA	May	1	B18-BAAB-2-A7	2018-05-23	0		1	13.2	29.2	42.4	322	0			0	0	QS	1				2	10	3
BAAB	BAAB	B18-BAAB-A	Best	BAAB-A8	B18-BAAB-A8	2018	NA	May	1	B18-BAAB-2-A8	2018-05-23	0		8	15.1	34.9	50	339	0			6	0.3	QS	2				2	10	8
BAAB	BAAB	B18-BAAB-A	Best	BAAB-A9	B18-BAAB-A9	2018	NA	May	1	B18-BAAB-2-A9	2018-05-23	2		4	16.9	23.6	40.5	243	0.820867			37	1.85	QL	3				2	10	7.5
BAAB	BAAB	B18-BAAB-B	Average	BAAB-B1	B18-BAAB-B1	2018	NA	May	1	B18-BAAB-2-B1	2018-05-23	3		6	16.2	24.9	41.1	259	1.15516			10	0.5	QS	3	2			2	10	23
BAAB	BAAB	B18-BAAB-B	Average	BAAB-B10	B18-BAAB-B10	2018	NA	May	1	B18-BAAB-2-B10	2018-05-23	27		29	17.6	19.9	37.5	242	11.1539			2	0.1	QS					2	10	8
BAAB	BAAB	B18-BAAB-B	Average	BAAB-B2	B18-BAAB-B2	2018	NA	May	1	B18-BAAB-2-B2	2018-05-23	6		3					5.04202			19	0.95	QS	3.5	1			2	10	20.5
BAAB	BAAB	B18-BAAB-B	Average	BAAB-B3	B18-BAAB-B3	2018	NA	May	1	B18-BAAB-2-B3	2018-05-23	48		22	17.8	38	55.8	335	14.3077			25	1.25	QS		1			2	10	19
BAAB	BAAB	B18-BAAB-B	Average	BAAB-B4	B18-BAAB-B4	2018	NA	May	1	B18-BAAB-2-B4	2018-05-23	0		0	15.7	41.6	57.3	364	0			29	1.45	QS	3.5				2	10	18
BAAB	BAAB	B18-BAAB-B	Average	BAAB-B5	B18-BAAB-B5	2018	NA	May	1	B18-BAAB-2-B5	2018-05-23	3		0	16.1	38.9	55	341	0.878182			22	1.1	QS	3.5	2			2	10	29
BAAB	BAAB	B18-BAAB-B	Average	BAAB-B6	B18-BAAB-B6	2018	NA	May	1	B18-BAAB-2-B6	2018-05-23	10		5	14.3	24.6	38.9	277	3.60974			3	0.15	QR	4	1			2	10	19.5
BAAB	BAAB	B18-BAAB-B	Average	BAAB-B7	B18-BAAB-B7	2018	NA	May	1	B18-BAAB-2-B7	2018-05-23	6		16	15.8	30.7	46.5	310	1.93359			1	0.05	QR	3.5	1			3	10	14
BAAB	BAAB	B18-BAAB-B	Average	BAAB-B8	B18-BAAB-B8	2018	NA	May	1	B18-BAAB-2-B8	2018-05-23	1		6	15.3	30.9	46.2	307	0.324717			5	0.25	QR	2	1			2	10	17
BAAB	BAAB	B18-BAAB-B	Average	BAAB-B9	B18-BAAB-B9	2018	NA	May	1	B18-BAAB-2-B9	2018-05-23	2		0	15.9	4.5	20.4	128	1.55882			25	1.25	QR	4	2			2	10	20
BAAB	BAAB	B18-BAAB-A	Best	BAAB-A1	B18-BAAB-A1	2018	NA	June	2	B18-BAAB-3-A1	2018-06-21	2		2	16.9	15.9	32.8	196	1.01998			2	0.1	QS	4	1			2	10	18.3
BAAB	BAAB	B18-BAAB-A	Best	BAAB-A10	B18-BAAB-A10	2018	NA	June	2	B18-BAAB-3-A10	2018-06-21	2		0	15.2	24.8	40	263	0.76			1	0.05	QL	3.5				2	10	15.5
BAAB	BAAB	B18-BAAB-A	Best	BAAB-A2	B18-BAAB-A2	2018	NA	June	2	B18-BAAB-3-A2	2018-06-21	8		2	14.4	29.8	44.2	308	2.58946			9	0.45	QR	2.5	1			2	10	18.6
BAAB	BAAB	B18-BAAB-A	Best	BAAB-A3	B18-BAAB-A3	2018	NA	June	2	B18-BAAB-3-A3	2018-06-21	3		0	14.8	26.5	41.3	279	1.07506			2	0.1	QR	3				2	10	17.5
BAAB	BAAB	B18-BAAB-A	Best	BAAB-A4	B18-BAAB-A4	2018	NA	June	2	B18-BAAB-3-A4	2018-06-21	0		6	13.5	27.9	41.4	312	0			0	0	VQ		1			2	10	18
BAAB	BAAB	B18-BAAB-A	Best	BAAB-A5	B18-BAAB-A5	2018	NA	June	2	B18-BAAB-3-A5	2018-06-21	3		0	13	24.6	37.6	289	1.03723			4	0.2	QS	3				1	10	3
BAAB	BAAB	B18-BAAB-A	Best	BAAB-A6	B18-BAAB-A6	2018	NA	June	2	B18-BAAB-3-A6	2018-06-21	15		2	13.3	44.6	57.9	437	3.42984			3	0.15	QS	3				2	10	14.5
BAAB	BAAB	B18-BAAB-A	Best	BAAB-A7	B18-BAAB-A7	2018	NA	June	2	B18-BAAB-3-A7	2018-06-21	0		0	12.7	29.5	42.2	332	0			8	0.4	QR	1				1	10	1.5
BAAB	BAAB	B18-BAAB-A	Best	BAAB-A8	B18-BAAB-A8	2018	NA	June	2	B18-BAAB-3-A8	2018-06-21	3		0	13.3	38.4	51.7	388	0.77176			7	0.35	QR	2.5				2	10	12
BAAB	BAAB	B18-BAAB-A	Best	BAAB-A9	B18-BAAB-A9	2018	NA	June	2	B18-BAAB-3-A9	2018-06-21	0		0	15.7	17.5	33.2	211	0			41	2.05	QL	3.5				2	10	9
BAAB	BAAB	B18-BAAB-B	Average	BAAB-B1	B18-BAAB-B1	2018	NA	June	2	B18-BAAB-3-B1	2018-06-21	50		1	14.6	31.5	46.1	316	15.7851			6	0.3	QL		2			2	10	8.3
BAAB	BAAB	B18-BAAB-B	Average	BAAB-B10	B18-BAAB-B10	2018	NA	June	2	B18-BAAB-3-B10	2018-06-21	8		6	15.8	35.2	51	328	2.4332			5	0.25	QR	4	0			2	10	13
BAAB	BAAB	B18-BAAB-B	Average	BAAB-B2	B18-BAAB-B2	2018	NA	June	2	B18-BAAB-3-B2	2018-06-21	95		9	16.8	37.3	54.1	331	28.6988			0	0	QR	1	1			2	10	11.3
BAAB	BAAB	B18-BAAB-B	Average	BAAB-B3	B18-BAAB-B3	2018	NA	June	2	B18-BAAB-3-B3	2018-06-21	33		0	16.5	19.8	36.3	219	15			184	9.2	QL	0	2			2	10	5
BAAB	BAAB	B18-BAAB-B	Average	BAAB-B4	B18-BAAB-B4	2018	NA	June	2	B18-BAAB-3-B4	2018-06-21	31		1	14.1	30	44.1	313	9.87998			7	0.35	VQ		1			2	10	16
BAAB	BAAB	B18-BAAB-B	Average	BAAB-B5	B18-BAAB-B5	2018	NA	June	2	B18-BAAB-3-B5	2018-06-21	8		6	18.4	28.3	46.7	259	3.07924			11	0.55	QR	3	3			2	10	10.5
BAAB	BAAB	B18-BAAB-B	Average	BAAB-B6	B18-BAAB-B6	2018	NA	June	2	B18-BAAB-3-B6	2018-06-21	15		0	18.2	33.4	51.6	283	5.2907			2	0.1	QR	2.5	1			2	10	19
BAAB	BAAB	B18-BAAB-B	Average	BAAB-B7	B18-BAAB-B7	2018	NA	June	2	B18-BAAB-3-B7	2018-06-21	49		4	15.7	33.4	49.1	316	15.4702			0	0	VQ		1			2	10	20.8
BAAB	BAAB	B18-BAAB-B	Average	BAAB-B8	B18-BAAB-B8	2018	NA	June	2	B18-BAAB-3-B8	2018-06-21	21		5	14.7	37.7	52.4	361	5.80973			8	0.4	QS	3	1	1		1	10	8.3
BAAB	BAAB	B18-BAAB-B	Average	BAAB-B9	B18-BAAB-B9	2018	NA	June	2	B18-BAAB-3-B9	2018-06-21	12		0	15.8	23.3	39.1	247	4.8491			2	0.1	QR	4	1	1		2	10	23.3
BAAB	BAAB	B18-BAAB-A	Best	BAAB-A1	B18-BAAB-A1	2018	NA	July	3	B18-BAAB-4-A1	2018-07-18	3		0	17.6	17.6	35.2	200	1.5			1	0.05	QS	3.5				2	10	16.5
BAAB	BAAB	B18-BAAB-A	Best	BAAB-A10	B18-BAAB-A10	2018	NA	July	3	B18-BAAB-4-A10	2018-07-18	19		0	18.3	19.5	37.8	206	9.19841			1	0.05	QS	1.5				2	10	14
BAAB	BAAB	B18-BAAB-A	Best	BAAB-A2	B18-BAAB-A2	2018	NA	July	3	B18-BAAB-4-A2	2018-07-18	3		2	15.5	34.5	50	324	0.92427			0	0	QR	2				2	10	18
BAAB	BAAB	B18-BAAB-A	Best	BAAB-A3	B18-BAAB-A3	2018	NA	July	3	B18-BAAB-4-A3	2018-07-18	41		3	18.1	32.3	50.4	281	14.5673			0	0	QR	2.5				2	10	19.5
BAAB	BAAB	B18-BAAB-A	Best	BAAB-A4	B18-BAAB-A4	2018	NA	July	3	B18-BAAB-4-A4	2018-07-18	25		4	17.5	22.8	40.3	234	10.6707			0	0	QS	2.5				2	10	16
BAAB	BAAB	B18-BAAB-A	Best	BAAB-A5	B18-BAAB-A5	2018	NA	July	3	B18-BAAB-4-A5	2018-07-18	1		0	15.2	4.3	19.5	128	0.779487			0	0	QS	4				1	10	3
BAAB	BAAB	B18-BAAB-A	Best	BAAB-A6	B18-BAAB-A6	2018	NA	July	3	B18-BAAB-4-A6	2018-07-18	30		0	15.7	29.4	45.1	287	10.4435			0	0	QS	3				3	10	11.5
BAAB	BAAB	B18-BAAB-A	Best	BAAB-A7	B18-BAAB-A7	2018	NA	July	3	B18-BAAB-4-A7	2018-07-18	1		1	17.5	18.9	36.4	209	0.478469			3	0.15	QL					1	10	2
BAAB	BAAB	B18-BAAB-A	Best	BAAB-A8	B18-BAAB-A8	2018	NA	July	3	B18-BAAB-4-A8	2018-07-18	0		0	16.9	34.4	51.3	303	0			0	0	QR	2				2	10	8
BAAB	BAAB	B18-BAAB-A	Best	BAAB-A9	B18-BAAB-A9	2018	NA	July	3	B18-BAAB-4-A9	2018-07-18	17		0	17.3	35.6	52.9	305	5.55955			10	0.5	QS	3				2	10	3.5
BAAB	BAAB	B18-BAAB-B	Average	BAAB-B1	B18-BAAB-B1	2018	NA	July	3	B18-BAAB-4-B1	2018-07-18	11		0	18.8	21.8	40.6	215	5.0936			0	0	QL		1			2	10	3
BAAB	BAAB	B18-BAAB-B	Average	BAAB-B10	B18-BAAB-B10	2018	NA	July	3	B18-BAAB-4-B10	2018-07-18	13		0	16.4	28.1	44.5	271	4.79101			0	0	QR	1.5				3	10	16.5
BAAB	BAAB	B18-BAAB-B	Average	BAAB-B2	B18-BAAB-B2	2018	NA	July	3	B18-BAAB-4-B2	2018-07-18	26		0	18.2	36.4	54.6	299	8.66667			0	0	QS	1.5	1			2	10	10
BAAB	BAAB	B18-BAAB-B	Average	BAAB-B3	B18-BAAB-B3	2018	NA	July	3	B18-BAAB-4-B3	2018-07-18	15		0	16.1	34	50.1	311	4.82036			79	3.95	QR	4	1			2	10	19.5
BAAB	BAAB	B18-BAAB-B	Average	BAAB-B4	B18-BAAB-B4	2018	NA	July	3	B18-BAAB-4-B4	2018-07-18	29		0	19.1	18.9	38	198	14.5763			0	0	QS	0.5	1			2	10	2
BAAB	BAAB	B18-BAAB-B	Average	BAAB-B5	B18-BAAB-B5	2018	NA	July	3	B18-BAAB-4-B5	2018-07-18	13		0	19.7	13.6	33.3	169	7.69069			0	0	QR	3.5	1			2	10	12
BAAB	BAAB	B18-BAAB-B	Average	BAAB-B6	B18-BAAB-B6	2018	NA	July	3	B18-BAAB-4-B6	2018-07-18	40		0	18.1	30.4	48.5	267	14.9278			0	0	QR	2.5				3	10	19
BAAB	BAAB	B18-BAAB-B	Average	BAAB-B7	B18-BAAB-B7	2018	NA	July	3	B18-BAAB-4-B7	2018-07-18	1		0	18.7	18.8	37.5	200	0.498667			3	0.15	QS	3	1			2	10	9
BAAB	BAAB	B18-BAAB-B	Average	BAAB-B8	B18-BAAB-B8	2018	NA	July	3	B18-BAAB-4-B8	2018-07-18	21		0	19.1	23.4	42.5	222	9.43765			0	0	QR	3.5	1	1		1	10	12
BAAB	BAAB	B18-BAAB-B	Average	BAAB-B9	B18-BAAB-B9	2018	NA	July	3	B18-BAAB-4-B9	2018-07-18	33		3	16.8	21.7	38.5	232	14.2139			0	0	QR	2.5				3	10	19.5
BAAB	BAAB	B18-BAAB-A	Best	BAAB-A1	B18-BAAB-A1	2018	NA	August	4	B18-BAAB-5-A1	2018-08-29	5		3	14.3	9.6	23.9	170	2.93888			1	0.05	QR	2				2	10	16.5
BAAB	BAAB	B18-BAAB-A	Best	BAAB-A10	B18-BAAB-A10	2018	NA	August	4	B18-BAAB-5-A10	2018-08-29	2			14.1	25.2	39.3	278	0.717557			22	1.1	QR	2				2	10	7
BAAB	BAAB	B18-BAAB-A	Best	BAAB-A2	B18-BAAB-A2	2018	NA	August	4	B18-BAAB-5-A2	2018-08-29	2		1	16.8	18.6	35.4	211	0.944669			0	0	QS	2				2	10	13.5
BAAB	BAAB	B18-BAAB-A	Best	BAAB-A3	B18-BAAB-A3	2018	NA	August	4	B18-BAAB-5-A3	2018-08-29	35		1	16.2	26.4	42.6	263	13.2594			0	0	QL	2.5				2	10	13.5
BAAB	BAAB	B18-BAAB-A	Best	BAAB-A4	B18-BAAB-A4	2018	NA	August	4	B18-BAAB-5-A4	2018-08-29	12			16.3	30.8	47.1	288	4.15287			8	0.4	QS	1				2	10	10.5
BAAB	BAAB	B18-BAAB-A	Best	BAAB-A5	B18-BAAB-A5	2018	NA	August	4	B18-BAAB-5-A5	2018-08-29	1			14.2	20.7	34.9	245	0.406877			0	0	VQ	0				2	10	3
BAAB	BAAB	B18-BAAB-A	Best	BAAB-A6	B18-BAAB-A6	2018	NA	August	4	B18-BAAB-5-A6	2018-08-29	21		3	15	31.9	46.9	315	6.65259			0	0	QL	2				2	10	8.5
BAAB	BAAB	B18-BAAB-A	Best	BAAB-A7	B18-BAAB-A7	2018	NA	August	4	B18-BAAB-5-A7	2018-08-29	3		5	15.8	22.3	38.1	246	1.21882			0	0	QS	3				2	10	6.5
BAAB	BAAB	B18-BAAB-A	Best	BAAB-A8	B18-BAAB-A8	2018	NA	August	4	B18-BAAB-5-A8	2018-08-29	8		2	15.7	26.5	42.2	270	2.95432			0	0	QS	3				2	10	12
BAAB	BAAB	B18-BAAB-A	Best	BAAB-A9	B18-BAAB-A9	2018	NA	August	4	B18-BAAB-5-A9	2018-08-29	2			14.8	37.6	52.4	354	0.564885			0	0	QR	2				2	10	4.5
BAAB	BAAB	B18-BAAB-B	Average	BAAB-B1	B18-BAAB-B1	2018	NA	August	4	B18-BAAB-5-B1	2018-08-29
BAAB	BAAB	B18-BAAB-B	Average	BAAB-B10	B18-BAAB-B10	2018	NA	August	4	B18-BAAB-5-B10	2018-08-29	23			15.4	24.6	40	259	8.855			0	0	QS	1				2	10	3.5
BAAB	BAAB	B18-BAAB-B	Average	BAAB-B2	B18-BAAB-B2	2018	NA	August	4	B18-BAAB-5-B2	2018-08-29	6			15.5	11.7	27.2	175	3.41912			0	0	QR	3.5				2	10	4.5
BAAB	BAAB	B18-BAAB-B	Average	BAAB-B3	B18-BAAB-B3	2018	NA	August	4	B18-BAAB-5-B3	2018-08-29	0			15	12.5	27.5	183	0			14	0.7	QS	3				2	10	5.5
BAAB	BAAB	B18-BAAB-B	Average	BAAB-B4	B18-BAAB-B4	2018	NA	August	4	B18-BAAB-5-B4	2018-08-29	6			16.4	19.1	35.5	216	2.77183			0	0	QL	1				2	10	0.5
BAAB	BAAB	B18-BAAB-B	Average	BAAB-B5	B18-BAAB-B5	2018	NA	August	4	B18-BAAB-5-B5	2018-08-29	14			16.2	6.9	23.1	142	9.81818			0	0	QR	1				2	10	7.5
BAAB	BAAB	B18-BAAB-B	Average	BAAB-B6	B18-BAAB-B6	2018	NA	August	4	B18-BAAB-5-B6	2018-08-29													QS	1				2	10	0.75
BAAB	BAAB	B18-BAAB-B	Average	BAAB-B7	B18-BAAB-B7	2018	NA	August	4	B18-BAAB-5-B7	2018-08-29	1		1	14.3	36.4	50.7	355	0.281258			0	0	QR	2.5				2	10	5.5
BAAB	BAAB	B18-BAAB-B	Average	BAAB-B8	B18-BAAB-B8	2018	NA	August	4	B18-BAAB-5-B8	2018-08-29	0			14	25	39	278	0			0	0	QS	2.5	1			1	10	5.5
BAAB	BAAB	B18-BAAB-B	Average	BAAB-B9	B18-BAAB-B9	2018	NA	August	4	B18-BAAB-5-B9	2018-08-29	6		1	15.1	28.6	43.7	290	2.06609			0	0	QR	3				3	10	12
BAAB	BAAB	B18-BAAB-A	Best	BAAB-A1	B18-BAAB-A1	2018	NA	September	5	B18-BAAB-6-A1	2018-09-18	11		2	16.1	24.4	40.5	253	4.33835			0	0	QS	2				2	10	15
BAAB	BAAB	B18-BAAB-A	Best	BAAB-A10	B18-BAAB-A10	2018	NA	September	5	B18-BAAB-6-A10	2018-09-18	3			15.7	15.7	31.4	200	1.5			8	0.4	QS	1.5				2	10	4.5
BAAB	BAAB	B18-BAAB-A	Best	BAAB-A2	B18-BAAB-A2	2018	NA	September	5	B18-BAAB-6-A2	2018-09-18	6			16.9	19.1	36	213	2.81667			0	0	QS	3.5				2	10	14.5
BAAB	BAAB	B18-BAAB-A	Best	BAAB-A3	B18-BAAB-A3	2018	NA	September	5	B18-BAAB-6-A3	2018-09-18	11			15.5	20.2	35.7	230	4.77591			3	0.15	QR	1.5				2	10	6
BAAB	BAAB	B18-BAAB-A	Best	BAAB-A4	B18-BAAB-A4	2018	NA	September	5	B18-BAAB-6-A4	2018-09-18	14			17.7	16.2	33.9	191	7.30973			0	0	QS	2.5				2	10	12
BAAB	BAAB	B18-BAAB-A	Best	BAAB-A5	B18-BAAB-A5	2018	NA	September	5	B18-BAAB-6-A5	2018-09-18	9			13.6	36.8	50.4	370	2.42857			20	1	QS	3				1	10	3
BAAB	BAAB	B18-BAAB-A	Best	BAAB-A6	B18-BAAB-A6	2018	NA	September	5	B18-BAAB-6-A6	2018-09-18	3			14.3	29.2	43.5	304	0.986207			1	0.05	QR	3.5				2	10	4.5
BAAB	BAAB	B18-BAAB-A	Best	BAAB-A7	B18-BAAB-A7	2018	NA	September	5	B18-BAAB-6-A7	2018-09-18	7			14.5	45.2	59.7	411	1.70017			6	0.3	QS	2.5				2	10	7.5
BAAB	BAAB	B18-BAAB-A	Best	BAAB-A8	B18-BAAB-A8	2018	NA	September	5	B18-BAAB-6-A8	2018-09-18	45			15.1	16	31.1	205	21.8489			0	0	QS	3				2	10	10.5
BAAB	BAAB	B18-BAAB-A	Best	BAAB-A9	B18-BAAB-A9	2018	NA	September	5	B18-BAAB-6-A9	2018-09-18	10			14.7	26.5	41.2	280	3.56796			0	0	QR	2				2	10	2
BAAB	BAAB	B18-BAAB-B	Average	BAAB-B1	B18-BAAB-B1	2018	NA	September	5	B18-BAAB-6-B1	2018-09-18																			10
BAAB	BAAB	B18-BAAB-B	Average	BAAB-B10	B18-BAAB-B10	2018	NA	September	5	B18-BAAB-6-B10	2018-09-18	2							2.5974			0	0	QS	0.5				2	10	0.25
BAAB	BAAB	B18-BAAB-B	Average	BAAB-B2	B18-BAAB-B2	2018	NA	September	5	B18-BAAB-6-B2	2018-09-18																			10
BAAB	BAAB	B18-BAAB-B	Average	BAAB-B3	B18-BAAB-B3	2018	NA	September	5	B18-BAAB-6-B3	2018-09-18	3			14.1	18.7	32.8	232	1.28963			12	0.6	QS	1.5				2	10	3
BAAB	BAAB	B18-BAAB-B	Average	BAAB-B4	B18-BAAB-B4	2018	NA	September	5	B18-BAAB-6-B4	2018-09-18																		2	10
BAAB	BAAB	B18-BAAB-B	Average	BAAB-B5	B18-BAAB-B5	2018	NA	September	5	B18-BAAB-6-B5	2018-09-18	6							5.55556			0	0	QS	1.5				2	10	2
BAAB	BAAB	B18-BAAB-B	Average	BAAB-B6	B18-BAAB-B6	2018	NA	September	5	B18-BAAB-6-B6	2018-09-18																		2	10
BAAB	BAAB	B18-BAAB-B	Average	BAAB-B7	B18-BAAB-B7	2018	NA	September	5	B18-BAAB-6-B7	2018-09-18	6			16.8	33.6	50.4	300	2			3	0.15	QNS	3				2	10	10.5
BAAB	BAAB	B18-BAAB-B	Average	BAAB-B8	B18-BAAB-B8	2018	NA	September	5	B18-BAAB-6-B8	2018-09-18	5			14.3	22.1	36.4	254	1.96429			0	0	QS	2	1			1	10	6
BAAB	BAAB	B18-BAAB-B	Average	BAAB-B9	B18-BAAB-B9	2018	NA	September	5	B18-BAAB-6-B9	2018-09-18	3			14.3	36.1	50.4	352	0.85119			5	0.25	QS	1.5				2	10	5
BAAC	BAAC	B18-BAAC-A	Best	BAAC-A1	B18-BAAC-A1	2018	NA	May	1	B18-BAAC-1-A1	2018-05-15	0		6	17.4	15.5	32.9	195	0			0	0	QS	5	2		2	0	10	17
BAAC	BAAC	B18-BAAC-A	Best	BAAC-A10	B18-BAAC-A10	2018	NA	May	1	B18-BAAC-1-A10	2018-05-15	3		1	18.2	17.9	36.1	199	1.50488			0	0	QR	5			2	2	10	12
BAAC	BAAC	B18-BAAC-A	Best	BAAC-A2	B18-BAAC-A2	2018	NA	May	1	B18-BAAC-1-A2	2018-05-15	2		2	14.8	28.1	42.9	291	0.685249			3	0.15	QR	2			1	2	10	11
BAAC	BAAC	B18-BAAC-A	Best	BAAC-A3	B18-BAAC-A3	2018	NA	May	1	B18-BAAC-1-A3	2018-05-15	16		0	16.7	24.9	41.6	249	6.42308			8	0.4	QS	3			0	2	10	6
BAAC	BAAC	B18-BAAC-A	Best	BAAC-A4	B18-BAAC-A4	2018	NA	May	1	B18-BAAC-1-A4	2018-05-15	2		1	17.8	15.2	33	186	1.073			0	0	QS	5			3	2	10	26
BAAC	BAAC	B18-BAAC-A	Best	BAAC-A5	B18-BAAC-A5	2018	NA	May	1	B18-BAAC-1-A5	2018-05-15	0		1	19.9	12.5	32.4	163	0			0	0	QR	5			3	2	10	16
BAAC	BAAC	B18-BAAC-A	Best	BAAC-A6	B18-BAAC-A6	2018	NA	May	1	B18-BAAC-1-A6	2018-05-15	0		2	14	24.9	38.9	279	0			4	0.2	QR	3			2	2	10	16
BAAC	BAAC	B18-BAAC-A	Best	BAAC-A7	B18-BAAC-A7	2018	NA	May	1	B18-BAAC-1-A7	2018-05-15	1		1	16.2	19.5	35.7	221	0.451732			4	0.2	QR	3					10	13
BAAC	BAAC	B18-BAAC-A	Best	BAAC-A8	B18-BAAC-A8	2018	NA	May	1	B18-BAAC-1-A8	2018-05-15	2		2	16.5	13.8	30.3	185	1.07738			0	0	VQ	4			2	3	10	28
BAAC	BAAC	B18-BAAC-A	Best	BAAC-A9	B18-BAAC-A9	2018	NA	May	1	B18-BAAC-1-A9	2018-05-15	0		1	17.1	32.9	50	293	0			0	0	QR	5			4	3	10	35
BAAC	BAAC	B18-BAAC-B	Average	BAAC-B1	B18-BAAC-B1	2018	NA	May	1	B18-BAAC-1-B1	2018-05-16	1		2	20.3	17.9	38.2	190	0.525825			3	0.15	VQ				3	4	10	25
BAAC	BAAC	B18-BAAC-B	Average	BAAC-B10	B18-BAAC-B10	2018	NA	May	1	B18-BAAC-1-B10	2018-05-16	0		11	16.8	16.5	33.3	209	0			0	0	VQ				4	2	10	25
BAAC	BAAC	B18-BAAC-B	Average	BAAC-B2	B18-BAAC-B2	2018	NA	May	1	B18-BAAC-1-B2	2018-05-16	1		0	17.3	17.1	34.4	198	0.502907			27	1.35	QR	4			2	2	10	10
BAAC	BAAC	B18-BAAC-B	Average	BAAC-B3	B18-BAAC-B3	2018	NA	May	1	B18-BAAC-1-B3	2018-05-16	0		1	17.1	18.9	36	211	0			22	1.1	QR	3			2	2	10	13
BAAC	BAAC	B18-BAAC-B	Average	BAAC-B4	B18-BAAC-B4	2018	NA	May	1	B18-BAAC-1-B4	2018-05-16	3		0	20.4	21	41.4	202	1.47826			2	0.1	QS	4			3	1	10	21
BAAC	BAAC	B18-BAAC-B	Average	BAAC-B5	B18-BAAC-B5	2018	NA	May	1	B18-BAAC-1-B5	2018-05-16	0		0	18.9	20.8	39.7	210	0			7	0.35	QR	2			1	2	10	12
BAAC	BAAC	B18-BAAC-B	Average	BAAC-B6	B18-BAAC-B6	2018	NA	May	1	B18-BAAC-1-B6	2018-05-16	0		0	17.1	19.3	36.4	212	0			0	0	QS	5			3	2	10	18
BAAC	BAAC	B18-BAAC-B	Average	BAAC-B7	B18-BAAC-B7	2018	NA	May	1	B18-BAAC-1-B7	2018-05-16	0		0	15	9.9	24.9	166	0			2	0.1	QR	5			3	2	10	20
BAAC	BAAC	B18-BAAC-B	Average	BAAC-B8	B18-BAAC-B8	2018	NA	May	1	B18-BAAC-1-B8	2018-05-16	0		0	16.4	10.1	26.5	161	0			0	0	QR	3			2	2	10	14
BAAC	BAAC	B18-BAAC-B	Average	BAAC-B9	B18-BAAC-B9	2018	NA	May	1	B18-BAAC-1-B9	2018-05-16	0		0	16.8	23	39.8	236	0			17	0.85	QS	4			2	2	10	12
BAAC	BAAC	B18-BAAC-A	Best	BAAC-A1	B18-BAAC-A1	2018	NA	July	3	B18-BAAC-2-A1	2018-07-23	8		4	14.9	16.6	31.5	215	3.71386			0	0	QR	5			1	2	10	23
BAAC	BAAC	B18-BAAC-A	Best	BAAC-A10	B18-BAAC-A10	2018	NA	July	3	B18-BAAC-2-A10	2018-07-23	18			15.9	16	31.9	200	8.97179			8	0.4	QR	4			1	2	10	20
BAAC	BAAC	B18-BAAC-A	Best	BAAC-A2	B18-BAAC-A2	2018	NA	July	3	B18-BAAC-2-A2	2018-07-23	12			15.3	17.4	32.7	213	5.61468			0	0	QR	4			1	2	10	25
BAAC	BAAC	B18-BAAC-A	Best	BAAC-A3	B18-BAAC-A3	2018	NA	July	3	B18-BAAC-2-A3	2018-07-23	6			12.8	24.8	37.6	293	2.04255			0	0	QR	5			1	2	10	15
BAAC	BAAC	B18-BAAC-A	Best	BAAC-A4	B18-BAAC-A4	2018	NA	July	3	B18-BAAC-2-A4	2018-07-23	13		3	15.9	17.8	33.7	214	6.04793			0	0	QS	3				2	10	22
BAAC	BAAC	B18-BAAC-A	Best	BAAC-A5	B18-BAAC-A5	2018	NA	July	3	B18-BAAC-2-A5	2018-07-23	8			15.2	14.6	29.8	196	4.08054			1	0.05	QR	4			1	2	10	22
BAAC	BAAC	B18-BAAC-A	Best	BAAC-A6	B18-BAAC-A6	2018	NA	July	3	B18-BAAC-2-A6	2018-07-23	15			16.5	18.8	35.3	213	7.01133			0	0	QR	3			1	2	10	22
BAAC	BAAC	B18-BAAC-A	Best	BAAC-A7	B18-BAAC-A7	2018	NA	July	3	B18-BAAC-2-A7	2018-07-23	11			17.5	15.3	32.8	187	5.8689			0	0	QS	5				3	10	28
BAAC	BAAC	B18-BAAC-A	Best	BAAC-A8	B18-BAAC-A8	2018	NA	July	3	B18-BAAC-2-A8	2018-07-23	7			17.5	28.3	45.8	261	2.67467			0	0	QS	3			1	2	10	10
BAAC	BAAC	B18-BAAC-A	Best	BAAC-A9	B18-BAAC-A9	2018	NA	July	3	B18-BAAC-2-A9	2018-07-23	7			16.7	27	43.7	261	2.67506			0	0	QR	5				3	10	25
BAAC	BAAC	B18-BAAC-B	Average	BAAC-B1	B18-BAAC-B1	2018	NA	July	3	B18-BAAC-2-B1	2018-07-24	10			15.9	29.4	45.3	284	3.50993			4	0.2	QR	4			1	2	10	22
BAAC	BAAC	B18-BAAC-B	Average	BAAC-B10	B18-BAAC-B10	2018	NA	July	3	B18-BAAC-2-B10	2018-07-24	5			14.8	30.4	45.2	305	1.63717			0	0	QR	4			2	2	10	24
BAAC	BAAC	B18-BAAC-B	Average	BAAC-B2	B18-BAAC-B2	2018	NA	July	3	B18-BAAC-2-B2	2018-07-24	9		3	14.1	21.6	35.7	256	3.513			2	0.1	QR	4			1	2	10	16
BAAC	BAAC	B18-BAAC-B	Average	BAAC-B3	B18-BAAC-B3	2018	NA	July	3	B18-BAAC-2-B3	2018-07-24	2			15.6	29.9	45.5	291	0.685714			2	0.1	QS	3			1	2	10	21
BAAC	BAAC	B18-BAAC-B	Average	BAAC-B4	B18-BAAC-B4	2018	NA	July	3	B18-BAAC-2-B4	2018-07-24	22			15.5	23.3	38.8	250	8.78866			0	0	QR	2			2	2	10	13
BAAC	BAAC	B18-BAAC-B	Average	BAAC-B5	B18-BAAC-B5	2018	NA	July	3	B18-BAAC-2-B5	2018-07-24	9		1	15.8	12.7	28.5	181	4.96197			0	0	QS	4			1	2	10	24
BAAC	BAAC	B18-BAAC-B	Average	BAAC-B6	B18-BAAC-B6	2018	NA	July	3	B18-BAAC-2-B6	2018-07-24	13	1	3	16.8	29.4	46.2	278	4.67626			0	0	QR	5			1	2	10	26
BAAC	BAAC	B18-BAAC-B	Average	BAAC-B7	B18-BAAC-B7	2018	NA	July	3	B18-BAAC-2-B7	2018-07-24	18		8	14.7	15.6	30.3	214	8.4064			0	0	QR	4			1	2	10	28
BAAC	BAAC	B18-BAAC-B	Average	BAAC-B8	B18-BAAC-B8	2018	NA	July	3	B18-BAAC-2-B8	2018-07-24	1		4	16.9	9.3	26.2	159	0.628814			0	0	QR	3			1	2	10	22
BAAC	BAAC	B18-BAAC-B	Average	BAAC-B9	B18-BAAC-B9	2018	NA	July	3	B18-BAAC-2-B9	2018-07-24	2			16.4	26.5	42.9	261	0.764569			0	0	QR	4				3	10	24
BAAC	BAAC	B18-BAAC-A	Best	BAAC-A1	B18-BAAC-A1	2018	NA	August	4	B18-BAAC-3-A1	2018-08-28	26		3	18.8	18.9	37.7	203	12.7744			0	0	QR	5			1	2	10	22
BAAC	BAAC	B18-BAAC-A	Best	BAAC-A10	B18-BAAC-A10	2018	NA	August	4	B18-BAAC-3-A10	2018-08-28	42		1	16.4	14.7	31.1	190	22.0317			0	0	QR	5				2	10	18
BAAC	BAAC	B18-BAAC-A	Best	BAAC-A2	B18-BAAC-A2	2018	NA	August	4	B18-BAAC-3-A2	2018-08-28	14			18	18.8	36.8	204	6.84783			0	0	QR	5			1	2	10	20
BAAC	BAAC	B18-BAAC-A	Best	BAAC-A3	B18-BAAC-A3	2018	NA	August	4	B18-BAAC-3-A3	2018-08-28	16			16	22.5	38.5	240	6.64935			0	0	QR	2				2	10	10
BAAC	BAAC	B18-BAAC-A	Best	BAAC-A4	B18-BAAC-A4	2018	NA	August	4	B18-BAAC-3-A4	2018-08-28	31			18.2	15.1	33.3	182	16.9429			0	0	QR	5			1	2	10	22
BAAC	BAAC	B18-BAAC-A	Best	BAAC-A5	B18-BAAC-A5	2018	NA	August	4	B18-BAAC-3-A5	2018-08-28	13			18.6	10.2	28.8	154	8.39583			0	0	QS	5			1	2	10	20
BAAC	BAAC	B18-BAAC-A	Best	BAAC-A6	B18-BAAC-A6	2018	NA	August	4	B18-BAAC-3-A6	2018-08-28	38			17.8	31.2	49	275	13.8041			0	0	QR	4			1	2	10	23
BAAC	BAAC	B18-BAAC-A	Best	BAAC-A7	B18-BAAC-A7	2018	NA	August	4	B18-BAAC-3-A7	2018-08-28	21			18.3	16.7	35	191	10.98			0	0	QR	2				3	10	20
BAAC	BAAC	B18-BAAC-A	Best	BAAC-A8	B18-BAAC-A8	2018	NA	August	4	B18-BAAC-3-A8	2018-08-28	8			17.6	15.2	32.8	186	4.29268			0	0	QR	5			1	2	10	17
BAAC	BAAC	B18-BAAC-A	Best	BAAC-A9	B18-BAAC-A9	2018	NA	August	4	B18-BAAC-3-A9	2018-08-28	23			17.7	16.6	34.3	193	11.8688			0	0	QR	5				3	10	21
BAAC	BAAC	B18-BAAC-B	Average	BAAC-B1	B18-BAAC-B1	2018	NA	August	4	B18-BAAC-3-B1	2018-08-30	13			17.6	21.4	39	221	5.86667			1	0.05	QS	5			1	2	10	20
BAAC	BAAC	B18-BAAC-B	Average	BAAC-B10	B18-BAAC-B10	2018	NA	August	4	B18-BAAC-3-B10	2018-08-30	16		1	17.7	17.4	35.1	199	8.02789			0	0	QR	4			2	2	10	26
BAAC	BAAC	B18-BAAC-B	Average	BAAC-B2	B18-BAAC-B2	2018	NA	August	4	B18-BAAC-3-B2	2018-08-30	45		1	18	19.6	37.6	209	21.4399			0	0	QR	4			1	2	10	16
BAAC	BAAC	B18-BAAC-B	Average	BAAC-B3	B18-BAAC-B3	2018	NA	August	4	B18-BAAC-3-B3	2018-08-30	14			18	15	33	183	7.63636			0	0	QR	5			1	2	10	21
BAAC	BAAC	B18-BAAC-B	Average	BAAC-B4	B18-BAAC-B4	2018	NA	August	4	B18-BAAC-3-B4	2018-08-30	25			1.6	17.6	19.2	1200	2.08333			0	0	QR	2			1	1	10	3
BAAC	BAAC	B18-BAAC-B	Average	BAAC-B5	B18-BAAC-B5	2018	NA	August	4	B18-BAAC-3-B5	2018-08-30	13			19.5	11.8	31.3	160	8.09904			0	0	QR	5			1	2	10	23
BAAC	BAAC	B18-BAAC-B	Average	BAAC-B6	B18-BAAC-B6	2018	NA	August	4	B18-BAAC-3-B6	2018-08-30	5			19.1	14.8	33.9	177	2.81711			0	0	QR	5			1	2	10	24
BAAC	BAAC	B18-BAAC-B	Average	BAAC-B7	B18-BAAC-B7	2018	NA	August	4	B18-BAAC-3-B7	2018-08-30	10			19.7	17.4	37.1	188	5.30997			6	0.3	QL				1	2	10	10
BAAC	BAAC	B18-BAAC-B	Average	BAAC-B8	B18-BAAC-B8	2018	NA	August	4	B18-BAAC-3-B8	2018-08-30	8			18.9	17.6	36.5	193	4.14247			0	0	QR	4					10	20
BAAC	BAAC	B18-BAAC-B	Average	BAAC-B9	B18-BAAC-B9	2018	NA	August	4	B18-BAAC-3-B9	2018-08-30	13			17.7	15.3	33	186	6.97273			1	0.05	QR	4				3	10	26
BAAC	BAAC	B18-BAAC-A	Best	BAAC-A1	B18-BAAC-A1	2018	NA	September	5	B18-BAAC-4-A1	2018-09-30	12		1	17.9	17	34.9	195	6.12332			0	0	QR	4					10	18
BAAC	BAAC	B18-BAAC-A	Best	BAAC-A10	B18-BAAC-A10	2018	NA	September	5	B18-BAAC-4-A10	2018-09-30	10			18.2	21.2	39.4	216	4.61929			0	0	QR	3				2	10	16
BAAC	BAAC	B18-BAAC-A	Best	BAAC-A2	B18-BAAC-A2	2018	NA	September	5	B18-BAAC-4-A2	2018-09-30	7		1	18.7	11.1	29.8	160	4.36522			0	0	QR	4					10	20
BAAC	BAAC	B18-BAAC-A	Best	BAAC-A3	B18-BAAC-A3	2018	NA	September	5	B18-BAAC-4-A3	2018-09-30	9			17.6	9.5	27.1	153	5.84502			0	0	QR	4					10	8
BAAC	BAAC	B18-BAAC-A	Best	BAAC-A4	B18-BAAC-A4	2018	NA	September	5	B18-BAAC-4-A4	2018-09-30	6		1	19.5	20.3	39.8	205	2.92537			0	0	QR	4					10	12
BAAC	BAAC	B18-BAAC-A	Best	BAAC-A5	B18-BAAC-A5	2018	NA	September	5	B18-BAAC-4-A5	2018-09-30	20			18.1	15.7	33.8	186	10.7101			0	0	QR	3			1	2	10	18
BAAC	BAAC	B18-BAAC-A	Best	BAAC-A6	B18-BAAC-A6	2018	NA	September	5	B18-BAAC-4-A6	2018-09-30	6		2	20	11.2	31.2	158	3.79747			0	0	QR	4					10	18
BAAC	BAAC	B18-BAAC-A	Best	BAAC-A7	B18-BAAC-A7	2018	NA	September	5	B18-BAAC-4-A7	2018-09-30	5			18.4	9	27.4	148	3.35766			0	0	QR	5				3	10	15
BAAC	BAAC	B18-BAAC-A	Best	BAAC-A8	B18-BAAC-A8	2018	NA	September	5	B18-BAAC-4-A8	2018-09-30	7			18.8	15.5	34.3	182	3.83673			0	0	QR	4			1	2	10	20
BAAC	BAAC	B18-BAAC-A	Best	BAAC-A9	B18-BAAC-A9	2018	NA	September	5	B18-BAAC-4-A9	2018-09-30	6			18.7	18.8	37.5	200	2.992			6	0.3	QR	3				3	10	20
BAAC	BAAC	B18-BAAC-B	Average	BAAC-B1	B18-BAAC-B1	2018	NA	September	5	B18-BAAC-4-B1	2018-09-30	5			18.5	22.7	41.2	222	2.24515			0	0	QR	4					10	18
BAAC	BAAC	B18-BAAC-B	Average	BAAC-B10	B18-BAAC-B10	2018	NA	September	5	B18-BAAC-4-B10	2018-09-30	14			18.3	24.6	42.9	234	5.97203			0	0	QR	4			2	2	10	18
BAAC	BAAC	B18-BAAC-B	Average	BAAC-B2	B18-BAAC-B2	2018	NA	September	5	B18-BAAC-4-B2	2018-09-30				18.5	13.2	31.7	171				2	0.1	QL	0					10	3
BAAC	BAAC	B18-BAAC-B	Average	BAAC-B3	B18-BAAC-B3	2018	NA	September	5	B18-BAAC-4-B3	2018-09-30	16			19.2	19.1	38.3	199	8.02089			0	0	QR	4					10	20
BAAC	BAAC	B18-BAAC-B	Average	BAAC-B4	B18-BAAC-B4	2018	NA	September	5	B18-BAAC-4-B4	2018-09-30													QR						10
BAAC	BAAC	B18-BAAC-B	Average	BAAC-B5	B18-BAAC-B5	2018	NA	September	5	B18-BAAC-4-B5	2018-09-30	19			19	17.9	36.9	194	9.7832			0	0	QR	4					10	16
BAAC	BAAC	B18-BAAC-B	Average	BAAC-B6	B18-BAAC-B6	2018	NA	September	5	B18-BAAC-4-B6	2018-09-30	12		1	19.8	19.3	39.1	198	6.04611			0	0	QS	4					10	22
BAAC	BAAC	B18-BAAC-B	Average	BAAC-B7	B18-BAAC-B7	2018	NA	September	5	B18-BAAC-4-B7	2018-09-30																			10
BAAC	BAAC	B18-BAAC-B	Average	BAAC-B8	B18-BAAC-B8	2018	NA	September	5	B18-BAAC-4-B8	2018-09-30	5		5	20.6	18.5	39.1	194	2.56666			0	0	QR	5					10	20
BAAC	BAAC	B18-BAAC-B	Average	BAAC-B9	B18-BAAC-B9	2018	NA	September	5	B18-BAAC-4-B9	2018-09-30	14		1	19.7	20.8	40.5	206	6.77691			0	0	QR	5					10	20
BAAD	BAAD	B18-BAAD-A	Average	BAAD-A1	B18-BAAD-A1	2018	NA	May	1	B18-BAAD-1-A1	2018-05-30	0		1	18.3	32.6	50.9	279	0			0	0	QR	5			1	1	10	10
BAAD	BAAD	B18-BAAD-A	Average	BAAD-A10	B18-BAAD-A10	2018	NA	May	1	B18-BAAD-1-A10	2018-05-30	1		1	16.7	25.4	42.1	253	0.395107			10	0.5	QL	0		1		1	10
BAAD	BAAD	B18-BAAD-A	Average	BAAD-A2	B18-BAAD-A2	2018	NA	May	1	B18-BAAD-1-A2	2018-05-30	4		0	16	20.9	36.9	230	1.73442			0	0	QR	2			2	1	10	12
BAAD	BAAD	B18-BAAD-A	Average	BAAD-A3	B18-BAAD-A3	2018	NA	May	1	B18-BAAD-1-A3	2018-05-30	1		23	15	30.9	45.9	329	0.303951			0	0	QR	3			1	1	10	9
BAAD	BAAD	B18-BAAD-A	Average	BAAD-A4	B18-BAAD-A4	2018	NA	May	1	B18-BAAD-1-A4	2018-05-30	1		13	16	21.1	37.1	244	0.408372			0	0	QR	2				1	10	5
BAAD	BAAD	B18-BAAD-A	Average	BAAD-A5	B18-BAAD-A5	2018	NA	May	1	B18-BAAD-1-A5	2018-05-30	2		7	14.6	21.9	36.5	257	0.77821			0	0	QR	4			1	1	10	12
BAAD	BAAD	B18-BAAD-A	Average	BAAD-A6	B18-BAAD-A6	2018	NA	May	1	B18-BAAD-1-A6	2018-05-30	32		8	16	12.5	28.5	186	17.1927			8	0.4	QL	0		2		1	10	8
BAAD	BAAD	B18-BAAD-A	Average	BAAD-A7	B18-BAAD-A7	2018	NA	May	1	B18-BAAD-1-A7	2018-05-30	1		4	16.2	35.4	51.6	322	0.31006			0	0	QR	4		1	2	1	10	12
BAAD	BAAD	B18-BAAD-A	Average	BAAD-A8	B18-BAAD-A8	2018	NA	May	1	B18-BAAD-1-A8	2018-05-30	0		0	14.3	27.3	41.6	290	0			0	0	QR	1				1	10	4
BAAD	BAAD	B18-BAAD-A	Average	BAAD-A9	B18-BAAD-A9	2018	NA	May	1	B18-BAAD-1-A9	2018-05-30	0		7	16.1	24.5	40.6	259	0			0	0	QR	3			1	1	10	12
BAAD	BAAD	B18-BAAD-B	Best	BAAD-B1	B18-BAAD-B1	2018	NA	May	1	B18-BAAD-1-B1	2018-05-30	1		45	16.9	10.5	27.4	207	0.482788			0	0	QR	4		3	0	1	10	15
BAAD	BAAD	B18-BAAD-B	Best	BAAD-B10	B18-BAAD-B10	2018	NA	May	1	B18-BAAD-1-B10	2018-05-30	0		1	14.8	22.8	37.6	255	0			0	0	QR	5		1	0	1	10	6
BAAD	BAAD	B18-BAAD-B	Best	BAAD-B2	B18-BAAD-B2	2018	NA	May	1	B18-BAAD-1-B2	2018-05-30	6		9	15.3	14.8	30.1	205	2.91642			10	0.5	VQ	NA		3	0	1	10	10
BAAD	BAAD	B18-BAAD-B	Best	BAAD-B3	B18-BAAD-B3	2018	NA	May	1	B18-BAAD-1-B3	2018-05-30	4		29	15.8	10.9	26.7	197	2.02033			14	0.7	VQ	NA		2	0	1	10	10
BAAD	BAAD	B18-BAAD-B	Best	BAAD-B4	B18-BAAD-B4	2018	NA	May	1	B18-BAAD-1-B4	2018-05-30	0		1	14.9	16.9	31.8	214	0			1	0.05	QR	3		1	0	1	10	10
BAAD	BAAD	B18-BAAD-B	Best	BAAD-B5	B18-BAAD-B5	2018	NA	May	1	B18-BAAD-1-B5	2018-05-30	0		14	15.2	17.8	33	231	0			0	0	QR	5		1	0	1	10	12
BAAD	BAAD	B18-BAAD-B	Best	BAAD-B6	B18-BAAD-B6	2018	NA	May	1	B18-BAAD-1-B6	2018-05-30	1		0	15.4	24.3	39.7	257	0.387909			1	0.05	QR	3		3	0	1	10	20
BAAD	BAAD	B18-BAAD-B	Best	BAAD-B7	B18-BAAD-B7	2018	NA	May	1	B18-BAAD-1-B7	2018-05-30	0		13	16	2.6	18.6	129	0			0	0	QR	2		1	1	1	10	10
BAAD	BAAD	B18-BAAD-B	Best	BAAD-B8	B18-BAAD-B8	2018	NA	May	1	B18-BAAD-1-B8	2018-05-30	0		0	15.3	18.1	33.4	218	0			0	0	QR	4		0	1	1	10	4
BAAD	BAAD	B18-BAAD-B	Best	BAAD-B9	B18-BAAD-B9	2018	NA	May	1	B18-BAAD-1-B9	2018-05-30	0		0	20.6	20.9	41.5	201	0			3	0.15	QR	5		0	0	1	10	5
BAAD	BAAD	B18-BAAD-A	Average	BAAD-A1	B18-BAAD-A1	2018	NA	June	2	B18-BAAD-2-A1	2018-06-26	0		2	17.7	32.3	50	284	0			1	0.05	QL	0		3	0	1	10	10
BAAD	BAAD	B18-BAAD-A	Average	BAAD-A10	B18-BAAD-A10	2018	NA	June	2	B18-BAAD-2-A10	2018-06-26	4		0	17.7	22.3	40	225	1.77			6	0.3	QR	5		1	0	1	10	9
BAAD	BAAD	B18-BAAD-A	Average	BAAD-A2	B18-BAAD-A2	2018	NA	June	2	B18-BAAD-2-A2	2018-06-26	7		0	14.9	24.3	39.2	263	2.66071			0	0	QS	4		2	1	1	10	15
BAAD	BAAD	B18-BAAD-A	Average	BAAD-A3	B18-BAAD-A3	2018	NA	June	2	B18-BAAD-2-A3	2018-06-26	4		3	15.8	28.6	44.4	284	1.40839			0	0	QR	5		2	0	1	10	15
BAAD	BAAD	B18-BAAD-A	Average	BAAD-A4	B18-BAAD-A4	2018	NA	June	2	B18-BAAD-2-A4	2018-06-26	0		0	14.9	24.1	39	261	0			0	0	QR	3	1		0	1	10	10
BAAD	BAAD	B18-BAAD-A	Average	BAAD-A5	B18-BAAD-A5	2018	NA	June	2	B18-BAAD-2-A5	2018-06-26	0		0	14.2	27.8	42	295	0			7	0.35	QR	5		1	1	1	10	14
BAAD	BAAD	B18-BAAD-A	Average	BAAD-A6	B18-BAAD-A6	2018	NA	June	2	B18-BAAD-2-A6	2018-06-26	2		0	15.7	21.3	37	235	0.848649			0	0	QR	4		1	0	1	10	4
BAAD	BAAD	B18-BAAD-A	Average	BAAD-A7	B18-BAAD-A7	2018	NA	June	2	B18-BAAD-2-A7	2018-06-26	5		4	15.4	20.3	35.7	235	2.12028			0	0	QR	4		1	2	1	10	20
BAAD	BAAD	B18-BAAD-A	Average	BAAD-A8	B18-BAAD-A8	2018	NA	June	2	B18-BAAD-2-A8	2018-06-26	0		0	16.3	25.8	42.1	258	0			0	0	QR	3		0	0	1	10	6
BAAD	BAAD	B18-BAAD-A	Average	BAAD-A9	B18-BAAD-A9	2018	NA	June	2	B18-BAAD-2-A9	2018-06-26	5		7	18.2	18.5	36.7	208	2.39638			2	0.1	QR	4		1	1	1	10	15
BAAD	BAAD	B18-BAAD-B	Best	BAAD-B1	B18-BAAD-B1	2018	NA	June	2	B18-BAAD-2-B1	2018-06-26	2		6	17.9	16.2	34.1	196	1.0178			0	0	QR	3		3	0	1	10	15
BAAD	BAAD	B18-BAAD-B	Best	BAAD-B10	B18-BAAD-B10	2018	NA	June	2	B18-BAAD-2-B10	2018-06-26	0		9	17.3	17.3	34.6	209	0			0	0	QR	3		0	2	1	10	10
BAAD	BAAD	B18-BAAD-B	Best	BAAD-B2	B18-BAAD-B2	2018	NA	June	2	B18-BAAD-2-B2	2018-06-26	3		0	18.2	18.9	37.1	203	1.4717			2	0.1	QR	4		2	0	1	10	10
BAAD	BAAD	B18-BAAD-B	Best	BAAD-B3	B18-BAAD-B3	2018	NA	June	2	B18-BAAD-2-B3	2018-06-26	5		9	17.6	20.2	37.8	223	2.23441			3	0.15	QR	4		1	1	1	10	10
BAAD	BAAD	B18-BAAD-B	Best	BAAD-B4	B18-BAAD-B4	2018	NA	June	2	B18-BAAD-2-B4	2018-06-26	0		4	15	20.8	35.8	242	0			0	0	QR	3		2	2	1	10	20
BAAD	BAAD	B18-BAAD-B	Best	BAAD-B5	B18-BAAD-B5	2018	NA	June	2	B18-BAAD-2-B5	2018-06-26	1		1	17.5	24	41.5	238	0.419916			0	0	QR	3		1	1	1	10	15
BAAD	BAAD	B18-BAAD-B	Best	BAAD-B6	B18-BAAD-B6	2018	NA	June	2	B18-BAAD-2-B6	2018-06-26	0		0	20.1	22.5	42.6	211	0			0	0	QR	2		2	1	1	10	10
BAAD	BAAD	B18-BAAD-B	Best	BAAD-B7	B18-BAAD-B7	2018	NA	June	2	B18-BAAD-2-B7	2018-06-26	0		0	15.9	29.5	45.4	285	0			0	0	QR	4		0	1	1	10	8
BAAD	BAAD	B18-BAAD-B	Best	BAAD-B8	B18-BAAD-B8	2018	NA	June	2	B18-BAAD-2-B8	2018-06-26	0		0	15.8	24.7	40.5	256	0			0	0	QR	2		0	0	1	10	6
BAAD	BAAD	B18-BAAD-B	Best	BAAD-B9	B18-BAAD-B9	2018	NA	June	2	B18-BAAD-2-B9	2018-06-26	2		0	16.9	28.8	45.7	270	0.739606			0	0	QR	3		1	0	1	10	10
BAAD	BAAD	B18-BAAD-A	Average	BAAD-A1	B18-BAAD-A1	2018	NA	July	3	B18-BAAD-3-A1	2018-07-26	18		1	15.6	26.1	41.7	268	6.70872			0	0	QR	5		2		1	10	10
BAAD	BAAD	B18-BAAD-A	Average	BAAD-A10	B18-BAAD-A10	2018	NA	July	3	B18-BAAD-3-A10	2018-07-26	1			15.3	18.2	33.5	218	0.456716			0	0	QR	5				1	10	9
BAAD	BAAD	B18-BAAD-A	Average	BAAD-A2	B18-BAAD-A2	2018	NA	July	3	B18-BAAD-3-A2	2018-07-26	31			16.2	20.4	36.6	225	13.7213			0	0	QR	3		1		1	10	10
BAAD	BAAD	B18-BAAD-A	Average	BAAD-A3	B18-BAAD-A3	2018	NA	July	3	B18-BAAD-3-A3	2018-07-26	3			14.9	21.6	36.5	244	1.22466			0	0	QR	4				1	10	10
BAAD	BAAD	B18-BAAD-A	Average	BAAD-A4	B18-BAAD-A4	2018	NA	July	3	B18-BAAD-3-A4	2018-07-26	1			15.4	18.1	33.5	217	0.459701			0	0	QS	4				1	10	10
BAAD	BAAD	B18-BAAD-A	Average	BAAD-A5	B18-BAAD-A5	2018	NA	July	3	B18-BAAD-3-A5	2018-07-26	11		1	16.1	22.2	38.3	238	4.60466			0	0	QR	4				1	10	10
BAAD	BAAD	B18-BAAD-A	Average	BAAD-A6	B18-BAAD-A6	2018	NA	July	3	B18-BAAD-3-A6	2018-07-26	10			13.6	26.4	40	294	3.4			0	0	QS	4		1		1	10	12
BAAD	BAAD	B18-BAAD-A	Average	BAAD-A7	B18-BAAD-A7	2018	NA	July	3	B18-BAAD-3-A7	2018-07-26	18		1	14.3	39.2	53.5	375	4.79839			0	0	QR	3		1		1	10	15
BAAD	BAAD	B18-BAAD-A	Average	BAAD-A8	B18-BAAD-A8	2018	NA	July	3	B18-BAAD-3-A8	2018-07-26	12			14	34.6	48.6	347	3.45679			0	0	QR	3				1	10	6
BAAD	BAAD	B18-BAAD-A	Average	BAAD-A9	B18-BAAD-A9	2018	NA	July	3	B18-BAAD-3-A9	2018-07-26	29			16.2	38.9	55.1	340	8.52632			0	0	QR	4				1	10	12
BAAD	BAAD	B18-BAAD-B	Best	BAAD-B1	B18-BAAD-B1	2018	NA	July	3	B18-BAAD-3-B1	2018-07-26	14		2	14.8	19.7	34.5	235	5.95471			0	0	QR	3		1		1	10	12
BAAD	BAAD	B18-BAAD-B	Best	BAAD-B10	B18-BAAD-B10	2018	NA	July	3	B18-BAAD-3-B10	2018-07-26	11		2	14	31.1	45.1	324	3.39357			0	0	QR	4		1		1	10	10
BAAD	BAAD	B18-BAAD-B	Best	BAAD-B2	B18-BAAD-B2	2018	NA	July	3	B18-BAAD-3-B2	2018-07-26	14			14.2	17.2	31.4	221	6.33121			0	0	QR	5				1	10	10
BAAD	BAAD	B18-BAAD-B	Best	BAAD-B3	B18-BAAD-B3	2018	NA	July	3	B18-BAAD-3-B3	2018-07-26	16			14.2	24.8	39	274	5.82564			0	0	QR	4				1	10	10
BAAD	BAAD	B18-BAAD-B	Best	BAAD-B4	B18-BAAD-B4	2018	NA	July	3	B18-BAAD-3-B4	2018-07-26	3			16.1	23.4	39.5	245	1.22278			0	0	QR	4				1	10	10
BAAD	BAAD	B18-BAAD-B	Best	BAAD-B5	B18-BAAD-B5	2018	NA	July	3	B18-BAAD-3-B5	2018-07-26	13			14.9	26.2	41.1	275	4.7129			0	0	QR	3				1	10	9
BAAD	BAAD	B18-BAAD-B	Best	BAAD-B6	B18-BAAD-B6	2018	NA	July	3	B18-BAAD-3-B6	2018-07-26	0						108	0			0	0	QR	2		1	1	1	10	8
BAAD	BAAD	B18-BAAD-B	Best	BAAD-B7	B18-BAAD-B7	2018	NA	July	3	B18-BAAD-3-B7	2018-07-26	0			15.4	14.7	30.1	195	0			0	0	QR	3			1	1	10	12
BAAD	BAAD	B18-BAAD-B	Best	BAAD-B8	B18-BAAD-B8	2018	NA	July	3	B18-BAAD-3-B8	2018-07-26	3		3	15.3	21.8	37.1	245	1.22208			0	0	QS	3				1	10	10
BAAD	BAAD	B18-BAAD-B	Best	BAAD-B9	B18-BAAD-B9	2018	NA	July	3	B18-BAAD-3-B9	2018-07-26	2		1	13	30.1	43.1	332	0.601434			0	0	QR	3		1		1	10	15
BAAD	BAAD	B18-BAAD-A	Average	BAAD-A1	B18-BAAD-A1	2018	NA	August	4	B18-BAAD-4-A1	2018-08-21	3			14.4	29.6	44	305	0.981818			0	0	QR	2		2		1	10	10
BAAD	BAAD	B18-BAAD-A	Average	BAAD-A10	B18-BAAD-A10	2018	NA	August	4	B18-BAAD-4-A10	2018-08-21	3		1	13.5	31.9	45.4	337	0.889426			1	0.05	QR	4				1	10	10
BAAD	BAAD	B18-BAAD-A	Average	BAAD-A2	B18-BAAD-A2	2018	NA	August	4	B18-BAAD-4-A2	2018-08-21	15			17	29.7	46.7	274	5.46039			0	0	QR	4				1	10	9
BAAD	BAAD	B18-BAAD-A	Average	BAAD-A3	B18-BAAD-A3	2018	NA	August	4	B18-BAAD-4-A3	2018-08-21	20			14.3	33.4	47.7	333	5.99581			0	0	QS	4				1	10	10
BAAD	BAAD	B18-BAAD-A	Average	BAAD-A4	B18-BAAD-A4	2018	NA	August	4	B18-BAAD-4-A4	2018-08-21	3			16.4	21.4	37.8	230	1.30159			0	0	QR	2				1	10	10
BAAD	BAAD	B18-BAAD-A	Average	BAAD-A5	B18-BAAD-A5	2018	NA	August	4	B18-BAAD-4-A5	2018-08-21	11		2	14.8	2.9	17.7	121	9.04645			0	0	QR	4				2	10	12
BAAD	BAAD	B18-BAAD-A	Average	BAAD-A6	B18-BAAD-A6	2018	NA	August	4	B18-BAAD-4-A6	2018-08-21	2			12.2	22.1	34.3	281	0.71137			0	0	QR	3		1		1	10	12
BAAD	BAAD	B18-BAAD-A	Average	BAAD-A7	B18-BAAD-A7	2018	NA	August	4	B18-BAAD-4-A7	2018-08-21	4		2	13.5	24.3	37.8	281	1.41844			0	0	QR	2		1		1	10	15
BAAD	BAAD	B18-BAAD-A	Average	BAAD-A8	B18-BAAD-A8	2018	NA	August	4	B18-BAAD-4-A8	2018-08-21	1			15.2	15.4	30.6	201	0.496732			0	0	QR	2				1	10	6
BAAD	BAAD	B18-BAAD-A	Average	BAAD-A9	B18-BAAD-A9	2018	NA	August	4	B18-BAAD-4-A9	2018-08-21	19		1	16.3	29.2	45.5	280	6.7823			1	0.05	QR	3		1		1	10	8
BAAD	BAAD	B18-BAAD-B	Best	BAAD-B1	B18-BAAD-B1	2018	NA	August	4	B18-BAAD-4-B1	2018-08-21	11	1		15.6	15	30.6	196	5.60784			0	0	QR	3		1		1	10	8
BAAD	BAAD	B18-BAAD-B	Best	BAAD-B10	B18-BAAD-B10	2018	NA	August	4	B18-BAAD-4-B10	2018-08-21	8			17	29.5	46.5	273	2.92473			2	0.1	QR	3		1		1	10	10
BAAD	BAAD	B18-BAAD-B	Best	BAAD-B2	B18-BAAD-B2	2018	NA	August	4	B18-BAAD-4-B2	2018-08-21	16			15.7	25.2	40.9	260	6.14181			0	0	QR	4				1	10	9
BAAD	BAAD	B18-BAAD-B	Best	BAAD-B3	B18-BAAD-B3	2018	NA	August	4	B18-BAAD-4-B3	2018-08-21	15	1		12.8	32	44.8	350	4.28571			3	0.15	QS	4				1	10	10
BAAD	BAAD	B18-BAAD-B	Best	BAAD-B4	B18-BAAD-B4	2018	NA	August	4	B18-BAAD-4-B4	2018-08-21	5			14.2	26.1	40.3	283	1.76179			0	0	QS	3				1	10	10
BAAD	BAAD	B18-BAAD-B	Best	BAAD-B5	B18-BAAD-B5	2018	NA	August	4	B18-BAAD-4-B5	2018-08-21	3			14.8	27.2	42	283	1.05714			0	0	QR	3				1	10	10
BAAD	BAAD	B18-BAAD-B	Best	BAAD-B6	B18-BAAD-B6	2018	NA	August	4	B18-BAAD-4-B6	2018-08-21	1			16.6	27.7	44.3	266	0.374718			0	0	QR	3			1	1	10	10
BAAD	BAAD	B18-BAAD-B	Best	BAAD-B7	B18-BAAD-B7	2018	NA	August	4	B18-BAAD-4-B7	2018-08-21	1			14.8	33.5	48.3	326	0.306418			0	0	QR	4			1	1	10	10
BAAD	BAAD	B18-BAAD-B	Best	BAAD-B8	B18-BAAD-B8	2018	NA	August	4	B18-BAAD-4-B8	2018-08-21	1		6	16.8	31.9	48.7	289	0.344969			24	1.2	QR	1				1	10	5
BAAD	BAAD	B18-BAAD-B	Best	BAAD-B9	B18-BAAD-B9	2018	NA	August	4	B18-BAAD-4-B9	2018-08-21	4		3	15.5	35.2	50.7	327	1.22288			0	0	QR	3		1		1	10	12
BAAD	BAAD	B18-BAAD-A	Average	BAAD-A1	B18-BAAD-A1	2018	NA	September	5	B18-BAAD-5-A1	2018-09-17	1			15.9	19.7	35.6	223	0.446629			14	0.7	QR	3		1		1	10	10
BAAD	BAAD	B18-BAAD-A	Average	BAAD-A10	B18-BAAD-A10	2018	NA	September	5	B18-BAAD-5-A10	2018-09-17	7		4	15.2	22.1	37.3	249	2.8068			1	0.05	QR	3		1		1	10	10
BAAD	BAAD	B18-BAAD-A	Average	BAAD-A2	B18-BAAD-A2	2018	NA	September	5	B18-BAAD-5-A2	2018-09-17	14			16.7	30.2	46.9	280	4.98507			3	0.15	QR	3				1	10	9
BAAD	BAAD	B18-BAAD-A	Average	BAAD-A3	B18-BAAD-A3	2018	NA	September	5	B18-BAAD-5-A3	2018-09-17	39		1	15.4	22.4	37.8	246	15.8244			3	0.15	QR	3				1	10	10
BAAD	BAAD	B18-BAAD-A	Average	BAAD-A4	B18-BAAD-A4	2018	NA	September	5	B18-BAAD-5-A4	2018-09-17	3			13.2	20.8	34	257	1.16471			0	0	QR	3				1	10	10
BAAD	BAAD	B18-BAAD-A	Average	BAAD-A5	B18-BAAD-A5	2018	NA	September	5	B18-BAAD-5-A5	2018-09-17	5		2	15	13.5	28.5	192	2.60417			0	0	QR	4				2	10	12
BAAD	BAAD	B18-BAAD-A	Average	BAAD-A6	B18-BAAD-A6	2018	NA	September	5	B18-BAAD-5-A6	2018-09-17	3		2	14	24.6	38.6	277	1.08025			2	0.1	QR	4		1		1	10	10
BAAD	BAAD	B18-BAAD-A	Average	BAAD-A7	B18-BAAD-A7	2018	NA	September	5	B18-BAAD-5-A7	2018-09-17	10		1	16.3	27	43.3	266	3.75032			22	1.1	QR	3		1		1	10	10
BAAD	BAAD	B18-BAAD-A	Average	BAAD-A8	B18-BAAD-A8	2018	NA	September	5	B18-BAAD-5-A8	2018-09-17	9		6	14.7	28.1	42.8	297	3.02871			0	0	QR	4				1	10	8
BAAD	BAAD	B18-BAAD-A	Average	BAAD-A9	B18-BAAD-A9	2018	NA	September	5	B18-BAAD-5-A9	2018-09-17	60			14.2	25.8	40	281	21.3			5	0.25	QR	3				1	10	10
BAAD	BAAD	B18-BAAD-B	Best	BAAD-B1	B18-BAAD-B1	2018	NA	September	5	B18-BAAD-5-B1	2018-09-17	3		1	14.4	10.4	24.8	173	1.73188			1	0.05	QR	3				1	10	10
BAAD	BAAD	B18-BAAD-B	Best	BAAD-B10	B18-BAAD-B10	2018	NA	September	5	B18-BAAD-5-B10	2018-09-17	2			16	5.8	21.8	136	1.46789			1	0.05	QR	3		1		1	10	5
BAAD	BAAD	B18-BAAD-B	Best	BAAD-B2	B18-BAAD-B2	2018	NA	September	5	B18-BAAD-5-B2	2018-09-17	9			15.8	22.7	38.5	243	3.69351			3	0.15	QR	3				1	10	10
BAAD	BAAD	B18-BAAD-B	Best	BAAD-B3	B18-BAAD-B3	2018	NA	September	5	B18-BAAD-5-B3	2018-09-17	4		4	14.1	24.8	38.9	279	1.42915			0	0	QR	4				1	10	10
BAAD	BAAD	B18-BAAD-B	Best	BAAD-B4	B18-BAAD-B4	2018	NA	September	5	B18-BAAD-5-B4	2018-09-17	3			14.4	20.3	34.7	240	1.24496			0	0	QR	3				1	10	10
BAAD	BAAD	B18-BAAD-B	Best	BAAD-B5	B18-BAAD-B5	2018	NA	September	5	B18-BAAD-5-B5	2018-09-17	1			13.7	40	53.7	391	0.255121			1	0.05	QR	3				1	10	10
BAAD	BAAD	B18-BAAD-B	Best	BAAD-B6	B18-BAAD-B6	2018	NA	September	5	B18-BAAD-5-B6	2018-09-17	0			16.8	8	24.8	147	0			3	0.15	QR	3			1	1	10	5
BAAD	BAAD	B18-BAAD-B	Best	BAAD-B7	B18-BAAD-B7	2018	NA	September	5	B18-BAAD-5-B7	2018-09-17	0			14.6	31.2	45.8	313	0			0	0	QR	5			1	1	10	8
BAAD	BAAD	B18-BAAD-B	Best	BAAD-B8	B18-BAAD-B8	2018	NA	September	5	B18-BAAD-5-B8	2018-09-17	0		2	15.6	13.4	29	187	0			0	0	DL	1				1	10	4
BAAD	BAAD	B18-BAAD-B	Best	BAAD-B9	B18-BAAD-B9	2018	NA	September	5	B18-BAAD-5-B9	2018-09-17	2		7	14.4	23.6	38	270	0.73831			4	0.2	QR	4		1		1	10	10
BAAD	BAAD	B18-BAAD-A	Average	BAAD-A1	B18-BAAD-A1	2018	NA	October	6	B18-BAAD-6-A1	2018-10-07	0			14	24.3	38.3	273	0			3	0.15	QR	3		1		1	10	5
BAAD	BAAD	B18-BAAD-A	Average	BAAD-A10	B18-BAAD-A10	2018	NA	October	6	B18-BAAD-6-A10	2018-10-07	4			14.9	20.9	35.8	240	1.6648			1	0.05	QR	2				1	10	8
BAAD	BAAD	B18-BAAD-A	Average	BAAD-A2	B18-BAAD-A2	2018	NA	October	6	B18-BAAD-6-A2	2018-10-07	1			14.5	26.5	41	282	0.353659			14	0.7	QR	3				1	10	7
BAAD	BAAD	B18-BAAD-A	Average	BAAD-A3	B18-BAAD-A3	2018	NA	October	6	B18-BAAD-6-A3	2018-10-07	2			14.9	18.5	33.4	224	0.892216			4	0.2	QS	1				1	10	3
BAAD	BAAD	B18-BAAD-A	Average	BAAD-A4	B18-BAAD-A4	2018	NA	October	6	B18-BAAD-6-A4	2018-10-07	6			15.7	21.3	37	235	2.54595			0	0	QR	3				1	10	10
BAAD	BAAD	B18-BAAD-A	Average	BAAD-A5	B18-BAAD-A5	2018	NA	October	6	B18-BAAD-6-A5	2018-10-07	10			13.1	27.4	40.5	309	3.23457			0	0	QR	1				2	10	5
BAAD	BAAD	B18-BAAD-A	Average	BAAD-A6	B18-BAAD-A6	2018	NA	October	6	B18-BAAD-6-A6	2018-10-07	13			12.7	29.4	42.1	331	3.92162			2	0.1	QR	3		1		1	10	4
BAAD	BAAD	B18-BAAD-A	Average	BAAD-A7	B18-BAAD-A7	2018	NA	October	6	B18-BAAD-6-A7	2018-10-07	9			15.7	14.2	29.9	190	4.72575			0	0	QR	2		1		1	10	8
BAAD	BAAD	B18-BAAD-A	Average	BAAD-A8	B18-BAAD-A8	2018	NA	October	6	B18-BAAD-6-A8	2018-10-07	15			15.1	25.4	40.5	268	5.59259			9	0.45	QR	3				1	10	7
BAAD	BAAD	B18-BAAD-A	Average	BAAD-A9	B18-BAAD-A9	2018	NA	October	6	B18-BAAD-6-A9	2018-10-07	11			15.4	17	32.4	210	5.2284			0	0	QR	1		1		1	10	3
BAAD	BAAD	B18-BAAD-B	Best	BAAD-B1	B18-BAAD-B1	2018	NA	October	6	B18-BAAD-6-B1	2018-10-07	0			14.7	23.2	37.9	257	0			4	0.2	QR	3		1		1	10	7
BAAD	BAAD	B18-BAAD-B	Best	BAAD-B10	B18-BAAD-B10	2018	NA	October	6	B18-BAAD-6-B10	2018-10-07	0			15.4	24.3	39.7	257	0			7	0.35	QL	0		1		1	10	1
BAAD	BAAD	B18-BAAD-B	Best	BAAD-B2	B18-BAAD-B2	2018	NA	October	6	B18-BAAD-6-B2	2018-10-07	3			15.1	22.6	37.7	249	1.20159			10	0.5	QR	3				1	10	4
BAAD	BAAD	B18-BAAD-B	Best	BAAD-B3	B18-BAAD-B3	2018	NA	October	6	B18-BAAD-6-B3	2018-10-07	10			13.5	26.8	40.3	298	3.34988			0	0	QS	4				1	10	3
BAAD	BAAD	B18-BAAD-B	Best	BAAD-B4	B18-BAAD-B4	2018	NA	October	6	B18-BAAD-6-B4	2018-10-07	0			14.1	29	43.1	305	0			0	0	QR	2				1	10	8
BAAD	BAAD	B18-BAAD-B	Best	BAAD-B5	B18-BAAD-B5	2018	NA	October	6	B18-BAAD-6-B5	2018-10-07	0			15.7	26.4	42.1	268	0			2	0.1	QR	3				1	10	8
BAAD	BAAD	B18-BAAD-B	Best	BAAD-B6	B18-BAAD-B6	2018	NA	October	6	B18-BAAD-6-B6	2018-10-07	0			15.5	24.5	40	258	0			0	0	QR	3		1		1	10	5
BAAD	BAAD	B18-BAAD-B	Best	BAAD-B7	B18-BAAD-B7	2018	NA	October	6	B18-BAAD-6-B7	2018-10-07	0			16	26.9	42.9	268	0			5	0.25	QR	4		1		1	10	8
BAAD	BAAD	B18-BAAD-B	Best	BAAD-B8	B18-BAAD-B8	2018	NA	October	6	B18-BAAD-6-B8	2018-10-07	0			16.8	18.9	35.7	212	0			0	0	QR	1				1	10	2
BAAD	BAAD	B18-BAAD-B	Best	BAAD-B9	B18-BAAD-B9	2018	NA	October	6	B18-BAAD-6-B9	2018-10-07	0			14.6	34.1	48.7	333	0			0	0	QR	3		1		1	10	9
BAAE	BAAE-AB	B18-BAAE-A	Average	BAAE-A1	B18-BAAE-A1	2018	NA	May	1	B18-BAAE-1-A1	2018-05-23	0		0	18.7	13.1	31.8	170	0			124	6.2	QS	3	1		1	1	10	3
BAAE	BAAE-AB	B18-BAAE-A	Average	BAAE-A10	B18-BAAE-A10	2018	NA	May	1	B18-BAAE-1-A10	2018-05-23	0		0	16.8	19.2	36	214	0			6	0.3	QR	3	1		1	2	10	4
BAAE	BAAE-AB	B18-BAAE-A	Average	BAAE-A2	B18-BAAE-A2	2018	NA	May	1	B18-BAAE-1-A2	2018-05-23	1		0	16.3	34.7	51	312	0.319608			31	1.55	QS	4	1			1	10	4
BAAE	BAAE-AB	B18-BAAE-A	Average	BAAE-A3	B18-BAAE-A3	2018	NA	May	1	B18-BAAE-1-A3	2018-05-23	0		0					0			7	0.35	QS	2	1		1	1	10	1.5
BAAE	BAAE-AB	B18-BAAE-A	Average	BAAE-A4	B18-BAAE-A4	2018	NA	May	1	B18-BAAE-1-A4	2018-05-23	1		0	17.2	39	56.2	326	0.30605			19	0.95	QR	3	1			2	10	6
BAAE	BAAE-AB	B18-BAAE-A	Average	BAAE-A5	B18-BAAE-A5	2018	NA	May	1	B18-BAAE-1-A5	2018-05-23	0		1	17.3	36.4	53.7	311	0			2	0.1	QR	5	1			2	10	20
BAAE	BAAE-AB	B18-BAAE-A	Average	BAAE-A6	B18-BAAE-A6	2018	NA	May	1	B18-BAAE-1-A6	2018-05-23	0		2	19.6	30.2	49.8	256	0			15	0.75	QR	4.5	1			2	10	10
BAAE	BAAE-AB	B18-BAAE-A	Average	BAAE-A7	B18-BAAE-A7	2018	NA	May	1	B18-BAAE-1-A7	2018-05-23	0		5	20	38.7	58.7	298	0			12	0.6	QS	4.5	1			2	10	13
BAAE	BAAE-AB	B18-BAAE-A	Average	BAAE-A8	B18-BAAE-A8	2018	NA	May	1	B18-BAAE-1-A8	2018-05-23	0		2	21	29.1	50.1	240	0			1	0.05	QR	4	1			2	10	15
BAAE	BAAE-AB	B18-BAAE-A	Average	BAAE-A9	B18-BAAE-A9	2018	NA	May	1	B18-BAAE-1-A9	2018-05-23	0		2	20.1	31.7	51.8	259	0			0	0	QR	4	1			2	10	6
BAAE	BAAE-AB	B18-BAAE-B	Best	BAAE-B1	B18-BAAE-B1	2018	NA	May	1	B18-BAAE-1-B1	2018-05-23	1		1	17.5	17.9	35.4	203	0.491918			15	0.75	QR	3.5	1		3	1	10	19
BAAE	BAAE-AB	B18-BAAE-B	Best	BAAE-B10	B18-BAAE-B10	2018	NA	May	1	B18-BAAE-1-B10	2018-05-23	1		15	19.2	27	46.2	255	0.391198			83	4.15	QR	4	1		5	0	10	25
BAAE	BAAE-AB	B18-BAAE-B	Best	BAAE-B2	B18-BAAE-B2	2018	NA	May	1	B18-BAAE-1-B2	2018-05-23	5		1	18.5	36.5	55	298	1.67618			113	5.65	QS	2.5	1		3	0	10	14
BAAE	BAAE-AB	B18-BAAE-B	Best	BAAE-B3	B18-BAAE-B3	2018	NA	May	1	B18-BAAE-1-B3	2018-05-23	11		0	18.8	30.6	49.4	262	4.18623			158	7.9	QR	4	1		3	0	10	14
BAAE	BAAE-AB	B18-BAAE-B	Best	BAAE-B4	B18-BAAE-B4	2018	NA	May	1	B18-BAAE-1-B4	2018-05-23	4		0	17.7	37.6	55.3	312	1.28029			155	7.75	QR	3.5	1		2	0	10	11
BAAE	BAAE-AB	B18-BAAE-B	Best	BAAE-B5	B18-BAAE-B5	2018	NA	May	1	B18-BAAE-1-B5	2018-05-23	8		0	17	18.7	35.7	210	3.80952			68	3.4	QL	2	1		1	1	10	6
BAAE	BAAE-AB	B18-BAAE-B	Best	BAAE-B6	B18-BAAE-B6	2018	NA	May	1	B18-BAAE-1-B6	2018-05-23	2		1	19.3	28	47.3	246	0.812751			216	10.8	DL		1		2	1	10	7.5
BAAE	BAAE-AB	B18-BAAE-B	Best	BAAE-B7	B18-BAAE-B7	2018	NA	May	1	B18-BAAE-1-B7	2018-05-23	3		2	20.1	15.3	35.4	178	1.68426			54	2.7	QR	3	1		2	0	10	6.5
BAAE	BAAE-AB	B18-BAAE-B	Best	BAAE-B8	B18-BAAE-B8	2018	NA	May	1	B18-BAAE-1-B8	2018-05-23	10		0	20.3	33	53.3	262	3.80863			147	7.35	QL		1			0	10	7
BAAE	BAAE-AB	B18-BAAE-B	Best	BAAE-B9	B18-BAAE-B9	2018	NA	May	1	B18-BAAE-1-B9	2018-05-23	9		0	20.5	26.3	46.8	228	3.94231			27	1.35	QL		1		2	0	10	7
BAAE	BAAE-CD	B18-BAAE-C	Average	BAAE-C1	B18-BAAE-C1	2018	NA	May	1	B18-BAAE-1-C1	2018-05-24	2		1	15.5	24.8	40.3	260	0.766284			7	0.35	QR	3	1		1	1	10	7
BAAE	BAAE-CD	B18-BAAE-C	Average	BAAE-C10	B18-BAAE-C10	2018	NA	May	1	B18-BAAE-1-C10	2018-05-24	2		0	21.4	31.7	53.1	248	0.806026			6	0.3	QR	3	1		2	1	10	21
BAAE	BAAE-CD	B18-BAAE-C	Average	BAAE-C2	B18-BAAE-C2	2018	NA	May	1	B18-BAAE-1-C2	2018-05-24	0		0	15.5	33	48.5	312	0			1	0.05	QR	3	1		0	2	10	7
BAAE	BAAE-CD	B18-BAAE-C	Average	BAAE-C3	B18-BAAE-C3	2018	NA	May	1	B18-BAAE-1-C3	2018-05-24	0		1	19.5	32.1	51.6	265	0			6	0.3	QR	2	1		0	2	10	16
BAAE	BAAE-CD	B18-BAAE-C	Average	BAAE-C4	B18-BAAE-C4	2018	NA	May	1	B18-BAAE-1-C4	2018-05-24	0		3	16.2	28.7	44.9	280	0			0	0	QR	3	1		0	2	10	15
BAAE	BAAE-CD	B18-BAAE-C	Average	BAAE-C5	B18-BAAE-C5	2018	NA	May	1	B18-BAAE-1-C5	2018-05-24	0		5	15.5	32.3	47.8	313	0			6	0.3	QS	4	1		0	2	10	14
BAAE	BAAE-CD	B18-BAAE-C	Average	BAAE-C6	B18-BAAE-C6	2018	NA	May	1	B18-BAAE-1-C6	2018-05-24	0		0					0			18	0.9	QL		1		0	2	10	3
BAAE	BAAE-CD	B18-BAAE-C	Average	BAAE-C7	B18-BAAE-C7	2018	NA	May	1	B18-BAAE-1-C7	2018-05-24	0		0	16.4	28.8	45.2	275	0			4	0.2	QR	4	1		0	2	10	13
BAAE	BAAE-CD	B18-BAAE-C	Average	BAAE-C8	B18-BAAE-C8	2018	NA	May	1	B18-BAAE-1-C8	2018-05-24	0		8	16.9	27.6	44.5	271	0			0	0	QR	4	1		0	2	10	15
BAAE	BAAE-CD	B18-BAAE-C	Average	BAAE-C9	B18-BAAE-C9	2018	NA	May	1	B18-BAAE-1-C9	2018-05-24	0		0	15.8	36	51.8	327	0			5	0.25	QS	2	1		0	2	10	7
BAAE	BAAE-CD	B18-BAAE-D	Best	BAAE-D1	B18-BAAE-D1	2018	NA	May	1	B18-BAAE-1-D1	2018-05-24	0		2	15.8	33.2	49	312	0			0	0	QS	4	1		2	0	10	14
BAAE	BAAE-CD	B18-BAAE-D	Best	BAAE-D10	B18-BAAE-D10	2018	NA	May	1	B18-BAAE-1-D10	2018-05-24	0		0	15.5	29.3	44.8	289	0			23	1.15	QR	4	1		3	0	10	17
BAAE	BAAE-CD	B18-BAAE-D	Best	BAAE-D2	B18-BAAE-D2	2018	NA	May	1	B18-BAAE-1-D2	2018-05-24	1		2	21.3	25.9	47.2	223	0.447235			0	0	QNS		1		3	0	10	6
BAAE	BAAE-CD	B18-BAAE-D	Best	BAAE-D3	B18-BAAE-D3	2018	NA	May	1	B18-BAAE-1-D3	2018-05-24	0		1	16.9	26	42.9	254	0			3	0.15	QR	4	1		4	0	10	30
BAAE	BAAE-CD	B18-BAAE-D	Best	BAAE-D4	B18-BAAE-D4	2018	NA	May	1	B18-BAAE-1-D4	2018-05-24	3		1	19.7	34.3	54	275	1.09047			11	0.55	VQ		1		3	1	10	16
BAAE	BAAE-CD	B18-BAAE-D	Best	BAAE-D5	B18-BAAE-D5	2018	NA	May	1	B18-BAAE-1-D5	2018-05-24	5		13	17.5	19.8	37.3	226	2.21099			0	0	VQ		1		3	0	10	6
BAAE	BAAE-CD	B18-BAAE-D	Best	BAAE-D6	B18-BAAE-D6	2018	NA	May	1	B18-BAAE-1-D6	2018-05-24	1		8	19.6	32.5	52.1	273	0.365208			5	0.25	QR	3.5	1		3	0	10	18
BAAE	BAAE-CD	B18-BAAE-D	Best	BAAE-D7	B18-BAAE-D7	2018	NA	May	1	B18-BAAE-1-D7	2018-05-24	0		3	17.9	5.6	23.5	134	0			4	0.2	QR	3.5	1		3	0	10	12
BAAE	BAAE-CD	B18-BAAE-D	Best	BAAE-D8	B18-BAAE-D8	2018	NA	May	1	B18-BAAE-1-D8	2018-05-24	0		0	16.7	27	43.7	261	0			90	4.5	QR	2.5	1		2	0	10	4
BAAE	BAAE-CD	B18-BAAE-D	Best	BAAE-D9	B18-BAAE-D9	2018	NA	May	1	B18-BAAE-1-D9	2018-05-24	0		0	15.1	24.1	39.2	259	0			0	0	QR	2.5	1		3	2	10	19
BAAE	BAAE-EF	B18-BAAE-E	Average	BAAE-E1	B18-BAAE-E1	2018	NA	May	1	B18-BAAE-1-E1	2018-05-24	1		0	19.5	49.3	68.8	352	0.28343			0	0	QR	4	1		0	2	10	19
BAAE	BAAE-EF	B18-BAAE-E	Average	BAAE-E10	B18-BAAE-E10	2018	NA	May	1	B18-BAAE-1-E10	2018-05-24	2		0	21.1	39.8	60.9	288	0.692939			0	0	QR	3	1		3	1	10	20
BAAE	BAAE-EF	B18-BAAE-E	Average	BAAE-E2	B18-BAAE-E2	2018	NA	May	1	B18-BAAE-1-E2	2018-05-24	7		1	18.3	35	53.3	292	2.39515			0	0	QR	2	1		3	0	10	24
BAAE	BAAE-EF	B18-BAAE-E	Average	BAAE-E3	B18-BAAE-E3	2018	NA	May	1	B18-BAAE-1-E3	2018-05-24	15		1	19.9	22.7	42.6	215	6.97446			0	0	QR	3	1		3	0	10	20
BAAE	BAAE-EF	B18-BAAE-E	Average	BAAE-E4	B18-BAAE-E4	2018	NA	May	1	B18-BAAE-1-E4	2018-05-24	1		0	19.3	15.5	34.8	180	0.554598			0	0	QR	3	1		3	0	10	9
BAAE	BAAE-EF	B18-BAAE-E	Average	BAAE-E5	B18-BAAE-E5	2018	NA	May	1	B18-BAAE-1-E5	2018-05-24	1		4	20.7	15.3	36	177	0.562072			10	0.5	QR	4	1		0	2	10	17
BAAE	BAAE-EF	B18-BAAE-E	Average	BAAE-E6	B18-BAAE-E6	2018	NA	May	1	B18-BAAE-1-E6	2018-05-24	1		0	19.4	22.6	42	216	0.461905			0	0	QR	3.5	1		0	2	10	15
BAAE	BAAE-EF	B18-BAAE-E	Average	BAAE-E7	B18-BAAE-E7	2018	NA	May	1	B18-BAAE-1-E7	2018-05-24	5		8	18.5	15.9	34.4	193	2.57804			1	0.05	QL		1		4	0	10	7
BAAE	BAAE-EF	B18-BAAE-E	Average	BAAE-E8	B18-BAAE-E8	2018	NA	May	1	B18-BAAE-1-E8	2018-05-24	1		0	19.7	26.7	46.4	235	0.424569			2	0.1	QS	3	1		0	2	10	15
BAAE	BAAE-EF	B18-BAAE-E	Average	BAAE-E9	B18-BAAE-E9	2018	NA	May	1	B18-BAAE-1-E9	2018-05-24	2		2	20.7	25.3	46	224	0.891972			0	0	QL		1		0	2	10	14
BAAE	BAAE-EF	B18-BAAE-F	Best	BAAE-F1	B18-BAAE-F1	2018	NA	May	1	B18-BAAE-1-F1	2018-05-24	5		4	18.4	32.1	50.5	278	1.79561			7	0.35	QR	3	1		3	0	10	14
BAAE	BAAE-EF	B18-BAAE-F	Best	BAAE-F10	B18-BAAE-F10	2018	NA	May	1	B18-BAAE-1-F10	2018-05-24	2		16	21	41.2	62.2	312	0.640635			0	0	QR	3	1		5	0	10	18
BAAE	BAAE-EF	B18-BAAE-F	Best	BAAE-F2	B18-BAAE-F2	2018	NA	May	1	B18-BAAE-1-F2	2018-05-24	1		0	20.8	21	41.8	200	0.497608			0	0	QR	3	1		2	0	10	10
BAAE	BAAE-EF	B18-BAAE-F	Best	BAAE-F3	B18-BAAE-F3	2018	NA	May	1	B18-BAAE-1-F3	2018-05-24	5		2	21.1	20.7	41.8	200	2.4987			0	0	QR	2	1		4	0	10	11
BAAE	BAAE-EF	B18-BAAE-F	Best	BAAE-F4	B18-BAAE-F4	2018	NA	May	1	B18-BAAE-1-F4	2018-05-24	0		0	20.7	47.4	68.1	328	0			13	0.65	QS	2.5	1		3	0	10	9.5
BAAE	BAAE-EF	B18-BAAE-F	Best	BAAE-F5	B18-BAAE-F5	2018	NA	May	1	B18-BAAE-1-F5	2018-05-24	1		2	17	17.8	34.8	206	0.483779			0	0	QR	4	1		4	1	10	21
BAAE	BAAE-EF	B18-BAAE-F	Best	BAAE-F6	B18-BAAE-F6	2018	NA	May	1	B18-BAAE-1-F6	2018-05-24	0		12	15.7	27.5	43.2	287	0			1	0.05	QR	4	1		4	0	10	15
BAAE	BAAE-EF	B18-BAAE-F	Best	BAAE-F7	B18-BAAE-F7	2018	NA	May	1	B18-BAAE-1-F7	2018-05-24	2		5	20.7	38.1	58.8	289	0.691903			1	0.05	QR	3	1		5	0	10	20
BAAE	BAAE-EF	B18-BAAE-F	Best	BAAE-F8	B18-BAAE-F8	2018	NA	May	1	B18-BAAE-1-F8	2018-05-24	0		0	19.1	38.4	57.5	301	0			0	0	QS	2	1		5	0	10	30
BAAE	BAAE-EF	B18-BAAE-F	Best	BAAE-F9	B18-BAAE-F9	2018	NA	May	1	B18-BAAE-1-F9	2018-05-24	0		3	18.3	32.1	50.4	278	0			0	0	QR	3	1		4	0	10	22
BAAE	BAAE-AB	B18-BAAE-A	Average	BAAE-A1	B18-BAAE-A1	2018	NA	June	2	B18-BAAE-2-A1	2018-06-12	1		0	17.3	33.2	50.5	291	0.342574			2	0.1	QS	4	1		1	1	10	2
BAAE	BAAE-AB	B18-BAAE-A	Average	BAAE-A10	B18-BAAE-A10	2018	NA	June	2	B18-BAAE-2-A10	2018-06-12	0		0	18.2	15.7	33.9	186	0			0	0	QL		1		1	1	10	6
BAAE	BAAE-AB	B18-BAAE-A	Average	BAAE-A2	B18-BAAE-A2	2018	NA	June	2	B18-BAAE-2-A2	2018-06-12	0		0	15.3	30.5	45.8	299	0			0	0	QR	4	1		0	1	10	3
BAAE	BAAE-AB	B18-BAAE-A	Average	BAAE-A3	B18-BAAE-A3	2018	NA	June	2	B18-BAAE-2-A3	2018-06-12	1		0	16.3	20	36.3	222	0.449036			6	0.3	QR	3	1		1	1	10	5
BAAE	BAAE-AB	B18-BAAE-A	Average	BAAE-A4	B18-BAAE-A4	2018	NA	June	2	B18-BAAE-2-A4	2018-06-12	0		0	16.7	27.9	44.6	267	0			1	0.05	QS	2	1		0	2	10	11
BAAE	BAAE-AB	B18-BAAE-A	Average	BAAE-A5	B18-BAAE-A5	2018	NA	June	2	B18-BAAE-2-A5	2018-06-12	1		5	18.3	22.6	40.9	228	0.437642			0	0	QR	4	1		0	2	10	17
BAAE	BAAE-AB	B18-BAAE-A	Average	BAAE-A6	B18-BAAE-A6	2018	NA	June	2	B18-BAAE-2-A6	2018-06-12	0		3	16.7	33.1	49.8	301	0			27	1.35	QR	3	1		0	2	10	8
BAAE	BAAE-AB	B18-BAAE-A	Average	BAAE-A7	B18-BAAE-A7	2018	NA	June	2	B18-BAAE-2-A7	2018-06-12	1		19	16.4	57.4	73.8	469	0.21322			5	0.25	QR	4	1		0	2	10	15
BAAE	BAAE-AB	B18-BAAE-A	Average	BAAE-A8	B18-BAAE-A8	2018	NA	June	2	B18-BAAE-2-A8	2018-06-12	0		3	18.6	33.8	52.4	284	0			0	0	QR	3	1		0	2	10	16
BAAE	BAAE-AB	B18-BAAE-A	Average	BAAE-A9	B18-BAAE-A9	2018	NA	June	2	B18-BAAE-2-A9	2018-06-12	0		16	18.8	30	48.8	275	0			1	0.05	QR	2.5	1		0	2	10	12
BAAE	BAAE-AB	B18-BAAE-B	Best	BAAE-B1	B18-BAAE-B1	2018	NA	June	2	B18-BAAE-2-B1	2018-06-12	1		1	18.3	36.7	55	301	0.331624			0	0	QR	4	1		3	1	10	2
BAAE	BAAE-AB	B18-BAAE-B	Best	BAAE-B10	B18-BAAE-B10	2018	NA	June	2	B18-BAAE-2-B10	2018-06-12	0		8	18.6	24.5	43.1	239	0			4	0.2	QR	4	1		5	0	10	15
BAAE	BAAE-AB	B18-BAAE-B	Best	BAAE-B2	B18-BAAE-B2	2018	NA	June	2	B18-BAAE-2-B2	2018-06-12	0		7	19.3	46.9	66.2	350	0			27	1.35	QS	3	0		4	0	10	8
BAAE	BAAE-AB	B18-BAAE-B	Best	BAAE-B3	B18-BAAE-B3	2018	NA	June	2	B18-BAAE-2-B3	2018-06-12	1		4	18.1	22.7	40.8	229	0.435892			71	3.55	QR	3.5	0		4	0	10	11
BAAE	BAAE-AB	B18-BAAE-B	Best	BAAE-B4	B18-BAAE-B4	2018	NA	June	2	B18-BAAE-2-B4	2018-06-12	0		1	18.1	33.9	52	288	0			35	1.75	QR	4	0		3	0	10	7
BAAE	BAAE-AB	B18-BAAE-B	Best	BAAE-B5	B18-BAAE-B5	2018	NA	June	2	B18-BAAE-2-B5	2018-06-12	4		14	18.9	17.9	36.8	208	1.91654			153	7.65	QL		0		2	1	10	1
BAAE	BAAE-AB	B18-BAAE-B	Best	BAAE-B6	B18-BAAE-B6	2018	NA	June	2	B18-BAAE-2-B6	2018-06-12	11		84					10.3774			128	6.4	QL		1		3	1	10	4
BAAE	BAAE-AB	B18-BAAE-B	Best	BAAE-B7	B18-BAAE-B7	2018	NA	June	2	B18-BAAE-2-B7	2018-06-12	0		0	16.3	36	52.3	320	0			112	5.6	QR	3	0		3	0	10	5
BAAE	BAAE-AB	B18-BAAE-B	Best	BAAE-B8	B18-BAAE-B8	2018	NA	June	2	B18-BAAE-2-B8	2018-06-12	0		1					0			153	7.65	DL		0		4	0	10	2
BAAE	BAAE-AB	B18-BAAE-B	Best	BAAE-B9	B18-BAAE-B9	2018	NA	June	2	B18-BAAE-2-B9	2018-06-12	1		0	19.9	27.9	47.8	240	0.416318			60	3	QR	4	0		3	0	10	2
BAAE	BAAE-CD	B18-BAAE-C	Average	BAAE-C1	B18-BAAE-C1	2018	NA	June	2	B18-BAAE-2-C1	2018-06-12	2		0	18.2	31.2	49.4	271	0.736842			7	0.35	QR	1	1		2	1	10	4
BAAE	BAAE-CD	B18-BAAE-C	Average	BAAE-C10	B18-BAAE-C10	2018	NA	June	2	B18-BAAE-2-C10	2018-06-12	0		4	19.9	36.4	56.3	286	0			6	0.3	QR	4.5	2		1	1	10	18
BAAE	BAAE-CD	B18-BAAE-C	Average	BAAE-C2	B18-BAAE-C2	2018	NA	June	2	B18-BAAE-2-C2	2018-06-12	3		4	14.7	42.5	57.2	393	0.763134			0	0	QR	3	1		0	2	10	9
BAAE	BAAE-CD	B18-BAAE-C	Average	BAAE-C3	B18-BAAE-C3	2018	NA	June	2	B18-BAAE-2-C3	2018-06-12	1		9	16.3	45.1	61.4	385	0.259278			2	0.1	QR	4.5	1		0	2	10	20
BAAE	BAAE-CD	B18-BAAE-C	Average	BAAE-C4	B18-BAAE-C4	2018	NA	June	2	B18-BAAE-2-C4	2018-06-12	0		1	16.6	43.4	60	362	0			9	0.45	QS	4	1		0	2	10	13
BAAE	BAAE-CD	B18-BAAE-C	Average	BAAE-C5	B18-BAAE-C5	2018	NA	June	2	B18-BAAE-2-C5	2018-06-12	0		4	16.5	58.6	75.1	459	0			0	0	QR	3	1		0	2	10	22
BAAE	BAAE-CD	B18-BAAE-C	Average	BAAE-C6	B18-BAAE-C6	2018	NA	June	2	B18-BAAE-2-C6	2018-06-12	0		5	16	31.7	47.7	303	0			11	0.55	QS	3.5	1		0	2	10	2
BAAE	BAAE-CD	B18-BAAE-C	Average	BAAE-C7	B18-BAAE-C7	2018	NA	June	2	B18-BAAE-2-C7	2018-06-12	3		1	17.8	28.7	46.5	262	1.14401			2	0.1	QR	3.5	1		0	2	10	13
BAAE	BAAE-CD	B18-BAAE-C	Average	BAAE-C8	B18-BAAE-C8	2018	NA	June	2	B18-BAAE-2-C8	2018-06-12	0		0	18.4	45.8	64.2	348	0			0	0	QR	4	1		0	2	10	21
BAAE	BAAE-CD	B18-BAAE-C	Average	BAAE-C9	B18-BAAE-C9	2018	NA	June	2	B18-BAAE-2-C9	2018-06-12	0		0	19.5	46.1	65.6	336	0			7	0.35	DL		1		0	2	10	5
BAAE	BAAE-CD	B18-BAAE-D	Best	BAAE-D1	B18-BAAE-D1	2018	NA	June	2	B18-BAAE-2-D1	2018-06-12	0	1	3	18.4	46.7	65.1	356	0			0	0	QR	3	2		3	0	10	12
BAAE	BAAE-CD	B18-BAAE-D	Best	BAAE-D10	B18-BAAE-D10	2018	NA	June	2	B18-BAAE-2-D10	2018-06-12	0		0	17.6	32.6	50.2	285	0			1	0.05	QR	3.5	2		4	0	10	12
BAAE	BAAE-CD	B18-BAAE-D	Best	BAAE-D2	B18-BAAE-D2	2018	NA	June	2	B18-BAAE-2-D2	2018-06-12	0		0	20.7	31.1	51.8	250	0			0	0	QR	3.5	1		3	0	10	4.5
BAAE	BAAE-CD	B18-BAAE-D	Best	BAAE-D3	B18-BAAE-D3	2018	NA	June	2	B18-BAAE-2-D3	2018-06-12	0		10	20.4	28	48.4	247	0			3	0.15	QS	3	2		5	0	10	27
BAAE	BAAE-CD	B18-BAAE-D	Best	BAAE-D4	B18-BAAE-D4	2018	NA	June	2	B18-BAAE-2-D4	2018-06-12	14		31	18.6	43.1	61.7	362	3.85972			10	0.5	QR	4	1		3	1	10	12
BAAE	BAAE-CD	B18-BAAE-D	Best	BAAE-D5	B18-BAAE-D5	2018	NA	June	2	B18-BAAE-2-D5	2018-06-12	3		40	18.7	22.4	41.1	259	1.1548			2	0.1	QS		1		3	0	10	4.5
BAAE	BAAE-CD	B18-BAAE-D	Best	BAAE-D6	B18-BAAE-D6	2018	NA	June	2	B18-BAAE-2-D6	2018-06-12	0		1	17.8	41.5	59.3	334	0			3	0.15	QR	4	2		3	0	10	15
BAAE	BAAE-CD	B18-BAAE-D	Best	BAAE-D7	B18-BAAE-D7	2018	NA	June	2	B18-BAAE-2-D7	2018-06-12	0		0	18.2	35.8	54	296	0			0	0	QR	3	1		3	0	10	8
BAAE	BAAE-CD	B18-BAAE-D	Best	BAAE-D8	B18-BAAE-D8	2018	NA	June	2	B18-BAAE-2-D8	2018-06-12	0		0	15.3	34.7	50	326	0			29	1.45	QR	3	1		2	0	10	2
BAAE	BAAE-CD	B18-BAAE-D	Best	BAAE-D9	B18-BAAE-D9	2018	NA	June	2	B18-BAAE-2-D9	2018-06-12	0		5	18.5	30.3	48.8	268	0			0	0	VQ		2		4	0	10	21
[truncated: 264 more rows]
