# Supplementary material for: Survey-derived best management practices for backyard beekeepers improve colony health and reduce mortality
Source: PLoS One. 2021 Jan 15;16(1):e0245490. doi: 10.1371/journal.pone.0245490 (PMC7810333; doi:10.1371/journal.pone.0245490)
Supplement: S3 Data — (XLSX) [file pone.0245490.s010.xlsx]

## Sheet: Honey
BIPCode	BkCode	Beek	Apiary	Best.Average	Year	Honey (/colony)	Honey_ColP	Honey_Total (lb)	Honey_Total_kg	Honey_Per_Col_kg
B17-BAAA-C	BAAA-C	BAAA	BAAA	Average	2017	115.03	1	1150.3	521.77	52.18
B17-BAAC-A	BAAC-A	BAAC	BAAC	Average	2017	22.5	0.5	112.5	51.03	10.21
B17-BAAC-B	BAAC-B	BAAC	BAAC	Average	2017	21	0.7	147	66.68	9.53
B17-BAAD-A	BAAD-A	BAAD	BAAD	Average	2017	35	0.2	70	31.75	15.88
B17-BAAE-A	BAAE-A	BAAE	BAAE-AB	Average	2017	30	0.6	180	81.65	13.61
B17-BAAE-C	BAAE-C	BAAE	BAAE-CD	Average	2017	30	0.6	180	81.65	13.61
B17-BAAE-E	BAAE-E	BAAE	BAAE-EF	Average	2017	30	0.6	180	81.65	13.61
B17-BAAA-B	BAAA-B	BAAA	BAAA	Best	2017	106.8	1	1068	484.44	48.44
B17-BAAD-B	BAAD-B	BAAD	BAAD	Best	2017	38.3	0.6	215	97.52	16.25
B17-BAAE-B	BAAE-B	BAAE	BAAE-AB	Best	2017	30	0.6	180	81.65	13.61
B17-BAAE-D	BAAE-D	BAAE	BAAE-CD	Best	2017	30	0.6	180	81.65	13.61
B17-BAAE-F	BAAE-F	BAAE	BAAE-EF	Best	2017	30	0.6	180	81.65	13.61
B18-BAAB-B	BAAB-B	BAAB	BAAB	Average	2018	17.5	0.5	87.5	39.69	7.94
B18-BAAC-B	BAAC-B	BAAC	BAAC	Average	2018	54	0.65	351	159.21	24.49
B18-BAAD-A	BAAD-A	BAAD	BAAD	Average	2018	30	1	300	136.08	13.61
B18-BAAE-C	BAAE-C	BAAE	BAAE-CD	Average	2018	80	0.1	80	36.29	36.29
B18-BAAE-E	BAAE-E	BAAE	BAAE-EF	Average	2018	112	0.5	560	254.01	50.8
B18-BAAC-A	BAAC-A	BAAC	BAAC	Best	2018	48	0.7	336	152.41	21.77
B18-BAAD-B	BAAD-B	BAAD	BAAD	Best	2018	30	1	520	235.87	23.59
B18-BAAE-B	BAAE-B	BAAE	BAAE-AB	Best	2018	20	0.1	20	9.07	9.07
B18-BAAE-D	BAAE-D	BAAE	BAAE-CD	Best	2018	58	0.6	348	157.85	26.31
B18-BAAE-F	BAAE-F	BAAE	BAAE-EF	Best	2018	107.9	0.9	1710.2	775.73	86.19
