# Supplementary material for: Survey-derived best management practices for backyard beekeepers improve colony health and reduce mortality
Source: PLoS One. 2021 Jan 15;16(1):e0245490. doi: 10.1371/journal.pone.0245490 (PMC7810333; doi:10.1371/journal.pone.0245490)
Supplement: S4 Data — (XLSX) [file pone.0245490.s011.xlsx]

## Sheet: Sheet1
Season	SamplingRound	Best/Average	Apiary	BkCode	Year	ColonyNumber	ColonyID	SampleID	Copies_ABPV	Copies_BQCV	Copies_CBPV	Copies_DWVA	Copies_DWVB	Copies_IAPV	Copies_LSV	Copies_Tuniv	Copies_Nuniv	Prev_ABPV	Prev_BQCV	Prev_CBPV	Prev_DWVA	Prev_DWVB	Prev_IAPV	Prev_LSV	Prev_Tuniv	Prev_Nuniv
Mid-Season	2	Best	BAAA	BAAA	2016	BAAA-B1	B16-BAAA-B1	B16-BAAA-1-B1	0	9151.45	0	0	0	0	495930	0	430206	0	1	0	0	0	0	1	0	1
Mid-Season	2	Best	BAAA	BAAA	2016	BAAA-B2	B16-BAAA-B2	B16-BAAA-1-B2	51.7664	0	0	0	0	173.687	459.403	0	39787.3	1	0	0	0	0	1	1	0	1
Mid-Season	2	Best	BAAA	BAAA	2016	BAAA-B3	B16-BAAA-B3	B16-BAAA-1-B3	0	0	0	0	0	0	0	0	204572	0	0	0	0	0	0	0	0	1
Mid-Season	2	Best	BAAA	BAAA	2016	BAAA-B4	B16-BAAA-B4	B16-BAAA-1-B4	36.0101	2495.55	0	110483	0	0	0	0	393375	1	1	0	1	0	0	0	0	1
Mid-Season	2	Best	BAAA	BAAA	2016	BAAA-B5	B16-BAAA-B5	B16-BAAA-1-B5	0	253971	0	173098	0	0	160951	0	72933	0	1	0	1	0	0	1	0	1
Mid-Season	2	Best	BAAA	BAAA	2016	BAAA-B6	B16-BAAA-B6	B16-BAAA-1-B6	0	63565	0	0	0	0	0	0	389581	0	1	0	0	0	0	0	0	1
Mid-Season	2	Best	BAAA	BAAA	2016	BAAA-B7	B16-BAAA-B7	B16-BAAA-1-B7	0	540.888	0	0	564.89	17615.2	11219.8	0	340671	0	1	0	0	1	1	1	0	1
Mid-Season	2	Best	BAAA	BAAA	2016	BAAA-B8	B16-BAAA-B8	B16-BAAA-1-B8	0	6482.96	0	0	0	267610	12621.7	0	252537	0	1	0	0	0	1	1	0	1
Mid-Season	2	Best	BAAA	BAAA	2016	BAAA-B9	B16-BAAA-B9	B16-BAAA-1-B9	0	6910.31	0	242702	0	480.978	26888.4	0	10099.4	0	1	0	1	0	1	1	0	1
Mid-Season	2	Best	BAAA	BAAA	2016	BAAA-B10	B16-BAAA-B10	B16-BAAA-1-B10	0	974.448	0	0	520.424	560.014	0	0	24319	0	1	0	0	1	1	0	0	1
Mid-Season	2	Average	BAAA	BAAA	2016	BAAA-C1	B16-BAAA-C1	B16-BAAA-1-C1	0	12803.2	0	0	0	0	0	0	176686	0	1	0	0	0	0	0	0	1
Mid-Season	2	Average	BAAA	BAAA	2016	BAAA-C2	B16-BAAA-C2	B16-BAAA-1-C2	0	2472.07	0	0	0	0	0	0	16099.1	0	1	0	0	0	0	0	0	1
Mid-Season	2	Average	BAAA	BAAA	2016	BAAA-C3	B16-BAAA-C3	B16-BAAA-1-C3	0	0	0	0	0	410.384	22015	0	426719	0	0	0	0	0	1	1	0	1
Mid-Season	2	Average	BAAA	BAAA	2016	BAAA-C4	B16-BAAA-C4	B16-BAAA-1-C4	0	0	0	50393	0	0	17616.8	0	689554	0	0	0	1	0	0	1	0	1
Mid-Season	2	Average	BAAA	BAAA	2016	BAAA-C5	B16-BAAA-C5	B16-BAAA-1-C5	0	6551.46	0	9244.48	0	0	29941.3	0	285198	0	1	0	1	0	0	1	0	1
Mid-Season	2	Average	BAAA	BAAA	2016	BAAA-C6	B16-BAAA-C6	B16-BAAA-1-C6	0	451.104	0	0	0	1337.26	7816.3	0	170451	0	1	0	0	0	1	1	0	1
Mid-Season	2	Average	BAAA	BAAA	2016	BAAA-C7	B16-BAAA-C7	B16-BAAA-1-C7	0	29118.1	0	0	0	0	0	0	0	0	1	0	0	0	0	0	0	0
Mid-Season	2	Average	BAAA	BAAA	2016	BAAA-C8	B16-BAAA-C8	B16-BAAA-1-C8	0	0	0	0	0	0	4.68156e+06	0	694980	0	0	0	0	0	0	1	0	1
Mid-Season	2	Average	BAAA	BAAA	2016	BAAA-C9	B16-BAAA-C9	B16-BAAA-1-C9	73.9817	0	0	0	0	0	0	0	365399	1	0	0	0	0	0	0	0	1
Mid-Season	2	Average	BAAA	BAAA	2016	BAAA-C10	B16-BAAA-C10	B16-BAAA-1-C10	0	0	0	0	2087.37	0	129358	0	1.73357e+06	0	0	0	0	1	0	1	0	1
Fall	3	Best	BAAA	BAAA	2016	BAAA-B1	B16-BAAA-B1	B16-BAAA-4-B1	0	0	0	0	74270.5	0	0	0	6431.35	0	0	0	0	1	0	0	0	1
Fall	3	Best	BAAA	BAAA	2016	BAAA-B2	B16-BAAA-B2	B16-BAAA-4-B2	1221.01	0	0	0	0	0	0	0	0	1	0	0	0	0	0	0	0	0
Fall	3	Best	BAAA	BAAA	2016	BAAA-B3	B16-BAAA-B3	B16-BAAA-4-B3	418.404	0	0	2020.84	0	0	0	0	0	1	0	0	1	0	0	0	0	0
Fall	3	Best	BAAA	BAAA	2016	BAAA-B5	B16-BAAA-B5	B16-BAAA-4-B5	396.716	0	0	0	0	0	1268.89	0	0	1	0	0	0	0	0	1	0	0
Fall	3	Best	BAAA	BAAA	2016	BAAA-B6	B16-BAAA-B6	B16-BAAA-4-B6	0	0	0	9874.88	0	0	0	0	0	0	0	0	1	0	0	0	0	0
Fall	3	Best	BAAA	BAAA	2016	BAAA-B7	B16-BAAA-B7	B16-BAAA-4-B7	0	0	0	0	0	0	0	0	0	0	0	0	0	0	0	0	0	0
Fall	3	Best	BAAA	BAAA	2016	BAAA-B8	B16-BAAA-B8	B16-BAAA-4-B8	0	39670.6	0	0	3116.15	0	16385.9	0	0	0	1	0	0	1	0	1	0	0
Fall	3	Best	BAAA	BAAA	2016	BAAA-B9	B16-BAAA-B9	B16-BAAA-4-B9	0	0	0	0	0	0	0	45570.5	0	0	0	0	0	0	0	0	1	0
Fall	3	Best	BAAA	BAAA	2016	BAAA-B10	B16-BAAA-B10	B16-BAAA-4-B10	0	0	0	252739	0	0	0	0	0	0	0	0	1	0	0	0	0	0
Fall	3	Average	BAAA	BAAA	2016	BAAA-C1	B16-BAAA-C1	B16-BAAA-4-C1	0	0	0	0	0	0	0	0	0	0	0	0	0	0	0	0	0	0
Fall	3	Average	BAAA	BAAA	2016	BAAA-C2	B16-BAAA-C2	B16-BAAA-4-C2	0	0	0	0	0	0	0	0	0	0	0	0	0	0	0	0	0	0
Fall	3	Average	BAAA	BAAA	2016	BAAA-C3	B16-BAAA-C3	B16-BAAA-4-C3	0	0	0	0	19474.9	0	0	0	65819.7	0	0	0	0	1	0	0	0	1
Fall	3	Average	BAAA	BAAA	2016	BAAA-C4	B16-BAAA-C4	B16-BAAA-4-C4	565.046	2604.48	0	611612	9565.76	0	0	0	0	1	1	0	1	1	0	0	0	0
Fall	3	Average	BAAA	BAAA	2016	BAAA-C5	B16-BAAA-C5	B16-BAAA-4-C5	716.76	0	0	7282.01	0	0	110758	0	0	1	0	0	1	0	0	1	0	0
Fall	3	Average	BAAA	BAAA	2016	BAAA-C6	B16-BAAA-C6	B16-BAAA-4-C6	0	0	0	5906.16	2731.38	0	0	0	0	0	0	0	1	1	0	0	0	0
Fall	3	Average	BAAA	BAAA	2016	BAAA-C7	B16-BAAA-C7	B16-BAAA-4-C7	819.199	0	0	0	0	0	0	0	0	1	0	0	0	0	0	0	0	0
Fall	3	Average	BAAA	BAAA	2016	BAAA-C8	B16-BAAA-C8	B16-BAAA-4-C8	0	0	0	0	0	0	0	0	0	0	0	0	0	0	0	0	0	0
Fall	3	Average	BAAA	BAAA	2016	BAAA-C9	B16-BAAA-C9	B16-BAAA-4-C9	0	0	0	0	0	0	0	0	0	0	0	0	0	0	0	0	0	0
Fall	3	Average	BAAA	BAAA	2016	BAAA-C10	B16-BAAA-C10	B16-BAAA-4-C10	0	0	0	0	0	0	0	0	43806.8	0	0	0	0	0	0	0	0	1
Mid-Season	2	Best	BAAB	BAAB	2016	BAAB-A1	B16-BAAB-A1	B16-BAAB-1-A1	0	53310.8	0	1525.04	385667	0	10411.5	0	448395	0	1	0	1	1	0	1	0	1
Mid-Season	2	Best	BAAB	BAAB	2016	BAAB-A2	B16-BAAB-A2	B16-BAAB-1-A2	70.3618	12127.5	0	42210.5	0	0	393622	0	0	1	1	0	1	0	0	1	0	0
Mid-Season	2	Best	BAAB	BAAB	2016	BAAB-A3	B16-BAAB-A3	B16-BAAB-1-A3	0	8139.71	0	8148.38	0	0	65982.7	0	0	0	1	0	1	0	0	1	0	0
Mid-Season	2	Best	BAAB	BAAB	2016	BAAB-A4	B16-BAAB-A4	B16-BAAB-1-A4	89.0376	1489.3	0	0	0	0	0	0	58809.2	1	1	0	0	0	0	0	0	1
Mid-Season	2	Best	BAAB	BAAB	2016	BAAB-A5	B16-BAAB-A5	B16-BAAB-1-A5	55.0258	2405.29	0	0	0	0	3193.03	0	905.832	1	1	0	0	0	0	1	0	1
Mid-Season	2	Best	BAAB	BAAB	2016	BAAB-A6	B16-BAAB-A6	B16-BAAB-1-A6	79.3206	1213.72	0	1687.47	0	476.123	63794.9	0	23447.3	1	1	0	1	0	1	1	0	1
Mid-Season	2	Best	BAAB	BAAB	2016	BAAB-A7	B16-BAAB-A7	B16-BAAB-1-A7	0	138112	0	0	0	0	402660	0	0	0	1	0	0	0	0	1	0	0
Mid-Season	2	Best	BAAB	BAAB	2016	BAAB-A8	B16-BAAB-A8	B16-BAAB-1-A8	80.6695	230540	0	0	0	0	0	0	0	1	1	0	0	0	0	0	0	0
Mid-Season	2	Best	BAAB	BAAB	2016	BAAB-A9	B16-BAAB-A9	B16-BAAB-1-A9	0	0	0	1139.36	0	0	0	0	0	0	0	0	1	0	0	0	0	0
Mid-Season	2	Best	BAAB	BAAB	2016	BAAB-A10	B16-BAAB-A10	B16-BAAB-1-A10	0	0	0	4443.91	0	0	12253.6	0	0	0	0	0	1	0	0	1	0	0
Mid-Season	2	Average	BAAB	BAAB	2016	BAAB-B1	B16-BAAB-B1	B16-BAAB-1-B1	197.361	0	0	438.759	471.018	379.823	73194.4	0	245209	1	0	0	1	1	1	1	0	1
Mid-Season	2	Average	BAAB	BAAB	2016	BAAB-B2	B16-BAAB-B2	B16-BAAB-1-B2	0	4395.65	0	7583.46	0	0	1558.35	0	0	0	1	0	1	0	0	1	0	0
Mid-Season	2	Average	BAAB	BAAB	2016	BAAB-B3	B16-BAAB-B3	B16-BAAB-1-B3	0	32833.3	0	986.925	0	0	196015	0	4745.85	0	1	0	1	0	0	1	0	1
Mid-Season	2	Average	BAAB	BAAB	2016	BAAB-B4	B16-BAAB-B4	B16-BAAB-1-B4	0	0	0	0	0	0	8864.92	0	24740.9	0	0	0	0	0	0	1	0	1
Mid-Season	2	Average	BAAB	BAAB	2016	BAAB-B5	B16-BAAB-B5	B16-BAAB-1-B5	65.2569	636.57	0	0	0	0	85368.2	0	195017	1	1	0	0	0	0	1	0	1
Mid-Season	2	Average	BAAB	BAAB	2016	BAAB-B6	B16-BAAB-B6	B16-BAAB-1-B6	41.9888	3614.5	0	0	0	0	43922.1	28471.3	0	1	1	0	0	0	0	1	1	0
Mid-Season	2	Average	BAAB	BAAB	2016	BAAB-B7	B16-BAAB-B7	B16-BAAB-1-B7	572.236	25803.2	0	0	1280.26	937.366	30667.9	0	226946	1	1	0	0	1	1	1	0	1
Mid-Season	2	Average	BAAB	BAAB	2016	BAAB-B8	B16-BAAB-B8	B16-BAAB-1-B8	264.934	2010.99	0	1599.02	546.342	544.325	0	0	162036	1	1	0	1	1	1	0	0	1
Mid-Season	2	Average	BAAB	BAAB	2016	BAAB-B9	B16-BAAB-B9	B16-BAAB-1-B9	0	0	0	0	2215.04	0	0	0	6568.28	0	0	0	0	1	0	0	0	1
Mid-Season	2	Average	BAAB	BAAB	2016	BAAB-B10	B16-BAAB-B10	B16-BAAB-1-B10	0	36099.8	0	583.964	0	0	0	0	21167.1	0	1	0	1	0	0	0	0	1
Fall	3	Best	BAAB	BAAB	2016	BAAB-A1	B16-BAAB-A1	B16-BAAB-4-A1	367991	17758.2	0	0	50824.7	0	0	0	0	1	1	0	0	1	0	0	0	0
Fall	3	Best	BAAB	BAAB	2016	BAAB-A2	B16-BAAB-A2	B16-BAAB-4-A2	1864.34	0	0	203477	33821.6	0	0	0	0	1	0	0	1	1	0	0	0	0
Fall	3	Best	BAAB	BAAB	2016	BAAB-A3	B16-BAAB-A3	B16-BAAB-4-A3	0	0	0	20574.9	189633	0	0	0	0	0	0	0	1	1	0	0	0	0
Fall	3	Best	BAAB	BAAB	2016	BAAB-A4	B16-BAAB-A4	B16-BAAB-4-A4	6985.87	0	0	18569.2	41560.6	0	0	0	0	1	0	0	1	1	0	0	0	0
Fall	3	Best	BAAB	BAAB	2016	BAAB-A5	B16-BAAB-A5	B16-BAAB-4-A5	12293.6	0	0	686805	50246.2	0	0	0	0	1	0	0	1	1	0	0	0	0
Fall	3	Best	BAAB	BAAB	2016	BAAB-A6	B16-BAAB-A6	B16-BAAB-4-A6	0	0	0	0	348819	0	0	0	0	0	0	0	0	1	0	0	0	0
Fall	3	Best	BAAB	BAAB	2016	BAAB-A7	B16-BAAB-A7	B16-BAAB-4-A7	16668.1	0	0	39261.4	429495	0	0	0	0	1	0	0	1	1	0	0	0	0
Fall	3	Best	BAAB	BAAB	2016	BAAB-A8	B16-BAAB-A8	B16-BAAB-4-A8	14571.3	0	0	11639.3	395832	0	0	0	0	1	0	0	1	1	0	0	0	0
Fall	3	Best	BAAB	BAAB	2016	BAAB-A9	B16-BAAB-A9	B16-BAAB-4-A9	0	0	0	664402	643246	0	0	0	0	0	0	0	1	1	0	0	0	0
Fall	3	Best	BAAB	BAAB	2016	BAAB-A10	B16-BAAB-A10	B16-BAAB-4-A10	0	0	0	0	0	0	0	0	0	0	0	0	0	0	0	0	0	0
Fall	3	Average	BAAB	BAAB	2016	BAAB-B1	B16-BAAB-B1	B16-BAAB-4-B1	2.70218e+06	0	0	2.58259e+06	4.77556e+06	0	0	0	0	1	0	0	1	1	0	0	0	0
Fall	3	Average	BAAB	BAAB	2016	BAAB-B2	B16-BAAB-B2	B16-BAAB-4-B2	0	0	0	0	0	0	0	263871	126910	0	0	0	0	0	0	0	1	1
Fall	3	Average	BAAB	BAAB	2016	BAAB-B3	B16-BAAB-B3	B16-BAAB-4-B3	233605	0	0	2.72548e+06	970948	0	211050	0	0	1	0	0	1	1	0	1	0	0
Fall	3	Average	BAAB	BAAB	2016	BAAB-B4	B16-BAAB-B4	B16-BAAB-4-B4	0	35370	0	2.11825e+06	1.25471e+06	0	0	0	0	0	1	0	1	1	0	0	0	0
Fall	3	Average	BAAB	BAAB	2016	BAAB-B5	B16-BAAB-B5	B16-BAAB-4-B5	40846.9	7689.39	0	384050	631628	0	0	0	14488.4	1	1	0	1	1	0	0	0	1
Fall	3	Average	BAAB	BAAB	2016	BAAB-B6	B16-BAAB-B6	B16-BAAB-4-B6	199328	0	0	85165.7	290632	0	0	0	65123.1	1	0	0	1	1	0	0	0	1
Fall	3	Average	BAAB	BAAB	2016	BAAB-B7	B16-BAAB-B7	B16-BAAB-4-B7	156895	0	252889	48712.8	55081.5	0	0	0	0	1	0	1	1	1	0	0	0	0
Fall	3	Average	BAAB	BAAB	2016	BAAB-B8	B16-BAAB-B8	B16-BAAB-4-B8	774042	0	0	5.09457e+06	3.13919e+06	0	104790	0	38523.7	1	0	0	1	1	0	1	0	1
Fall	3	Average	BAAB	BAAB	2016	BAAB-B9	B16-BAAB-B9	B16-BAAB-4-B9	518671	5066.6	0	2.05047e+06	4.44353e+06	0	4307.42	0	618714	1	1	0	1	1	0	1	0	1
Fall	3	Average	BAAB	BAAB	2016	BAAB-B10	B16-BAAB-B10	B16-BAAB-4-B10	749779	59826.6	0	3.16371e+06	2.49057e+06	0	0	406.93	12136.2	1	1	0	1	1	0	0	1	1
Fall	3	Best	BAAB	BAAB	2016	BAAB-A1	B16-BAAB-A1	B16-BAAB-5-A1	131120	16257.8	0	1826.28	117540	3363.99	0	0	0	1	1	0	1	1	1	0	0	0
Fall	3	Best	BAAB	BAAB	2016	BAAB-A2	B16-BAAB-A2	B16-BAAB-5-A2	0	0	0	1.53059e+06	250199	0	0	0	0	0	0	0	1	1	0	0	0	0
Fall	3	Best	BAAB	BAAB	2016	BAAB-A3	B16-BAAB-A3	B16-BAAB-5-A3	0	0	0	214315	855185	0	0	0	0	0	0	0	1	1	0	0	0	0
Fall	3	Best	BAAB	BAAB	2016	BAAB-A4	B16-BAAB-A4	B16-BAAB-5-A4	0	0	0	663404	1.17281e+06	0	0	0	0	0	0	0	1	1	0	0	0	0
Fall	3	Best	BAAB	BAAB	2016	BAAB-A5	B16-BAAB-A5	B16-BAAB-5-A5	78027.4	0	0	4.69871e+06	195106	0	0	0	0	1	0	0	1	1	0	0	0	0
Fall	3	Best	BAAB	BAAB	2016	BAAB-A6	B16-BAAB-A6	B16-BAAB-5-A6	0	0	0	7015.1	2.82188e+06	0	0	0	0	0	0	0	1	1	0	0	0	0
Fall	3	Best	BAAB	BAAB	2016	BAAB-A7	B16-BAAB-A7	B16-BAAB-5-A7	77521.8	0	0	339622	821071	0	0	0	0	1	0	0	1	1	0	0	0	0
Fall	3	Best	BAAB	BAAB	2016	BAAB-A8	B16-BAAB-A8	B16-BAAB-5-A8	80324.1	0	0	228132	1.26218e+06	0	0	0	0	1	0	0	1	1	0	0	0	0
Fall	3	Best	BAAB	BAAB	2016	BAAB-A9	B16-BAAB-A9	B16-BAAB-5-A9	0	0	0	4.58788e+06	2.89646e+06	0	0	0	0	0	0	0	1	1	0	0	0	0
Fall	3	Best	BAAB	BAAB	2016	BAAB-A10	B16-BAAB-A10	B16-BAAB-5-A10	0	0	0	0	0	0	0	0	0	0	0	0	0	0	0	0	0	0
Fall	3	Average	BAAB	BAAB	2016	BAAB-B1	B16-BAAB-B1	B16-BAAB-5-B1	5.49232e+06	0	0	7.40843e+06	2.8604e+06	0	0	0	0	1	0	0	1	1	0	0	0	0
Fall	3	Average	BAAB	BAAB	2016	BAAB-B2	B16-BAAB-B2	B16-BAAB-5-B2	0	0	0	3187.28	0	0	0	0	105797	0	0	0	1	0	0	0	0	1
Fall	3	Average	BAAB	BAAB	2016	BAAB-B3	B16-BAAB-B3	B16-BAAB-5-B3	1.22753e+06	0	0	1.23667e+07	2.55222e+06	0	267637	0	0	1	0	0	1	1	0	1	0	0
Fall	3	Average	BAAB	BAAB	2016	BAAB-B4	B16-BAAB-B4	B16-BAAB-5-B4	0	74743.1	0	6.00646e+06	2.73039e+06	0	0	0	0	0	1	0	1	1	0	0	0	0
Fall	3	Average	BAAB	BAAB	2016	BAAB-B5	B16-BAAB-B5	B16-BAAB-5-B5	147849	71863.7	0	1.71007e+06	1.66049e+06	0	0	0	38389	1	1	0	1	1	0	0	0	1
Fall	3	Average	BAAB	BAAB	2016	BAAB-B6	B16-BAAB-B6	B16-BAAB-5-B6	2.19323e+06	0	0	663563	495825	0	0	0	49693	1	0	0	1	1	0	0	0	1
Fall	3	Average	BAAB	BAAB	2016	BAAB-B7	B16-BAAB-B7	B16-BAAB-5-B7	1.54849e+06	0	1.8101e+06	943011	623548	0	0	0	0	1	0	1	1	1	0	0	0	0
Fall	3	Average	BAAB	BAAB	2016	BAAB-B8	B16-BAAB-B8	B16-BAAB-5-B8	4.39381e+06	0	0	1.56556e+07	5.09814e+06	0	71699.3	0	52187	1	0	0	1	1	0	1	0	1
Fall	3	Average	BAAB	BAAB	2016	BAAB-B9	B16-BAAB-B9	B16-BAAB-5-B9	7.74564e+06	76826.7	0	9.59746e+06	7.14849e+06	0	0	0	1.14659e+06	1	1	0	1	1	0	0	0	1
Fall	3	Average	BAAB	BAAB	2016	BAAB-B10	B16-BAAB-B10	B16-BAAB-5-B10	5.81538e+06	397123	0	9.57096e+06	6.51105e+06	0	0	0	96505.2	1	1	0	1	1	0	0	0	1
Mid-Season	2	Best	BAAC	BAAC	2016	BAAC-A1	B16-BAAC-A1	B16-BAAC-1-A1	0	59418.3	0	0	0	0	387652	132064	0	0	1	0	0	0	0	1	1	0
Mid-Season	2	Best	BAAC	BAAC	2016	BAAC-A2	B16-BAAC-A2	B16-BAAC-1-A2	0	804.866	0	0	0	0	0	4209.86	0	0	1	0	0	0	0	0	1	0
Mid-Season	2	Best	BAAC	BAAC	2016	BAAC-A3	B16-BAAC-A3	B16-BAAC-1-A3	0	0	0	0	0	0	0	211628	0	0	0	0	0	0	0	0	1	0
Mid-Season	2	Best	BAAC	BAAC	2016	BAAC-A4	B16-BAAC-A4	B16-BAAC-1-A4	2353.09	0	0	0	0	0	421814	34680.1	0	1	0	0	0	0	0	1	1	0
Mid-Season	2	Best	BAAC	BAAC	2016	BAAC-A5	B16-BAAC-A5	B16-BAAC-1-A5	0	8176.58	0	0	0	0	27381.9	289812	0	0	1	0	0	0	0	1	1	0
Mid-Season	2	Best	BAAC	BAAC	2016	BAAC-A6	B16-BAAC-A6	B16-BAAC-1-A6	1121.06	0	0	0	2482.95	1944.83	0	0	0	1	0	0	0	1	1	0	0	0
Mid-Season	2	Best	BAAC	BAAC	2016	BAAC-A7	B16-BAAC-A7	B16-BAAC-1-A7	0	0	0	0	0	17735	0	14655.8	0	0	0	0	0	0	1	0	1	0
Mid-Season	2	Best	BAAC	BAAC	2016	BAAC-A8	B16-BAAC-A8	B16-BAAC-1-A8	0	4841.85	0	0	0	0	0	76598.7	0	0	1	0	0	0	0	0	1	0
Mid-Season	2	Best	BAAC	BAAC	2016	BAAC-A9	B16-BAAC-A9	B16-BAAC-1-A9	0	0	0	0	0	0	1.13317e+06	208469	16248.6	0	0	0	0	0	0	1	1	1
Mid-Season	2	Best	BAAC	BAAC	2016	BAAC-A10	B16-BAAC-A10	B16-BAAC-1-A10	0	0	0	0	0	0	0	0	0	0	0	0	0	0	0	0	0	0
Mid-Season	2	Average	BAAC	BAAC	2016	BAAC-B1	B16-BAAC-B1	B16-BAAC-1-B1	248.098	0	0	0	0	0	0	53248.3	0	1	0	0	0	0	0	0	1	0
Mid-Season	2	Average	BAAC	BAAC	2016	BAAC-B2	B16-BAAC-B2	B16-BAAC-1-B2	0	0	0	0	20315.4	0	0	0	0	0	0	0	0	1	0	0	0	0
Mid-Season	2	Average	BAAC	BAAC	2016	BAAC-B3	B16-BAAC-B3	B16-BAAC-1-B3	795.836	0	0	0	0	0	0	3848.75	0	1	0	0	0	0	0	0	1	0
Mid-Season	2	Average	BAAC	BAAC	2016	BAAC-B4	B16-BAAC-B4	B16-BAAC-1-B4	0	6700.1	0	0	0	0	0	45910.4	0	0	1	0	0	0	0	0	1	0
Mid-Season	2	Average	BAAC	BAAC	2016	BAAC-B5	B16-BAAC-B5	B16-BAAC-1-B5	0	1914.7	0	1693.67	0	0	0	0	0	0	1	0	1	0	0	0	0	0
Mid-Season	2	Average	BAAC	BAAC	2016	BAAC-B6	B16-BAAC-B6	B16-BAAC-1-B6	158.825	4014.67	0	0	0	0	1.92423e+06	96463.6	0	1	1	0	0	0	0	1	1	0
Mid-Season	2	Average	BAAC	BAAC	2016	BAAC-B7	B16-BAAC-B7	B16-BAAC-1-B7	0	0	0	0	0	0	0	1276.27	0	0	0	0	0	0	0	0	1	0
Mid-Season	2	Average	BAAC	BAAC	2016	BAAC-B8	B16-BAAC-B8	B16-BAAC-1-B8	124.037	0	0	33129.4	0	0	1.17057e+06	0	0	1	0	0	1	0	0	1	0	0
Mid-Season	2	Average	BAAC	BAAC	2016	BAAC-B9	B16-BAAC-B9	B16-BAAC-1-B9	0	0	0	0	0	0	212160	205186	0	0	0	0	0	0	0	1	1	0
Mid-Season	2	Average	BAAC	BAAC	2016	BAAC-B10	B16-BAAC-B10	B16-BAAC-1-B10	2358.24	0	0	0	0	0	0	22850.2	0	1	0	0	0	0	0	0	1	0
Fall	3	Best	BAAC	BAAC	2016	BAAC-A1	B16-BAAC-A1	B16-BAAC-5-A1	0	0	0	40735.7	888.61	0	0	0	0	0	0	0	1	1	0	0	0	0
Fall	3	Best	BAAC	BAAC	2016	BAAC-A2	B16-BAAC-A2	B16-BAAC-5-A2	0	0	0	2.24851e+06	343012	0	0	0	0	0	0	0	1	1	0	0	0	0
Fall	3	Best	BAAC	BAAC	2016	BAAC-A3	B16-BAAC-A3	B16-BAAC-5-A3	0	0	0	25768	15320.5	0	0	0	0	0	0	0	1	1	0	0	0	0
Fall	3	Best	BAAC	BAAC	2016	BAAC-A4	B16-BAAC-A4	B16-BAAC-5-A4	0	0	0	0	0	0	0	0	0	0	0	0	0	0	0	0	0	0
Fall	3	Best	BAAC	BAAC	2016	BAAC-A5	B16-BAAC-A5	B16-BAAC-5-A5	0	0	0	3552.92	0	0	0	0	0	0	0	0	1	0	0	0	0	0
Fall	3	Best	BAAC	BAAC	2016	BAAC-A6	B16-BAAC-A6	B16-BAAC-5-A6	0	0	0	0	0	0	0	0	0	0	0	0	0	0	0	0	0	0
Fall	3	Best	BAAC	BAAC	2016	BAAC-A7	B16-BAAC-A7	B16-BAAC-5-A7	0	0	0	0	0	0	0	0	0	0	0	0	0	0	0	0	0	0
Fall	3	Best	BAAC	BAAC	2016	BAAC-A8	B16-BAAC-A8	B16-BAAC-5-A8	0	0	0	0	0	0	0	0	0	0	0	0	0	0	0	0	0	0
Fall	3	Best	BAAC	BAAC	2016	BAAC-A9	B16-BAAC-A9	B16-BAAC-5-A9	0	0	0	0	0	0	426514	7216.65	0	0	0	0	0	0	0	1	1	0
Fall	3	Best	BAAC	BAAC	2016	BAAC-A10	B16-BAAC-A10	B16-BAAC-5-A10	0	0	0	21361.5	0	0	25626	0	15245.7	0	0	0	1	0	0	1	0	1
Fall	3	Average	BAAC	BAAC	2016	BAAC-B1	B16-BAAC-B1	B16-BAAC-5-B1	0	0	0	12401.8	115385	0	0	0	0	0	0	0	1	1	0	0	0	0
Fall	3	Average	BAAC	BAAC	2016	BAAC-B2	B16-BAAC-B2	B16-BAAC-5-B2	0	0	0	117038	20135.3	0	0	0	0	0	0	0	1	1	0	0	0	0
Fall	3	Average	BAAC	BAAC	2016	BAAC-B3	B16-BAAC-B3	B16-BAAC-5-B3	0	0	0	93992	0	0	0	0	0	0	0	0	1	0	0	0	0	0
Fall	3	Average	BAAC	BAAC	2016	BAAC-B4	B16-BAAC-B4	B16-BAAC-5-B4	0	49877.2	0	0	0	0	0	0	0	0	1	0	0	0	0	0	0	0
Fall	3	Average	BAAC	BAAC	2016	BAAC-B5	B16-BAAC-B5	B16-BAAC-5-B5	0	0	0	6138.01	92264.5	0	383701	0	0	0	0	0	1	1	0	1	0	0
Fall	3	Average	BAAC	BAAC	2016	BAAC-B6	B16-BAAC-B6	B16-BAAC-5-B6	2724.37	0	1544.08	639991	585169	1345.07	21714.9	0	0	1	0	1	1	1	1	1	0	0
Fall	3	Average	BAAC	BAAC	2016	BAAC-B7	B16-BAAC-B7	B16-BAAC-5-B7	704.05	4396.42	0	0	0	0	0	4545.69	0	1	1	0	0	0	0	0	1	0
Fall	3	Average	BAAC	BAAC	2016	BAAC-B8	B16-BAAC-B8	B16-BAAC-5-B8	906.167	0	0	138177	0	0	0	0	0	1	0	0	1	0	0	0	0	0
Fall	3	Average	BAAC	BAAC	2016	BAAC-B9	B16-BAAC-B9	B16-BAAC-5-B9	3135.18	0	0	0	0	0	0	0	0	1	0	0	0	0	0	0	0	0
Fall	3	Average	BAAC	BAAC	2016	BAAC-B10	B16-BAAC-B10	B16-BAAC-5-B10	0	0	0	82232.6	21278.8	0	0	0	0	0	0	0	1	1	0	0	0	0
Mid-Season	2	Average	BAAE-AB	BAAE	2016	BAAE-A1	B16-BAAE-A1	B16-BAAE-3-A1	0	0	0	0	0	0	0	0	0	0	0	0	0	0	0	0	0	0
Mid-Season	2	Average	BAAE-AB	BAAE	2016	BAAE-A5	B16-BAAE-A5	B16-BAAE-3-A5	0	0	0	0	0	0	0	0	0	0	0	0	0	0	0	0	0	0
Mid-Season	2	Average	BAAE-AB	BAAE	2016	BAAE-A6	B16-BAAE-A6	B16-BAAE-3-A6	0	0	0	0	0	2287.41	0	0	0	0	0	0	0	0	1	0	0	0
Mid-Season	2	Average	BAAE-AB	BAAE	2016	BAAE-A7	B16-BAAE-A7	B16-BAAE-3-A7	0	116462	0	0	0	0	42272.5	0	739425	0	1	0	0	0	0	1	0	1
Mid-Season	2	Average	BAAE-AB	BAAE	2016	BAAE-A8	B16-BAAE-A8	B16-BAAE-3-A8	0	0	0	40806.4	0	22719.9	0	0	0	0	0	0	1	0	1	0	0	0
Mid-Season	2	Average	BAAE-AB	BAAE	2016	BAAE-A9	B16-BAAE-A9	B16-BAAE-3-A9	248.785	10473.1	0	121215	0	0	0	0	0	1	1	0	1	0	0	0	0	0
Mid-Season	2	Average	BAAE-AB	BAAE	2016	BAAE-A10	B16-BAAE-A10	B16-BAAE-3-A10	0	0	0	0	0	0	0	0	1.11834e+06	0	0	0	0	0	0	0	0	1
Mid-Season	2	Best	BAAE-AB	BAAE	2016	BAAE-B1	B16-BAAE-B1	B16-BAAE-3-B1	0	0	0	0	0	19525.6	0	0	0	0	0	0	0	0	1	0	0	0
Mid-Season	2	Best	BAAE-AB	BAAE	2016	BAAE-B2	B16-BAAE-B2	B16-BAAE-3-B2	1195.62	0	0	0	239818	0	63889.3	0	184257	1	0	0	0	1	0	1	0	1
Mid-Season	2	Best	BAAE-AB	BAAE	2016	BAAE-B3	B16-BAAE-B3	B16-BAAE-3-B3	0	0	0	0	0	0	0	0	0	0	0	0	0	0	0	0	0	0
Mid-Season	2	Best	BAAE-AB	BAAE	2016	BAAE-B5	B16-BAAE-B5	B16-BAAE-3-B5	0	0	0	271480	266116	0	0	0	8858.55	0	0	0	1	1	0	0	0	1
Mid-Season	2	Best	BAAE-AB	BAAE	2016	BAAE-B6	B16-BAAE-B6	B16-BAAE-3-B6	0	0	0	3820.47	0	0	0	0	0	0	0	0	1	0	0	0	0	0
Mid-Season	2	Best	BAAE-AB	BAAE	2016	BAAE-B7	B16-BAAE-B7	B16-BAAE-3-B7	0	39406.5	0	0	0	112781	0	0	246438	0	1	0	0	0	1	0	0	1
Mid-Season	2	Best	BAAE-AB	BAAE	2016	BAAE-B8	B16-BAAE-B8	B16-BAAE-3-B8	0	0	0	0	0	0	90139.2	0	104244	0	0	0	0	0	0	1	0	1
Mid-Season	2	Best	BAAE-AB	BAAE	2016	BAAE-B9	B16-BAAE-B9	B16-BAAE-3-B9	0	54372.2	0	237605	0	1.17693e+06	0	0	0	0	1	0	1	0	1	0	0	0
Mid-Season	2	Best	BAAE-AB	BAAE	2016	BAAE-B10	B16-BAAE-B10	B16-BAAE-3-B10	0	0	0	9058.94	0	0	0	0	65724.8	0	0	0	1	0	0	0	0	1
Mid-Season	2	Average	BAAE-CD	BAAE	2016	BAAE-C1	B16-BAAE-C1	B16-BAAE-3-C1	0	97373.6	0	54686.3	0	0	234296	0	2.98833e+06	0	1	0	1	0	0	1	0	1
Mid-Season	2	Average	BAAE-CD	BAAE	2016	BAAE-C3	B16-BAAE-C3	B16-BAAE-3-C3	561.133	0	0	49750.6	0	0	0	0	0	1	0	0	1	0	0	0	0	0
Mid-Season	2	Average	BAAE-CD	BAAE	2016	BAAE-C7	B16-BAAE-C7	B16-BAAE-3-C7	0	0	0	6793.99	4846.13	5273.79	0	0	327617	0	0	0	1	1	1	0	0	1
Mid-Season	2	Average	BAAE-CD	BAAE	2016	BAAE-C9	B16-BAAE-C9	B16-BAAE-3-C9	0	0	0	0	0	0	0	0	169796	0	0	0	0	0	0	0	0	1
Mid-Season	2	Best	BAAE-CD	BAAE	2016	BAAE-D1	B16-BAAE-D1	B16-BAAE-3-D1	0	83737.8	0	21236.9	0	0	91759.2	0	321470	0	1	0	1	0	0	1	0	1
Mid-Season	2	Best	BAAE-CD	BAAE	2016	BAAE-D2	B16-BAAE-D2	B16-BAAE-3-D2	0	0	0	103813	0	0	171674	0	0	0	0	0	1	0	0	1	0	0
Mid-Season	2	Best	BAAE-CD	BAAE	2016	BAAE-D5	B16-BAAE-D5	B16-BAAE-3-D5	0	0	0	0	0	0	0	0	0	0	0	0	0	0	0	0	0	0
Mid-Season	2	Best	BAAE-CD	BAAE	2016	BAAE-D6	B16-BAAE-D6	B16-BAAE-3-D6	0	6823.81	0	156851	0	0	0	0	234241	0	1	0	1	0	0	0	0	1
Mid-Season	2	Best	BAAE-CD	BAAE	2016	BAAE-D7	B16-BAAE-D7	B16-BAAE-3-D7	0	12667.6	0	122632	0	0	0	0	16767	0	1	0	1	0	0	0	0	1
Mid-Season	2	Best	BAAE-CD	BAAE	2016	BAAE-D8	B16-BAAE-D8	B16-BAAE-3-D8	292.12	0	0	0	0	0	0	0	18929.7	1	0	0	0	0	0	0	0	1
Mid-Season	2	Best	BAAE-CD	BAAE	2016	BAAE-D9	B16-BAAE-D9	B16-BAAE-3-D9	445.888	7263.99	0	0	0	0	0	0	0	1	1	0	0	0	0	0	0	0
Mid-Season	2	Average	BAAE-EF	BAAE	2016	BAAE-E1	B16-BAAE-E1	B16-BAAE-3-E1	0	0	0	0	0	0	57470.8	0	119859	0	0	0	0	0	0	1	0	1
Mid-Season	2	Average	BAAE-EF	BAAE	2016	BAAE-E2	B16-BAAE-E2	B16-BAAE-3-E2	0	0	0	0	0	0	0	0	0	0	0	0	0	0	0	0	0	0
Mid-Season	2	Average	BAAE-EF	BAAE	2016	BAAE-E3	B16-BAAE-E3	B16-BAAE-3-E3	0	0	0	0	0	0	0	0	0	0	0	0	0	0	0	0	0	0
Mid-Season	2	Average	BAAE-EF	BAAE	2016	BAAE-E5	B16-BAAE-E5	B16-BAAE-3-E5	0	155916	0	0	0	112100	4302.16	268796	0	0	1	0	0	0	1	1	1	0
Mid-Season	2	Average	BAAE-EF	BAAE	2016	BAAE-E6	B16-BAAE-E6	B16-BAAE-3-E6	0	0	0	0	0	1967.73	7492.81	123353	0	0	0	0	0	0	1	1	1	0
Mid-Season	2	Average	BAAE-EF	BAAE	2016	BAAE-E8	B16-BAAE-E8	B16-BAAE-3-E8	0	0	0	0	0	0	0	212461	0	0	0	0	0	0	0	0	1	0
Mid-Season	2	Average	BAAE-EF	BAAE	2016	BAAE-E9	B16-BAAE-E9	B16-BAAE-3-E9	0	0	0	0	0	0	0	0	108433	0	0	0	0	0	0	0	0	1
Mid-Season	2	Average	BAAE-EF	BAAE	2016	BAAE-E10	B16-BAAE-E10	B16-BAAE-3-E10	0	2626.47	0	0	0	0	35205.5	1943.91	441965	0	1	0	0	0	0	1	1	1
Mid-Season	2	Best	BAAE-EF	BAAE	2016	BAAE-F1	B16-BAAE-F1	B16-BAAE-3-F1	0	12100.8	0	0	0	0	111393	8305.91	0	0	1	0	0	0	0	1	1	0
Mid-Season	2	Best	BAAE-EF	BAAE	2016	BAAE-F2	B16-BAAE-F2	B16-BAAE-3-F2	0	39034.6	0	32653.8	0	0	83796.5	0	0	0	1	0	1	0	0	1	0	0
Mid-Season	2	Best	BAAE-EF	BAAE	2016	BAAE-F3	B16-BAAE-F3	B16-BAAE-3-F3	0	679514	0	9149.5	0	74068.2	0	1881.81	11690.3	0	1	0	1	0	1	0	1	1
Mid-Season	2	Best	BAAE-EF	BAAE	2016	BAAE-F4	B16-BAAE-F4	B16-BAAE-3-F4	1327.92	0	0	0	0	0	0	0	91631.5	1	0	0	0	0	0	0	0	1
Mid-Season	2	Best	BAAE-EF	BAAE	2016	BAAE-F5	B16-BAAE-F5	B16-BAAE-3-F5	0	0	0	0	0	0	6670.25	0	48728.7	0	0	0	0	0	0	1	0	1
Mid-Season	2	Best	BAAE-EF	BAAE	2016	BAAE-F6	B16-BAAE-F6	B16-BAAE-3-F6	0	4475.78	0	55596.2	0	0	25736.1	0	22834.3	0	1	0	1	0	0	1	0	1
Mid-Season	2	Best	BAAE-EF	BAAE	2016	BAAE-F7	B16-BAAE-F7	B16-BAAE-3-F7	0	945.148	0	25684.6	0	0	3694.18	168993	60438.3	0	1	0	1	0	0	1	1	1
Mid-Season	2	Best	BAAE-EF	BAAE	2016	BAAE-F9	B16-BAAE-F9	B16-BAAE-3-F9	0	0	0	0	0	0	106925	0	0	0	0	0	0	0	0	1	0	0
Mid-Season	2	Best	BAAE-EF	BAAE	2016	BAAE-F10	B16-BAAE-F10	B16-BAAE-3-F10	0	59473	0	0	0	85619.2	28572.1	0	43257.3	0	1	0	0	0	1	1	0	1
Fall	3	Average	BAAE-AB	BAAE	2016	BAAE-A1	B16-BAAE-A1	B16-BAAE-6-A1	0	0	0	292301	444.569	17498.3	243894	278.992	568306	0	0	0	1	1	1	1	1	1
Fall	3	Average	BAAE-AB	BAAE	2016	BAAE-A4	B16-BAAE-A4	B16-BAAE-6-A4	0	0	0	297462	40460.9	886.514	26305.8	195.754	402786	0	0	0	1	1	1	1	1	1
Fall	3	Average	BAAE-AB	BAAE	2016	BAAE-A5	B16-BAAE-A5	B16-BAAE-6-A5	0	0	0	6710.37	0	0	182514	0	587407	0	0	0	1	0	0	1	0	1
Fall	3	Average	BAAE-AB	BAAE	2016	BAAE-A6	B16-BAAE-A6	B16-BAAE-6-A6	0	0	0	4537.94	0	1894.82	23774.2	0	545031	0	0	0	1	0	1	1	0	1
Fall	3	Average	BAAE-AB	BAAE	2016	BAAE-A7	B16-BAAE-A7	B16-BAAE-6-A7	0	0	0	660.134	0	24776	582115	0	470575	0	0	0	1	0	1	1	0	1
Fall	3	Average	BAAE-AB	BAAE	2016	BAAE-A8	B16-BAAE-A8	B16-BAAE-6-A8	0	0	0	80151.2	0	0	15684.6	0	104786	0	0	0	1	0	0	1	0	1
Fall	3	Average	BAAE-AB	BAAE	2016	BAAE-A10	B16-BAAE-A10	B16-BAAE-6-A10	1.01455e+06	0	0	306863	805.199	0	20820.3	0	1.00676e+06	1	0	0	1	1	0	1	0	1
Fall	3	Best	BAAE-AB	BAAE	2016	BAAE-B1	B16-BAAE-B1	B16-BAAE-6-B1	0	0	0	26416.6	0	0	5348.01	0	53038.5	0	0	0	1	0	0	1	0	1
Fall	3	Best	BAAE-AB	BAAE	2016	BAAE-B2	B16-BAAE-B2	B16-BAAE-6-B2	6520.21	0	9893.75	1.7869e+06	509408	38056	120731	0	381987	1	0	1	1	1	1	1	0	1
Fall	3	Best	BAAE-AB	BAAE	2016	BAAE-B3	B16-BAAE-B3	B16-BAAE-6-B3	331169	0	0	1.4775e+06	532013	0	303892	0	41647.7	1	0	0	1	1	0	1	0	1
Fall	3	Best	BAAE-AB	BAAE	2016	BAAE-B4	B16-BAAE-B4	B16-BAAE-6-B4	0	0	1.66576e+06	765335	61101.7	46213	139558	0	618484	0	0	1	1	1	1	1	0	1
Fall	3	Best	BAAE-AB	BAAE	2016	BAAE-B5	B16-BAAE-B5	B16-BAAE-6-B5	0	0	2639.12	246271	159582	4997.43	284583	0	731806	0	0	1	1	1	1	1	0	1
Fall	3	Best	BAAE-AB	BAAE	2016	BAAE-B7	B16-BAAE-B7	B16-BAAE-6-B7	3682.69	0	0	143113	146588	9195.06	29741.4	0	116997	1	0	0	1	1	1	1	0	1
Fall	3	Best	BAAE-AB	BAAE	2016	BAAE-B8	B16-BAAE-B8	B16-BAAE-6-B8	0	0	0	187639	37270.1	0	26502	0	32679.5	0	0	0	1	1	0	1	0	1
Fall	3	Best	BAAE-AB	BAAE	2016	BAAE-B10	B16-BAAE-B10	B16-BAAE-6-B10	0	3053.45	0	191892	0	0	1457.13	0	83174.5	0	1	0	1	0	0	1	0	1
Fall	3	Average	BAAE-CD	BAAE	2016	BAAE-C4	B16-BAAE-C4	B16-BAAE-6-C4	0	0	0	1.25835e+06	0	0	2271.75	192036	162115	0	0	0	1	0	0	1	1	1
Fall	3	Average	BAAE-CD	BAAE	2016	BAAE-C10	B16-BAAE-C10	B16-BAAE-6-C10	3165.26	0	3097.3	334346	2595.52	1470.13	310443	13594.6	109786	1	0	1	1	1	1	1	1	1
Fall	3	Best	BAAE-CD	BAAE	2016	BAAE-D1	B16-BAAE-D1	B16-BAAE-6-D1	0	0	0	1.03666e+06	0	0	992.808	0	2215.38	0	0	0	1	0	0	1	0	1
Fall	3	Best	BAAE-CD	BAAE	2016	BAAE-D2	B16-BAAE-D2	B16-BAAE-6-D2	13346.5	0	0	40356.9	0	0	1.73781e+06	0	1.6514e+06	1	0	0	1	0	0	1	0	1
Fall	3	Best	BAAE-CD	BAAE	2016	BAAE-D3	B16-BAAE-D3	B16-BAAE-6-D3	0	0	0	198259	0	0	0	178320	99408.7	0	0	0	1	0	0	0	1	1
Fall	3	Best	BAAE-CD	BAAE	2016	BAAE-D4	B16-BAAE-D4	B16-BAAE-6-D4	0	0	0	8314.39	0	0	93332.1	0	85326	0	0	0	1	0	0	1	0	1
Fall	3	Best	BAAE-CD	BAAE	2016	BAAE-D6	B16-BAAE-D6	B16-BAAE-6-D6	0	0	12743.2	134567	0	0	665524	94940.5	98771.1	0	0	1	1	0	0	1	1	1
Fall	3	Best	BAAE-CD	BAAE	2016	BAAE-D7	B16-BAAE-D7	B16-BAAE-6-D7	389.979	11225.7	0	55252.1	0	0	614957	60868.6	1.06811e+06	1	1	0	1	0	0	1	1	1
Fall	3	Best	BAAE-CD	BAAE	2016	BAAE-D9	B16-BAAE-D9	B16-BAAE-6-D9	4002.84	0	76727.6	1.31018e+06	0	0	10080.8	23277.4	1.99904e+06	1	0	1	1	0	0	1	1	1
Fall	3	Average	BAAE-EF	BAAE	2016	BAAE-E1	B16-BAAE-E1	B16-BAAE-6-E1	0	0	0	34351.5	34197.6	0	151962	0	127250	0	0	0	1	1	0	1	0	1
Fall	3	Average	BAAE-EF	BAAE	2016	BAAE-E2	B16-BAAE-E2	B16-BAAE-6-E2	0	0	0	3.30591e+06	501694	19224	251092	0	177953	0	0	0	1	1	1	1	0	1
Fall	3	Average	BAAE-EF	BAAE	2016	BAAE-E3	B16-BAAE-E3	B16-BAAE-6-E3	0	3920.24	0	7377.59	0	0	79504.3	5134.59	254334	0	1	0	1	0	0	1	1	1
Fall	3	Average	BAAE-EF	BAAE	2016	BAAE-E6	B16-BAAE-E6	B16-BAAE-6-E6	682.276	98851.4	0	405580	0	1.65597e+06	0	0	120439	1	1	0	1	0	1	0	0	1
Fall	3	Average	BAAE-EF	BAAE	2016	BAAE-E10	B16-BAAE-E10	B16-BAAE-6-E10	0	0	0	488583	0	803383	0	0	1.02479e+06	0	0	0	1	0	1	0	0	1
Fall	3	Best	BAAE-EF	BAAE	2016	BAAE-F3	B16-BAAE-F3	B16-BAAE-6-F3	0	6704.43	0	946707	6055.45	34398.9	186916	19784.8	999879	0	1	0	1	1	1	1	1	1
Spring	1	Best	BAAA	BAAA	2017	BAAA-B2	B17-BAAA-B2	B17-BAAA-1-B2	0	0	0	0	0	0	0	0	0	0	0	0	0	0	0	0	0	0
Spring	1	Best	BAAA	BAAA	2017	BAAA-B3	B17-BAAA-B3	B17-BAAA-1-B3	0	0	0	0	0	0	0	0	0	0	0	0	0	0	0	0	0	0
Spring	1	Best	BAAA	BAAA	2017	BAAA-B4	B17-BAAA-B4	B17-BAAA-1-B4	0	0	0	0	0	0	0	0	0	0	0	0	0	0	0	0	0	0
Spring	1	Best	BAAA	BAAA	2017	BAAA-B5	B17-BAAA-B5	B17-BAAA-1-B5	0	0	0	0	0	0	0	0	0	0	0	0	0	0	0	0	0	0
Spring	1	Best	BAAA	BAAA	2017	BAAA-B6	B17-BAAA-B6	B17-BAAA-1-B6	0	0	0	0	0	0	0	0	0	0	0	0	0	0	0	0	0	0
Spring	1	Best	BAAA	BAAA	2017	BAAA-B9	B17-BAAA-B9	B17-BAAA-1-B9	0	0	0	0	0	0	0	0	0	0	0	0	0	0	0	0	0	0
Spring	1	Best	BAAA	BAAA	2017	BAAA-B10	B17-BAAA-B10	B17-BAAA-1-B10	0	0	0	0	214.665	0	0	0	0	0	0	0	0	1	0	0	0	0
Spring	1	Average	BAAA	BAAA	2017	BAAA-C1	B17-BAAA-C1	B17-BAAA-1-C1	0	0	0	0	0	0	0	0	0	0	0	0	0	0	0	0	0	0
Spring	1	Average	BAAA	BAAA	2017	BAAA-C2	B17-BAAA-C2	B17-BAAA-1-C2	0	0	0	0	0	0	0	0	0	0	0	0	0	0	0	0	0	0
Spring	1	Average	BAAA	BAAA	2017	BAAA-C3	B17-BAAA-C3	B17-BAAA-1-C3	0	0	0	0	0	0	0	0	0	0	0	0	0	0	0	0	0	0
Spring	1	Average	BAAA	BAAA	2017	BAAA-C4	B17-BAAA-C4	B17-BAAA-1-C4	0	0	0	0	0	0	0	0	1608.29	0	0	0	0	0	0	0	0	1
Spring	1	Average	BAAA	BAAA	2017	BAAA-C5	B17-BAAA-C5	B17-BAAA-1-C5	0	0	0	0	0	0	0	0	0	0	0	0	0	0	0	0	0	0
Spring	1	Average	BAAA	BAAA	2017	BAAA-C7	B17-BAAA-C7	B17-BAAA-1-C7	0	0	0	0	0	0	0	0	0	0	0	0	0	0	0	0	0	0
Spring	1	Average	BAAA	BAAA	2017	BAAA-C8	B17-BAAA-C8	B17-BAAA-1-C8	0	0	0	0	0	0	0	0	0	0	0	0	0	0	0	0	0	0
Spring	1	Average	BAAA	BAAA	2017	BAAA-C9	B17-BAAA-C9	B17-BAAA-1-C9	0	0	0	0	0	868.806	0	0	0	0	0	0	0	0	1	0	0	0
Spring	1	Average	BAAA	BAAA	2017	BAAA-C10	B17-BAAA-C10	B17-BAAA-1-C10	0	151.645	0	0	0	0	293449	0	44543	0	1	0	0	0	0	1	0	1
Spring	1	Best	BAAC	BAAC	2017	BAAC-A1	B17-BAAC-A1	B17-BAAC-1-A1	0	0	0	0	0	0	11018	0	0	0	0	0	0	0	0	1	0	0
Spring	1	Best	BAAC	BAAC	2017	BAAC-A2	B17-BAAC-A2	B17-BAAC-1-A2	0	5716.63	0	0	0	53841.4	1287.07	0	0	0	1	0	0	0	1	1	0	0
Spring	1	Best	BAAC	BAAC	2017	BAAC-A3	B17-BAAC-A3	B17-BAAC-1-A3	0	715.137	0	0	0	0	2063.8	0	0	0	1	0	0	0	0	1	0	0
Spring	1	Best	BAAC	BAAC	2017	BAAC-A4	B17-BAAC-A4	B17-BAAC-1-A4	0	554.918	0	0	0	19636.5	1968.77	0	0	0	1	0	0	0	1	1	0	0
Spring	1	Best	BAAC	BAAC	2017	BAAC-A5	B17-BAAC-A5	B17-BAAC-1-A5	0	326.05	0	0	0	313.324	0	0	0	0	1	0	0	0	1	0	0	0
Spring	1	Best	BAAC	BAAC	2017	BAAC-A6	B17-BAAC-A6	B17-BAAC-1-A6	0	0	0	0	0	0	0	0	0	0	0	0	0	0	0	0	0	0
Spring	1	Best	BAAC	BAAC	2017	BAAC-A7	B17-BAAC-A7	B17-BAAC-1-A7	0	0	0	0	0	0	0	0	0	0	0	0	0	0	0	0	0	0
Spring	1	Best	BAAC	BAAC	2017	BAAC-A8	B17-BAAC-A8	B17-BAAC-1-A8	0	0	0	0	0	0	0	524.664	0	0	0	0	0	0	0	0	1	0
Spring	1	Best	BAAC	BAAC	2017	BAAC-A9	B17-BAAC-A9	B17-BAAC-1-A9	0	430.197	0	0	0	0	0	0	0	0	1	0	0	0	0	0	0	0
Spring	1	Best	BAAC	BAAC	2017	BAAC-A10	B17-BAAC-A10	B17-BAAC-1-A10	0	0	0	0	0	0	7550.53	0	0	0	0	0	0	0	0	1	0	0
Spring	1	Average	BAAC	BAAC	2017	BAAC-B1	B17-BAAC-B1	B17-BAAC-1-B1	0	0	0	0	0	0	0	0	0	0	0	0	0	0	0	0	0	0
Spring	1	Average	BAAC	BAAC	2017	BAAC-B2	B17-BAAC-B2	B17-BAAC-1-B2	0	0	0	0	0	0	0	0	3704.49	0	0	0	0	0	0	0	0	1
Spring	1	Average	BAAC	BAAC	2017	BAAC-B3	B17-BAAC-B3	B17-BAAC-1-B3	0	0	0	0	0	0	1801.74	56.7207	0	0	0	0	0	0	0	1	1	0
Spring	1	Average	BAAC	BAAC	2017	BAAC-B4	B17-BAAC-B4	B17-BAAC-1-B4	0	0	12664.8	0	0	0	0	646.754	0	0	0	1	0	0	0	0	1	0
Spring	1	Average	BAAC	BAAC	2017	BAAC-B5	B17-BAAC-B5	B17-BAAC-1-B5	0	270.831	0	0	110.577	0	20114.8	954.632	0	0	1	0	0	1	0	1	1	0
Spring	1	Average	BAAC	BAAC	2017	BAAC-B6	B17-BAAC-B6	B17-BAAC-1-B6	0	0	0	0	0	0	0	0	0	0	0	0	0	0	0	0	0	0
Spring	1	Average	BAAC	BAAC	2017	BAAC-B7	B17-BAAC-B7	B17-BAAC-1-B7	0	0	5932.78	0	0	0	842.527	28.6704	6579.05	0	0	1	0	0	0	1	1	1
Spring	1	Average	BAAC	BAAC	2017	BAAC-B8	B17-BAAC-B8	B17-BAAC-1-B8	0	0	0	0	0	0	32742	0	0	0	0	0	0	0	0	1	0	0
Spring	1	Average	BAAC	BAAC	2017	BAAC-B9	B17-BAAC-B9	B17-BAAC-1-B9	0	0	0	0	0	0	4087.81	476.793	0	0	0	0	0	0	0	1	1	0
Spring	1	Average	BAAC	BAAC	2017	BAAC-B10	B17-BAAC-B10	B17-BAAC-1-B10	0	358.455	0	0	0	0	8561.56	50.2249	0	0	1	0	0	0	0	1	1	0
Spring	1	Best	BAAB	BAAB	2017	BAAB-A1	B17-BAAB-A1	B17-BAAB-1-A1	0	157.998	0	0	0	0	0	0	71.0213	0	1	0	0	0	0	0	0	1
Spring	1	Best	BAAB	BAAB	2017	BAAB-A2	B17-BAAB-A2	B17-BAAB-1-A2	0	386.081	0	0	0	0	0	0	2375.79	0	1	0	0	0	0	0	0	1
Spring	1	Best	BAAB	BAAB	2017	BAAB-A3	B17-BAAB-A3	B17-BAAB-1-A3	0	0	0	0	0	0	0	0	0	0	0	0	0	0	0	0	0	0
Spring	1	Best	BAAB	BAAB	2017	BAAB-A4	B17-BAAB-A4	B17-BAAB-1-A4	0	522.049	0	0	0	0	0	0	364.025	0	1	0	0	0	0	0	0	1
Spring	1	Best	BAAB	BAAB	2017	BAAB-A5	B17-BAAB-A5	B17-BAAB-1-A5	0	0	0	90.1862	0	0	0	0	4373.93	0	0	0	1	0	0	0	0	1
Spring	1	Best	BAAB	BAAB	2017	BAAB-A6	B17-BAAB-A6	B17-BAAB-1-A6	0	329.827	0	0	0	0	0	0	15774.7	0	1	0	0	0	0	0	0	1
Spring	1	Best	BAAB	BAAB	2017	BAAB-A7	B17-BAAB-A7	B17-BAAB-1-A7	0	525.884	0	0	0	0	0	0	0	0	1	0	0	0	0	0	0	0
Spring	1	Best	BAAB	BAAB	2017	BAAB-A8	B17-BAAB-A8	B17-BAAB-1-A8	0	0	0	0	0	183.177	0	0	13272.6	0	0	0	0	0	1	0	0	1
Spring	1	Best	BAAB	BAAB	2017	BAAB-A9	B17-BAAB-A9	B17-BAAB-1-A9	0	2188.39	0	0	0	0	0	0	11047.4	0	1	0	0	0	0	0	0	1
Spring	1	Best	BAAB	BAAB	2017	BAAB-A10	B17-BAAB-A10	B17-BAAB-1-A10	0	0	0	0	0	0	0	0	9304.58	0	0	0	0	0	0	0	0	1
Spring	1	Average	BAAB	BAAB	2017	BAAB-B1	B17-BAAB-B1	B17-BAAB-1-B1	0	1172.68	0	0	0	0	7180.45	0	3241.67	0	1	0	0	0	0	1	0	1
Spring	1	Average	BAAB	BAAB	2017	BAAB-B2	B17-BAAB-B2	B17-BAAB-1-B2	0	0	0	0	105.91	0	15851.7	5288	5291.11	0	0	0	0	1	0	1	1	1
Spring	1	Average	BAAB	BAAB	2017	BAAB-B3	B17-BAAB-B3	B17-BAAB-1-B3	0	0	0	4874.37	4052.4	0	0	0	4329.95	0	0	0	1	1	0	0	0	1
Spring	1	Average	BAAB	BAAB	2017	BAAB-B4	B17-BAAB-B4	B17-BAAB-1-B4	0	0	0	5398.44	0	0	0	0	17192.9	0	0	0	1	0	0	0	0	1
Spring	1	Average	BAAB	BAAB	2017	BAAB-B5	B17-BAAB-B5	B17-BAAB-1-B5	0	0	0	0	0	0	22529.2	57.5546	2823.8	0	0	0	0	0	0	1	1	1
Spring	1	Average	BAAB	BAAB	2017	BAAB-B6	B17-BAAB-B6	B17-BAAB-1-B6	0	0	0	0	0	0	2766.16	0	5930.76	0	0	0	0	0	0	1	0	1
Spring	1	Average	BAAB	BAAB	2017	BAAB-B7	B17-BAAB-B7	B17-BAAB-1-B7	0	0	0	0	0	0	7938.31	0	6466.27	0	0	0	0	0	0	1	0	1
Spring	1	Average	BAAB	BAAB	2017	BAAB-B8	B17-BAAB-B8	B17-BAAB-1-B8	0	1650.48	0	0	0	1796.61	0	0	26091.3	0	1	0	0	0	1	0	0	1
Spring	1	Average	BAAB	BAAB	2017	BAAB-B9	B17-BAAB-B9	B17-BAAB-1-B9	0	37815.6	0	0	0	0	10207.8	0	1771.12	0	1	0	0	0	0	1	0	1
Spring	1	Average	BAAB	BAAB	2017	BAAB-B10	B17-BAAB-B10	B17-BAAB-1-B10	0	678.298	0	8031.77	0	0	3359.7	0	791.766	0	1	0	1	0	0	1	0	1
Spring	1	Average	BAAE-AB	BAAE	2017	BAAE-A1	B17-BAAE-A1	B17-BAAE-1-A1	0	0	0	0	0	0	0	0	0	0	0	0	0	0	0	0	0	0
Spring	1	Average	BAAE-AB	BAAE	2017	BAAE-A2	B17-BAAE-A2	B17-BAAE-1-A2	0	4020.78	0	1128.28	0	0	0	0	0	0	1	0	1	0	0	0	0	0
Spring	1	Average	BAAE-AB	BAAE	2017	BAAE-A3	B17-BAAE-A3	B17-BAAE-1-A3	0	936.629	0	536.567	0	0	9066.44	0	0	0	1	0	1	0	0	1	0	0
Spring	1	Average	BAAE-AB	BAAE	2017	BAAE-A4	B17-BAAE-A4	B17-BAAE-1-A4	0	1050.06	0	0	0	0	0	0	0	0	1	0	0	0	0	0	0	0
Spring	1	Average	BAAE-AB	BAAE	2017	BAAE-A5	B17-BAAE-A5	B17-BAAE-1-A5	0	282.632	0	0	0	0	0	0	0	0	1	0	0	0	0	0	0	0
Spring	1	Average	BAAE-AB	BAAE	2017	BAAE-A6	B17-BAAE-A6	B17-BAAE-1-A6	0	0	0	0	0	0	0	0	0	0	0	0	0	0	0	0	0	0
Spring	1	Average	BAAE-AB	BAAE	2017	BAAE-A7	B17-BAAE-A7	B17-BAAE-1-A7	0	1141.12	0	0	0	0	11706	0	0	0	1	0	0	0	0	1	0	0
Spring	1	Average	BAAE-AB	BAAE	2017	BAAE-A8	B17-BAAE-A8	B17-BAAE-1-A8	0	513.028	0	0	0	0	0	1942.76	0	0	1	0	0	0	0	0	1	0
Spring	1	Average	BAAE-AB	BAAE	2017	BAAE-A9	B17-BAAE-A9	B17-BAAE-1-A9	0	1578.95	0	0	0	0	2516.48	0	294.539	0	1	0	0	0	0	1	0	1
Spring	1	Average	BAAE-AB	BAAE	2017	BAAE-A10	B17-BAAE-A10	B17-BAAE-1-A10	0	857.796	0	0	0	0	0	0	0	0	1	0	0	0	0	0	0	0
Spring	1	Best	BAAE-AB	BAAE	2017	BAAE-B1	B17-BAAE-B1	B17-BAAE-1-B1	0	222.52	0	3720.5	0	0	0	0	0	0	1	0	1	0	0	0	0	0
Spring	1	Best	BAAE-AB	BAAE	2017	BAAE-B2	B17-BAAE-B2	B17-BAAE-1-B2	0	1512.84	0	0	0	0	3499.98	0	1736.11	0	1	0	0	0	0	1	0	1
Spring	1	Best	BAAE-AB	BAAE	2017	BAAE-B3	B17-BAAE-B3	B17-BAAE-1-B3	0	1722.86	0	0	0	0	0	0	0	0	1	0	0	0	0	0	0	0
Spring	1	Best	BAAE-AB	BAAE	2017	BAAE-B4	B17-BAAE-B4	B17-BAAE-1-B4	0	522.498	0	0	0	0	8870.27	0	4835.44	0	1	0	0	0	0	1	0	1
Spring	1	Best	BAAE-AB	BAAE	2017	BAAE-B5	B17-BAAE-B5	B17-BAAE-1-B5	0	705.713	0	0	0	0	0	0	231.994	0	1	0	0	0	0	0	0	1
Spring	1	Best	BAAE-AB	BAAE	2017	BAAE-B6	B17-BAAE-B6	B17-BAAE-1-B6	0	47332.3	6181.95	0	0	0	15147.6	2322.53	0	0	1	1	0	0	0	1	1	0
Spring	1	Best	BAAE-AB	BAAE	2017	BAAE-B7	B17-BAAE-B7	B17-BAAE-1-B7	0	1232.55	0	0	0	15679.6	33977.3	0	125.818	0	1	0	0	0	1	1	0	1
Spring	1	Best	BAAE-AB	BAAE	2017	BAAE-B8	B17-BAAE-B8	B17-BAAE-1-B8	0	0	0	0	0	0	11093.4	0	0	0	0	0	0	0	0	1	0	0
Spring	1	Best	BAAE-AB	BAAE	2017	BAAE-B9	B17-BAAE-B9	B17-BAAE-1-B9	0	979.467	0	0	0	0	21290.5	0	5921.22	0	1	0	0	0	0	1	0	1
Spring	1	Best	BAAE-AB	BAAE	2017	BAAE-B10	B17-BAAE-B10	B17-BAAE-1-B10	0	0	0	0	0	0	0	0	0	0	0	0	0	0	0	0	0	0
Spring	1	Average	BAAE-CD	BAAE	2017	BAAE-C1	B17-BAAE-C1	B17-BAAE-1-C1	0	0	0	0	0	0	0	0	0	0	0	0	0	0	0	0	0	0
Spring	1	Average	BAAE-CD	BAAE	2017	BAAE-C2	B17-BAAE-C2	B17-BAAE-1-C2	0	771.664	0	937.887	0	0	27487.4	4810.38	0	0	1	0	1	0	0	1	1	0
Spring	1	Average	BAAE-CD	BAAE	2017	BAAE-C3	B17-BAAE-C3	B17-BAAE-1-C3	0	0	0	0	0	0	0	1791.23	0	0	0	0	0	0	0	0	1	0
Spring	1	Average	BAAE-CD	BAAE	2017	BAAE-C4	B17-BAAE-C4	B17-BAAE-1-C4	0	255.518	0	0	0	0	2130.56	5218.02	5621.78	0	1	0	0	0	0	1	1	1
Spring	1	Average	BAAE-CD	BAAE	2017	BAAE-C5	B17-BAAE-C5	B17-BAAE-1-C5	0	3332.24	0	3323.84	0	0	2323.51	0	0	0	1	0	1	0	0	1	0	0
Spring	1	Average	BAAE-CD	BAAE	2017	BAAE-C6	B17-BAAE-C6	B17-BAAE-1-C6	0	13307.9	0	0	0	0	1672.16	0	0	0	1	0	0	0	0	1	0	0
Spring	1	Average	BAAE-CD	BAAE	2017	BAAE-C7	B17-BAAE-C7	B17-BAAE-1-C7	0	18264.5	0	0	0	0	2704.96	0	0	0	1	0	0	0	0	1	0	0
Spring	1	Average	BAAE-CD	BAAE	2017	BAAE-C8	B17-BAAE-C8	B17-BAAE-1-C8	0	3104.21	0	0	0	0	0	0	0	0	1	0	0	0	0	0	0	0
Spring	1	Average	BAAE-CD	BAAE	2017	BAAE-C9	B17-BAAE-C9	B17-BAAE-1-C9	0	667.315	0	0	0	0	0	1455.48	0	0	1	0	0	0	0	0	1	0
Spring	1	Average	BAAE-CD	BAAE	2017	BAAE-C10	B17-BAAE-C10	B17-BAAE-1-C10	0	0	0	0	0	0	6418.42	0	9368.16	0	0	0	0	0	0	1	0	1
Spring	1	Best	BAAE-CD	BAAE	2017	BAAE-D1	B17-BAAE-D1	B17-BAAE-1-D1	0	411.636	0	0	0	0	0	0	6619.5	0	1	0	0	0	0	0	0	1
Spring	1	Best	BAAE-CD	BAAE	2017	BAAE-D2	B17-BAAE-D2	B17-BAAE-1-D2	0	80143.3	0	0	0	0	78340.6	15403.9	11342.5	0	1	0	0	0	0	1	1	1
Spring	1	Best	BAAE-CD	BAAE	2017	BAAE-D3	B17-BAAE-D3	B17-BAAE-1-D3	0	6829.72	0	0	0	0	0	137.886	8126.03	0	1	0	0	0	0	0	1	1
Spring	1	Best	BAAE-CD	BAAE	2017	BAAE-D4	B17-BAAE-D4	B17-BAAE-1-D4	0	35427	0	0	0	0	0	0	1251	0	1	0	0	0	0	0	0	1
Spring	1	Best	BAAE-CD	BAAE	2017	BAAE-D5	B17-BAAE-D5	B17-BAAE-1-D5	0	0	9809.76	0	0	0	5202.09	6467.54	3911.08	0	0	1	0	0	0	1	1	1
Spring	1	Best	BAAE-CD	BAAE	2017	BAAE-D6	B17-BAAE-D6	B17-BAAE-1-D6	0	435.937	810.306	0	0	0	18066	0	2991.4	0	1	1	0	0	0	1	0	1
Spring	1	Best	BAAE-CD	BAAE	2017	BAAE-D7	B17-BAAE-D7	B17-BAAE-1-D7	0	1472.01	0	0	0	0	7654.83	414.419	1172	0	1	0	0	0	0	1	1	1
Spring	1	Best	BAAE-CD	BAAE	2017	BAAE-D8	B17-BAAE-D8	B17-BAAE-1-D8	0	0	0	0	0	0	0	176.353	0	0	0	0	0	0	0	0	1	0
Spring	1	Best	BAAE-CD	BAAE	2017	BAAE-D9	B17-BAAE-D9	B17-BAAE-1-D9	0	0	0	0	0	0	0	0	207.47	0	0	0	0	0	0	0	0	1
Spring	1	Best	BAAE-CD	BAAE	2017	BAAE-D10	B17-BAAE-D10	B17-BAAE-1-D10	0	0	753.622	0	0	0	0	0	0	0	0	1	0	0	0	0	0	0
Spring	1	Average	BAAE-EF	BAAE	2017	BAAE-E1	B17-BAAE-E1	B17-BAAE-1-E1	0	9385.56	0	0	0	0	0	162.092	2665.44	0	1	0	0	0	0	0	1	1
Spring	1	Average	BAAE-EF	BAAE	2017	BAAE-E2	B17-BAAE-E2	B17-BAAE-1-E2	0	396.976	0	0	0	0	39557.1	0	0	0	1	0	0	0	0	1	0	0
Spring	1	Average	BAAE-EF	BAAE	2017	BAAE-E3	B17-BAAE-E3	B17-BAAE-1-E3	0	0	0	0	0	0	118732	11506.5	9098.27	0	0	0	0	0	0	1	1	1
Spring	1	Average	BAAE-EF	BAAE	2017	BAAE-E4	B17-BAAE-E4	B17-BAAE-1-E4	0	0	0	0	0	0	27656.8	1395.82	1170.45	0	0	0	0	0	0	1	1	1
Spring	1	Average	BAAE-EF	BAAE	2017	BAAE-E5	B17-BAAE-E5	B17-BAAE-1-E5	0	0	0	0	0	0	0	420.556	596.603	0	0	0	0	0	0	0	1	1
Spring	1	Average	BAAE-EF	BAAE	2017	BAAE-E6	B17-BAAE-E6	B17-BAAE-1-E6	0	0	0	0	0	0	38358.3	0	206.212	0	0	0	0	0	0	1	0	1
Spring	1	Average	BAAE-EF	BAAE	2017	BAAE-E7	B17-BAAE-E7	B17-BAAE-1-E7	0	0	0	0	0	0	0	4790.35	0	0	0	0	0	0	0	0	1	0
Spring	1	Average	BAAE-EF	BAAE	2017	BAAE-E8	B17-BAAE-E8	B17-BAAE-1-E8	0	3182.79	22.8941	0	0	0	35704.2	21206.9	0	0	1	1	0	0	0	1	1	0
Spring	1	Average	BAAE-EF	BAAE	2017	BAAE-E9	B17-BAAE-E9	B17-BAAE-1-E9	0	0	0	0	0	0	0	5306.8	0	0	0	0	0	0	0	0	1	0
Spring	1	Average	BAAE-EF	BAAE	2017	BAAE-E10	B17-BAAE-E10	B17-BAAE-1-E10	0	0	0	0	0	0	4530.18	0	1178.36	0	0	0	0	0	0	1	0	1
Spring	1	Best	BAAE-EF	BAAE	2017	BAAE-F1	B17-BAAE-F1	B17-BAAE-1-F1	0	2194.28	0	0	0	0	0	0	0	0	1	0	0	0	0	0	0	0
Spring	1	Best	BAAE-EF	BAAE	2017	BAAE-F2	B17-BAAE-F2	B17-BAAE-1-F2	0	1078.34	0	0	0	0	33576.4	89.2189	0	0	1	0	0	0	0	1	1	0
Spring	1	Best	BAAE-EF	BAAE	2017	BAAE-F3	B17-BAAE-F3	B17-BAAE-1-F3	0	1885.67	0	0	0	0	0	0	246.193	0	1	0	0	0	0	0	0	1
Spring	1	Best	BAAE-EF	BAAE	2017	BAAE-F4	B17-BAAE-F4	B17-BAAE-1-F4	0	373.908	0	0	0	0	26438.6	10877	96.04	0	1	0	0	0	0	1	1	1
Spring	1	Best	BAAE-EF	BAAE	2017	BAAE-F5	B17-BAAE-F5	B17-BAAE-1-F5	0	6346.91	0	0	0	0	41462.7	6995.49	9923.85	0	1	0	0	0	0	1	1	1
Spring	1	Best	BAAE-EF	BAAE	2017	BAAE-F6	B17-BAAE-F6	B17-BAAE-1-F6	0	631.325	0	0	0	0	10163	165.742	0	0	1	0	0	0	0	1	1	0
Spring	1	Best	BAAE-EF	BAAE	2017	BAAE-F7	B17-BAAE-F7	B17-BAAE-1-F7	0	407.707	0	0	0	0	7770.64	1991.11	4173.24	0	1	0	0	0	0	1	1	1
Spring	1	Best	BAAE-EF	BAAE	2017	BAAE-F8	B17-BAAE-F8	B17-BAAE-1-F8	0	2314.11	0	0	0	0	0	0	0	0	1	0	0	0	0	0	0	0
Spring	1	Best	BAAE-EF	BAAE	2017	BAAE-F9	B17-BAAE-F9	B17-BAAE-1-F9	0	1462.79	0	0	0	0	21078.4	665.208	2830.2	0	1	0	0	0	0	1	1	1
Spring	1	Best	BAAE-EF	BAAE	2017	BAAE-F10	B17-BAAE-F10	B17-BAAE-1-F10	0	1927.58	0	2872.88	0	0	5998.57	1793.25	0	0	1	0	1	0	0	1	1	0
Spring	1	Average	BAAD	BAAD	2017	BAAD-A2	B17-BAAD-A2	B17-BAAD-1-A2	0	667.616	21937.1	4661.27	0	0	0	0	0	0	1	1	1	0	0	0	0	0
Spring	1	Average	BAAD	BAAD	2017	BAAD-A3	B17-BAAD-A3	B17-BAAD-1-A3	0	19376.7	0	82.7518	0	0	0	0	0	0	1	0	1	0	0	0	0	0
Spring	1	Average	BAAD	BAAD	2017	BAAD-A4	B17-BAAD-A4	B17-BAAD-1-A4	0	0	0	1875.43	0	0	72777.5	622.399	0	0	0	0	1	0	0	1	1	0
Spring	1	Average	BAAD	BAAD	2017	BAAD-A5	B17-BAAD-A5	B17-BAAD-1-A5	0	701.889	0	3127.91	0	0	0	103340	0	0	1	0	1	0	0	0	1	0
Spring	1	Average	BAAD	BAAD	2017	BAAD-A7	B17-BAAD-A7	B17-BAAD-1-A7	0	352.15	0	0	0	0	0	11680.6	291.381	0	1	0	0	0	0	0	1	1
Spring	1	Average	BAAD	BAAD	2017	BAAD-A9	B17-BAAD-A9	B17-BAAD-1-A9	0	1037.65	0	2957.68	0	0	0	888.827	0	0	1	0	1	0	0	0	1	0
Spring	1	Average	BAAD	BAAD	2017	BAAD-A10	B17-BAAD-A10	B17-BAAD-1-A10	0	647.767	0	1051.69	0	0	0	2031.16	0	0	1	0	1	0	0	0	1	0
Spring	1	Best	BAAD	BAAD	2017	BAAD-B1	B17-BAAD-B1	B17-BAAD-1-B1	0	399.27	0	16619	0	0	0	0	11944.6	0	1	0	1	0	0	0	0	1
Spring	1	Best	BAAD	BAAD	2017	BAAD-B2	B17-BAAD-B2	B17-BAAD-1-B2	0	0	0	741.707	0	0	0	0	0	0	0	0	1	0	0	0	0	0
Spring	1	Best	BAAD	BAAD	2017	BAAD-B3	B17-BAAD-B3	B17-BAAD-1-B3	0	0	0	0	0	0	0	0	0	0	0	0	0	0	0	0	0	0
Spring	1	Best	BAAD	BAAD	2017	BAAD-B5	B17-BAAD-B5	B17-BAAD-1-B5	0	0	171.29	0	0	0	42973.6	0	0	0	0	1	0	0	0	1	0	0
Spring	1	Best	BAAD	BAAD	2017	BAAD-B6	B17-BAAD-B6	B17-BAAD-1-B6	0	311.092	0	0	0	0	0	8317.09	206.939	0	1	0	0	0	0	0	1	1
Spring	1	Best	BAAD	BAAD	2017	BAAD-B7	B17-BAAD-B7	B17-BAAD-1-B7	0	0	0	0	0	0	0	0	0	0	0	0	0	0	0	0	0	0
Spring	1	Best	BAAD	BAAD	2017	BAAD-B8	B17-BAAD-B8	B17-BAAD-1-B8	0	0	0	4643.48	0	0	0	0	0	0	0	0	1	0	0	0	0	0
Spring	1	Best	BAAD	BAAD	2017	BAAD-B9	B17-BAAD-B9	B17-BAAD-1-B9	0	0	0	6359.97	0	0	84633.3	164.133	0	0	0	0	1	0	0	1	1	0
Spring	1	Best	BAAD	BAAD	2017	BAAD-B10	B17-BAAD-B10	B17-BAAD-1-B10	0	0	0	0	0	0	0	0	2878.65	0	0	0	0	0	0	0	0	1
Mid-Season	2	Best	BAAA	BAAA	2017	BAAA-B1	B17-BAAA-B1	B17-BAAA-2-B1	0	3576.23	0	0	677.154	0	0	503.306	0	0	1	0	0	1	0	0	1	0
Mid-Season	2	Best	BAAA	BAAA	2017	BAAA-B2	B17-BAAA-B2	B17-BAAA-2-B2	0	0	0	0	0	0	0	423.998	0	0	0	0	0	0	0	0	1	0
Mid-Season	2	Best	BAAA	BAAA	2017	BAAA-B3	B17-BAAA-B3	B17-BAAA-2-B3	0	0	0	0	0	0	0	0	3312.13	0	0	0	0	0	0	0	0	1
Mid-Season	2	Best	BAAA	BAAA	2017	BAAA-B4	B17-BAAA-B4	B17-BAAA-2-B4	0	0	0	0	0	0	0	1995.93	0	0	0	0	0	0	0	0	1	0
Mid-Season	2	Best	BAAA	BAAA	2017	BAAA-B5	B17-BAAA-B5	B17-BAAA-2-B5	0	0	0	0	0	0	0	0	0	0	0	0	0	0	0	0	0	0
Mid-Season	2	Best	BAAA	BAAA	2017	BAAA-B6	B17-BAAA-B6	B17-BAAA-2-B6	0	0	0	0	0	0	0	0	0	0	0	0	0	0	0	0	0	0
Mid-Season	2	Best	BAAA	BAAA	2017	BAAA-B7	B17-BAAA-B7	B17-BAAA-2-B7	0	0	0	0	0	0	0	0	0	0	0	0	0	0	0	0	0	0
Mid-Season	2	Best	BAAA	BAAA	2017	BAAA-B8	B17-BAAA-B8	B17-BAAA-2-B8	0	0	0	0	0	0	0	0	0	0	0	0	0	0	0	0	0	0
Mid-Season	2	Best	BAAA	BAAA	2017	BAAA-B9	B17-BAAA-B9	B17-BAAA-2-B9	0	0	0	0	0	0	0	0	0	0	0	0	0	0	0	0	0	0
Mid-Season	2	Best	BAAA	BAAA	2017	BAAA-B10	B17-BAAA-B10	B17-BAAA-2-B10	0	192.539	0	0	31030.7	0	0	2628.77	0	0	1	0	0	1	0	0	1	0
Mid-Season	2	Average	BAAA	BAAA	2017	BAAA-C1	B17-BAAA-C1	B17-BAAA-2-C1	0	0	0	0	0	0	0	0	0	0	0	0	0	0	0	0	0	0
Mid-Season	2	Average	BAAA	BAAA	2017	BAAA-C2	B17-BAAA-C2	B17-BAAA-2-C2	0	1997.9	0	0	0	0	0	0	0	0	1	0	0	0	0	0	0	0
Mid-Season	2	Average	BAAA	BAAA	2017	BAAA-C3	B17-BAAA-C3	B17-BAAA-2-C3	0	0	0	0	0	0	0	0	0	0	0	0	0	0	0	0	0	0
Mid-Season	2	Average	BAAA	BAAA	2017	BAAA-C4	B17-BAAA-C4	B17-BAAA-2-C4	0	354.024	0	0	0	0	0	0	0	0	1	0	0	0	0	0	0	0
Mid-Season	2	Average	BAAA	BAAA	2017	BAAA-C5	B17-BAAA-C5	B17-BAAA-2-C5	0	0	0	0	0	0	0	1559.52	0	0	0	0	0	0	0	0	1	0
Mid-Season	2	Average	BAAA	BAAA	2017	BAAA-C6	B17-BAAA-C6	B17-BAAA-2-C6	0	0	0	0	0	0	0	3194.06	0	0	0	0	0	0	0	0	1	0
Mid-Season	2	Average	BAAA	BAAA	2017	BAAA-C7	B17-BAAA-C7	B17-BAAA-2-C7	0	0	0	0	0	0	0	0	0	0	0	0	0	0	0	0	0	0
Mid-Season	2	Average	BAAA	BAAA	2017	BAAA-C8	B17-BAAA-C8	B17-BAAA-2-C8	0	0	0	0	0	0	0	0	0	0	0	0	0	0	0	0	0	0
Mid-Season	2	Average	BAAA	BAAA	2017	BAAA-C9	B17-BAAA-C9	B17-BAAA-2-C9	0	462.869	0	302.644	0	70398.5	0	0	0	0	1	0	1	0	1	0	0	0
Mid-Season	2	Average	BAAA	BAAA	2017	BAAA-C10	B17-BAAA-C10	B17-BAAA-2-C10	0	0	0	0	0	0	0	0	0	0	0	0	0	0	0	0	0	0
Mid-Season	2	Average	BAAE-AB	BAAE	2017	BAAE-A1	B17-BAAE-A1	B17-BAAE-2-A1	0	0	0	884.616	0	0	0	0	0	0	0	0	1	0	0	0	0	0
Mid-Season	2	Average	BAAE-AB	BAAE	2017	BAAE-A2	B17-BAAE-A2	B17-BAAE-2-A2	0	0	0	0	0	0	0	0	0	0	0	0	0	0	0	0	0	0
Mid-Season	2	Average	BAAE-AB	BAAE	2017	BAAE-A3	B17-BAAE-A3	B17-BAAE-2-A3	0	0	0	0	0	0	7312.91	0	0	0	0	0	0	0	0	1	0	0
Mid-Season	2	Average	BAAE-AB	BAAE	2017	BAAE-A4	B17-BAAE-A4	B17-BAAE-2-A4	0	0	3294.53	0	0	0	9138.73	53483.8	89.0541	0	0	1	0	0	0	1	1	1
Mid-Season	2	Average	BAAE-AB	BAAE	2017	BAAE-A5	B17-BAAE-A5	B17-BAAE-2-A5	0	4996.71	49.6112	0	0	3207.53	0	6998.33	0	0	1	1	0	0	1	0	1	0
Mid-Season	2	Average	BAAE-AB	BAAE	2017	BAAE-A6	B17-BAAE-A6	B17-BAAE-2-A6	0	2540.45	0	0	0	0	0	12029	0	0	1	0	0	0	0	0	1	0
Mid-Season	2	Average	BAAE-AB	BAAE	2017	BAAE-A7	B17-BAAE-A7	B17-BAAE-2-A7	0	1898.14	0	0	0	0	0	52342.7	0	0	1	0	0	0	0	0	1	0
Mid-Season	2	Average	BAAE-AB	BAAE	2017	BAAE-A8	B17-BAAE-A8	B17-BAAE-2-A8	0	69814.9	0	0	0	0	2171.46	35726.3	0	0	1	0	0	0	0	1	1	0
Mid-Season	2	Average	BAAE-AB	BAAE	2017	BAAE-A9	B17-BAAE-A9	B17-BAAE-2-A9	0	3606.41	0	0	0	10728.2	0	10724	0	0	1	0	0	0	1	0	1	0
Mid-Season	2	Average	BAAE-AB	BAAE	2017	BAAE-A10	B17-BAAE-A10	B17-BAAE-2-A10	0	0	0	0	0	0	0	13548.6	0	0	0	0	0	0	0	0	1	0
Mid-Season	2	Best	BAAE-AB	BAAE	2017	BAAE-B1	B17-BAAE-B1	B17-BAAE-2-B1	0	0	0	0	0	0	10885.6	4038.29	0	0	0	0	0	0	0	1	1	0
Mid-Season	2	Best	BAAE-AB	BAAE	2017	BAAE-B2	B17-BAAE-B2	B17-BAAE-2-B2	0	0	0	0	0	0	0	10835.4	0	0	0	0	0	0	0	0	1	0
Mid-Season	2	Best	BAAE-AB	BAAE	2017	BAAE-B3	B17-BAAE-B3	B17-BAAE-2-B3	0	0	0	0	0	0	0	12647.2	0	0	0	0	0	0	0	0	1	0
Mid-Season	2	Best	BAAE-AB	BAAE	2017	BAAE-B4	B17-BAAE-B4	B17-BAAE-2-B4	0	0	0	0	0	0	0	5201.88	0	0	0	0	0	0	0	0	1	0
Mid-Season	2	Best	BAAE-AB	BAAE	2017	BAAE-B5	B17-BAAE-B5	B17-BAAE-2-B5	0	999.925	0	0	0	0	12305.2	27303	855.341	0	1	0	0	0	0	1	1	1
Mid-Season	2	Best	BAAE-AB	BAAE	2017	BAAE-B6	B17-BAAE-B6	B17-BAAE-2-B6	0	0	2981.73	0	0	0	59287.9	43137.8	0	0	0	1	0	0	0	1	1	0
Mid-Season	2	Best	BAAE-AB	BAAE	2017	BAAE-B7	B17-BAAE-B7	B17-BAAE-2-B7	0	0	0	0	0	0	10384.5	0	0	0	0	0	0	0	0	1	0	0
Mid-Season	2	Best	BAAE-AB	BAAE	2017	BAAE-B8	B17-BAAE-B8	B17-BAAE-2-B8	0	0	0	0	0	0	0	472.316	0	0	0	0	0	0	0	0	1	0
Mid-Season	2	Best	BAAE-AB	BAAE	2017	BAAE-B9	B17-BAAE-B9	B17-BAAE-2-B9	0	0	0	0	0	0	0	0	0	0	0	0	0	0	0	0	0	0
Mid-Season	2	Best	BAAE-AB	BAAE	2017	BAAE-B10	B17-BAAE-B10	B17-BAAE-2-B10	0	0	0	0	0	0	0	0	0	0	0	0	0	0	0	0	0	0
Mid-Season	2	Average	BAAE-CD	BAAE	2017	BAAE-C1	B17-BAAE-C1	B17-BAAE-2-C1	0	1968.46	0	0	0	42.4957	0	8178.53	0	0	1	0	0	0	1	0	1	0
Mid-Season	2	Average	BAAE-CD	BAAE	2017	BAAE-C2	B17-BAAE-C2	B17-BAAE-2-C2	0	3546.73	0	203.977	0	0	0	4446.83	0	0	1	0	1	0	0	0	1	0
Mid-Season	2	Average	BAAE-CD	BAAE	2017	BAAE-C3	B17-BAAE-C3	B17-BAAE-2-C3	0	0	0	0	0	0	0	23935.8	0	0	0	0	0	0	0	0	1	0
Mid-Season	2	Average	BAAE-CD	BAAE	2017	BAAE-C4	B17-BAAE-C4	B17-BAAE-2-C4	0	333.52	0	0	0	0	47280.6	70494.3	0	0	1	0	0	0	0	1	1	0
Mid-Season	2	Average	BAAE-CD	BAAE	2017	BAAE-C5	B17-BAAE-C5	B17-BAAE-2-C5	0	0	0	0	0	0	0	6808.82	0	0	0	0	0	0	0	0	1	0
Mid-Season	2	Average	BAAE-CD	BAAE	2017	BAAE-C6	B17-BAAE-C6	B17-BAAE-2-C6	0	2720.07	0	0	0	24057.6	0	5169.81	0	0	1	0	0	0	1	0	1	0
Mid-Season	2	Average	BAAE-CD	BAAE	2017	BAAE-C7	B17-BAAE-C7	B17-BAAE-2-C7	0	1397.5	0	0	0	0	27621.3	1644.44	0	0	1	0	0	0	0	1	1	0
Mid-Season	2	Average	BAAE-CD	BAAE	2017	BAAE-C8	B17-BAAE-C8	B17-BAAE-2-C8	0	0	0	0	0	0	0	4614.35	0	0	0	0	0	0	0	0	1	0
Mid-Season	2	Average	BAAE-CD	BAAE	2017	BAAE-C9	B17-BAAE-C9	B17-BAAE-2-C9	0	1775.74	0	0	0	0	0	15742.7	0	0	1	0	0	0	0	0	1	0
Mid-Season	2	Average	BAAE-CD	BAAE	2017	BAAE-C10	B17-BAAE-C10	B17-BAAE-2-C10	0	653.674	0	0	0	0	0	42652.4	0	0	1	0	0	0	0	0	1	0
Mid-Season	2	Best	BAAE-CD	BAAE	2017	BAAE-D1	B17-BAAE-D1	B17-BAAE-2-D1	0	5360.9	0	0	0	0	0	6882.84	0	0	1	0	0	0	0	0	1	0
Mid-Season	2	Best	BAAE-CD	BAAE	2017	BAAE-D3	B17-BAAE-D3	B17-BAAE-2-D3	0	0	0	0	0	0	0	0	0	0	0	0	0	0	0	0	0	0
Mid-Season	2	Best	BAAE-CD	BAAE	2017	BAAE-D4	B17-BAAE-D4	B17-BAAE-2-D4	0	0	0	308.823	0	0	0	1791.64	0	0	0	0	1	0	0	0	1	0
Mid-Season	2	Best	BAAE-CD	BAAE	2017	BAAE-D5	B17-BAAE-D5	B17-BAAE-2-D5	0	0	0	0	0	0	0	0	0	0	0	0	0	0	0	0	0	0
Mid-Season	2	Best	BAAE-CD	BAAE	2017	BAAE-D6	B17-BAAE-D6	B17-BAAE-2-D6	0	0	0	0	0	0	0	742.36	0	0	0	0	0	0	0	0	1	0
Mid-Season	2	Best	BAAE-CD	BAAE	2017	BAAE-D7	B17-BAAE-D7	B17-BAAE-2-D7	0	0	0	2226.87	0	0	0	0	0	0	0	0	1	0	0	0	0	0
Mid-Season	2	Best	BAAE-CD	BAAE	2017	BAAE-D8	B17-BAAE-D8	B17-BAAE-2-D8	0	0	0	0	0	0	0	57898.8	0	0	0	0	0	0	0	0	1	0
Mid-Season	2	Best	BAAE-CD	BAAE	2017	BAAE-D9	B17-BAAE-D9	B17-BAAE-2-D9	0	0	0	0	0	0	0	1230.3	0	0	0	0	0	0	0	0	1	0
Mid-Season	2	Best	BAAE-CD	BAAE	2017	BAAE-D10	B17-BAAE-D10	B17-BAAE-2-D10	0	0	0	500.85	0	0	0	6514.16	0	0	0	0	1	0	0	0	1	0
Mid-Season	2	Average	BAAE-EF	BAAE	2017	BAAE-E1	B17-BAAE-E1	B17-BAAE-2-E1	0	0	0	0	0	0	0	4006.47	0	0	0	0	0	0	0	0	1	0
Mid-Season	2	Average	BAAE-EF	BAAE	2017	BAAE-E2	B17-BAAE-E2	B17-BAAE-2-E2	0	0	0	0	0	0	0	4529.44	0	0	0	0	0	0	0	0	1	0
Mid-Season	2	Average	BAAE-EF	BAAE	2017	BAAE-E3	B17-BAAE-E3	B17-BAAE-2-E3	0	0	0	0	0	0	19696.4	9407.51	0	0	0	0	0	0	0	1	1	0
Mid-Season	2	Average	BAAE-EF	BAAE	2017	BAAE-E4	B17-BAAE-E4	B17-BAAE-2-E4	0	15623.6	0	0	0	0	0	42326.5	0	0	1	0	0	0	0	0	1	0
Mid-Season	2	Average	BAAE-EF	BAAE	2017	BAAE-E5	B17-BAAE-E5	B17-BAAE-2-E5	0	0	0	0	0	0	0	0	0	0	0	0	0	0	0	0	0	0
Mid-Season	2	Average	BAAE-EF	BAAE	2017	BAAE-E6	B17-BAAE-E6	B17-BAAE-2-E6	0	17736	0	0	0	0	0	117138	0	0	1	0	0	0	0	0	1	0
Mid-Season	2	Average	BAAE-EF	BAAE	2017	BAAE-E7	B17-BAAE-E7	B17-BAAE-2-E7	0	0	0	0	0	0	0	3242.84	0	0	0	0	0	0	0	0	1	0
Mid-Season	2	Average	BAAE-EF	BAAE	2017	BAAE-E9	B17-BAAE-E9	B17-BAAE-2-E9	0	0	0	0	0	0	13559.5	51911	0	0	0	0	0	0	0	1	1	0
Mid-Season	2	Average	BAAE-EF	BAAE	2017	BAAE-E10	B17-BAAE-E10	B17-BAAE-2-E10	0	0	0	0	0	0	0	5675.53	0	0	0	0	0	0	0	0	1	0
Mid-Season	2	Best	BAAE-EF	BAAE	2017	BAAE-F1	B17-BAAE-F1	B17-BAAE-2-F1	0	0	0	0	0	0	0	65214.7	0	0	0	0	0	0	0	0	1	0
Mid-Season	2	Best	BAAE-EF	BAAE	2017	BAAE-F2	B17-BAAE-F2	B17-BAAE-2-F2	0	0	0	0	0	0	3171.28	74621.5	0	0	0	0	0	0	0	1	1	0
Mid-Season	2	Best	BAAE-EF	BAAE	2017	BAAE-F3	B17-BAAE-F3	B17-BAAE-2-F3	0	0	0	0	0	0	0	1167.36	0	0	0	0	0	0	0	0	1	0
Mid-Season	2	Best	BAAE-EF	BAAE	2017	BAAE-F4	B17-BAAE-F4	B17-BAAE-2-F4	0	0	0	0	0	0	0	44303.4	0	0	0	0	0	0	0	0	1	0
Mid-Season	2	Best	BAAE-EF	BAAE	2017	BAAE-F5	B17-BAAE-F5	B17-BAAE-2-F5	0	1774.24	0	0	0	0	0	111568	0	0	1	0	0	0	0	0	1	0
Mid-Season	2	Best	BAAE-EF	BAAE	2017	BAAE-F6	B17-BAAE-F6	B17-BAAE-2-F6	0	0	0	0	0	0	0	6210.87	0	0	0	0	0	0	0	0	1	0
Mid-Season	2	Best	BAAE-EF	BAAE	2017	BAAE-F7	B17-BAAE-F7	B17-BAAE-2-F7	0	0	0	0	0	0	0	11624.6	0	0	0	0	0	0	0	0	1	0
Mid-Season	2	Best	BAAE-EF	BAAE	2017	BAAE-F8	B17-BAAE-F8	B17-BAAE-2-F8	0	0	0	0	0	0	0	8064.62	0	0	0	0	0	0	0	0	1	0
Mid-Season	2	Best	BAAE-EF	BAAE	2017	BAAE-F9	B17-BAAE-F9	B17-BAAE-2-F9	0	85.8906	0	0	0	0	0	12012.8	0	0	1	0	0	0	0	0	1	0
Mid-Season	2	Best	BAAE-EF	BAAE	2017	BAAE-F10	B17-BAAE-F10	B17-BAAE-2-F10	0	0	0	0	0	0	0	0	0	0	0	0	0	0	0	0	0	0
Mid-Season	2	Best	BAAC	BAAC	2017	BAAC-A2	B17-BAAC-A2	B17-BAAC-2-A2	0	0	0	0	0	0	0	95.5246	0	0	0	0	0	0	0	0	1	0
Mid-Season	2	Best	BAAC	BAAC	2017	BAAC-A3	B17-BAAC-A3	B17-BAAC-2-A3	0	0	0	0	0	0	0	6286.23	0	0	0	0	0	0	0	0	1	0
Mid-Season	2	Best	BAAC	BAAC	2017	BAAC-A4	B17-BAAC-A4	B17-BAAC-2-A4	0	0	0	57.4728	0	262.342	0	351.247	0	0	0	0	1	0	1	0	1	0
Mid-Season	2	Best	BAAC	BAAC	2017	BAAC-A5	B17-BAAC-A5	B17-BAAC-2-A5	0	0	0	79.0796	0	0	0	4036.21	0	0	0	0	1	0	0	0	1	0
Mid-Season	2	Best	BAAC	BAAC	2017	BAAC-A6	B17-BAAC-A6	B17-BAAC-2-A6	0	0	0	0	0	0	0	23983.3	0	0	0	0	0	0	0	0	1	0
Mid-Season	2	Best	BAAC	BAAC	2017	BAAC-A7	B17-BAAC-A7	B17-BAAC-2-A7	0	0	0	0	0	0	0	2279.9	0	0	0	0	0	0	0	0	1	0
Mid-Season	2	Best	BAAC	BAAC	2017	BAAC-A8	B17-BAAC-A8	B17-BAAC-2-A8	0	0	0	0	0	0	0	126.124	0	0	0	0	0	0	0	0	1	0
Mid-Season	2	Best	BAAC	BAAC	2017	BAAC-A9	B17-BAAC-A9	B17-BAAC-2-A9	0	0	0	0	0	0	0	14814.5	0	0	0	0	0	0	0	0	1	0
Mid-Season	2	Best	BAAC	BAAC	2017	BAAC-A10	B17-BAAC-A10	B17-BAAC-2-A10	0	0	0	0	0	0	0	1309.33	0	0	0	0	0	0	0	0	1	0
Mid-Season	2	Average	BAAC	BAAC	2017	BAAC-B1	B17-BAAC-B1	B17-BAAC-2-B1	0	0	0	0	0	0	0	73.9093	0	0	0	0	0	0	0	0	1	0
Mid-Season	2	Average	BAAC	BAAC	2017	BAAC-B2	B17-BAAC-B2	B17-BAAC-2-B2	0	0	0	0	0	0	0	9174.78	0	0	0	0	0	0	0	0	1	0
Mid-Season	2	Average	BAAC	BAAC	2017	BAAC-B4	B17-BAAC-B4	B17-BAAC-2-B4	0	0	0	1250.3	503.049	0	0	3391.44	0	0	0	0	1	1	0	0	1	0
Mid-Season	2	Average	BAAC	BAAC	2017	BAAC-B5	B17-BAAC-B5	B17-BAAC-2-B5	0	1272.49	0	404.165	12405.2	0	1057.72	2338.03	0	0	1	0	1	1	0	1	1	0
Mid-Season	2	Average	BAAC	BAAC	2017	BAAC-B6	B17-BAAC-B6	B17-BAAC-2-B6	0	263.092	0	4599.18	981.429	0	0	468.072	634.632	0	1	0	1	1	0	0	1	1
Mid-Season	2	Average	BAAC	BAAC	2017	BAAC-B7	B17-BAAC-B7	B17-BAAC-2-B7	0	0	0	89.42	13981.6	0	0	16774.2	0	0	0	0	1	1	0	0	1	0
Mid-Season	2	Average	BAAC	BAAC	2017	BAAC-B8	B17-BAAC-B8	B17-BAAC-2-B8	0	0	0	58.9855	245.324	0	0	901.292	0	0	0	0	1	1	0	0	1	0
Mid-Season	2	Average	BAAC	BAAC	2017	BAAC-B9	B17-BAAC-B9	B17-BAAC-2-B9	0	2355.74	0	961.344	146.082	0	0	22717.5	0	0	1	0	1	1	0	0	1	0
Mid-Season	2	Average	BAAC	BAAC	2017	BAAC-B10	B17-BAAC-B10	B17-BAAC-2-B10	0	0	0	0	0	0	0	558.848	0	0	0	0	0	0	0	0	1	0
Mid-Season	2	Best	BAAB	BAAB	2017	BAAB-A1	B17-BAAB-A1	B17-BAAB-2-A1	0	0	0	0	0	0	0	963.357	0	0	0	0	0	0	0	0	1	0
Mid-Season	2	Best	BAAB	BAAB	2017	BAAB-A2	B17-BAAB-A2	B17-BAAB-2-A2	0	0	0	0	0	0	0	1097.65	74.4749	0	0	0	0	0	0	0	1	1
Mid-Season	2	Best	BAAB	BAAB	2017	BAAB-A3	B17-BAAB-A3	B17-BAAB-2-A3	0	0	7750.9	0	0	0	0	269.941	1667.96	0	0	1	0	0	0	0	1	1
Mid-Season	2	Best	BAAB	BAAB	2017	BAAB-A4	B17-BAAB-A4	B17-BAAB-2-A4	0	0	3280.27	0	0	0	0	0	0	0	0	1	0	0	0	0	0	0
Mid-Season	2	Best	BAAB	BAAB	2017	BAAB-A5	B17-BAAB-A5	B17-BAAB-2-A5	0	0	2955.25	0	0	0	0	2842.8	0	0	0	1	0	0	0	0	1	0
Mid-Season	2	Best	BAAB	BAAB	2017	BAAB-A6	B17-BAAB-A6	B17-BAAB-2-A6	0	2102.26	0	0	0	0	0	6.82736	0	0	1	0	0	0	0	0	1	0
Mid-Season	2	Best	BAAB	BAAB	2017	BAAB-A7	B17-BAAB-A7	B17-BAAB-2-A7	0	0	0	0	0	0	0	0	0	0	0	0	0	0	0	0	0	0
Mid-Season	2	Best	BAAB	BAAB	2017	BAAB-A8	B17-BAAB-A8	B17-BAAB-2-A8	0	52.8123	0	0	0	0	0	10.1926	26.3941	0	1	0	0	0	0	0	1	1
Mid-Season	2	Best	BAAB	BAAB	2017	BAAB-A9	B17-BAAB-A9	B17-BAAB-2-A9	0	211.868	0	1083.7	0	0	0	0	0	0	1	0	1	0	0	0	0	0
Mid-Season	2	Average	BAAB	BAAB	2017	BAAB-B1	B17-BAAB-B1	B17-BAAB-2-B1	0	0	0	0	0	0	26751.3	1632.39	0	0	0	0	0	0	0	1	1	0
Mid-Season	2	Average	BAAB	BAAB	2017	BAAB-B2	B17-BAAB-B2	B17-BAAB-2-B2	0	0	0	0	0	0	0	0	0	0	0	0	0	0	0	0	0	0
Mid-Season	2	Average	BAAB	BAAB	2017	BAAB-B3	B17-BAAB-B3	B17-BAAB-2-B3	0	281.225	0	0	0	0	4630.05	96.0672	344.009	0	1	0	0	0	0	1	1	1
Mid-Season	2	Average	BAAB	BAAB	2017	BAAB-B4	B17-BAAB-B4	B17-BAAB-2-B4	0	289.202	0	0	72.3282	0	2990.82	0	259.742	0	1	0	0	1	0	1	0	1
Mid-Season	2	Average	BAAB	BAAB	2017	BAAB-B5	B17-BAAB-B5	B17-BAAB-2-B5	0	190.823	0	0	0	0	9260.66	0	381.472	0	1	0	0	0	0	1	0	1
Mid-Season	2	Average	BAAB	BAAB	2017	BAAB-B6	B17-BAAB-B6	B17-BAAB-2-B6	0	1397.45	0	0	0	0	0	0	28.1177	0	1	0	0	0	0	0	0	1
Mid-Season	2	Average	BAAB	BAAB	2017	BAAB-B7	B17-BAAB-B7	B17-BAAB-2-B7	0	0	0	0	0	0	0	0	2078.09	0	0	0	0	0	0	0	0	1
Mid-Season	2	Average	BAAB	BAAB	2017	BAAB-B8	B17-BAAB-B8	B17-BAAB-2-B8	0	45.1283	0	0	0	0	0	0	0	0	1	0	0	0	0	0	0	0
Mid-Season	2	Average	BAAB	BAAB	2017	BAAB-B9	B17-BAAB-B9	B17-BAAB-2-B9	0	37.7723	0	0	0	0	0	0	0	0	1	0	0	0	0	0	0	0
Mid-Season	2	Average	BAAB	BAAB	2017	BAAB-B10	B17-BAAB-B10	B17-BAAB-2-B10	0	139.783	0	0	0	0	0	143.237	72.5849	0	1	0	0	0	0	0	1	1
Mid-Season	2	Average	BAAD	BAAD	2017	BAAD-A1	B17-BAAD-A1	B17-BAAD-2-A1	0	0	0	0	0	0	0	0	0	0	0	0	0	0	0	0	0	0
Mid-Season	2	Average	BAAD	BAAD	2017	BAAD-A2	B17-BAAD-A2	B17-BAAD-2-A2	0	0	0	499.904	147.666	0	0	1428.7	0	0	0	0	1	1	0	0	1	0
Mid-Season	2	Average	BAAD	BAAD	2017	BAAD-A3	B17-BAAD-A3	B17-BAAD-2-A3	0	0	0	105.078	0	0	0	0	0	0	0	0	1	0	0	0	0	0
Mid-Season	2	Average	BAAD	BAAD	2017	BAAD-A4	B17-BAAD-A4	B17-BAAD-2-A4	0	0	0	9193.98	0	0	0	1835.62	0	0	0	0	1	0	0	0	1	0
Mid-Season	2	Average	BAAD	BAAD	2017	BAAD-A5	B17-BAAD-A5	B17-BAAD-2-A5	0	0	0	124.219	0	0	0	1797.35	0	0	0	0	1	0	0	0	1	0
Mid-Season	2	Average	BAAD	BAAD	2017	BAAD-A7	B17-BAAD-A7	B17-BAAD-2-A7	0	0	0	0	0	0	0	556.13	0	0	0	0	0	0	0	0	1	0
Mid-Season	2	Average	BAAD	BAAD	2017	BAAD-A9	B17-BAAD-A9	B17-BAAD-2-A9	0	830.869	0	12014.8	736.2	0	0	3053.68	0	0	1	0	1	1	0	0	1	0
Mid-Season	2	Average	BAAD	BAAD	2017	BAAD-A10	B17-BAAD-A10	B17-BAAD-2-A10	0	0	0	724.754	0	0	0	226.338	0	0	0	0	1	0	0	0	1	0
Mid-Season	2	Best	BAAD	BAAD	2017	BAAD-B1	B17-BAAD-B1	B17-BAAD-2-B1	0	0	0	0	0	0	0	0	0	0	0	0	0	0	0	0	0	0
Mid-Season	2	Best	BAAD	BAAD	2017	BAAD-B2	B17-BAAD-B2	B17-BAAD-2-B2	0	0	0	670.879	0	0	0	0	0	0	0	0	1	0	0	0	0	0
Mid-Season	2	Best	BAAD	BAAD	2017	BAAD-B3	B17-BAAD-B3	B17-BAAD-2-B3	0	0	0	0	0	0	0	0	0	0	0	0	0	0	0	0	0	0
Mid-Season	2	Best	BAAD	BAAD	2017	BAAD-B6	B17-BAAD-B6	B17-BAAD-2-B6	0	0	0	0	0	0	0	0	0	0	0	0	0	0	0	0	0	0
Mid-Season	2	Best	BAAD	BAAD	2017	BAAD-B7	B17-BAAD-B7	B17-BAAD-2-B7	0	0	0	701.445	0	0	0	0	41.9642	0	0	0	1	0	0	0	0	1
Mid-Season	2	Best	BAAD	BAAD	2017	BAAD-B8	B17-BAAD-B8	B17-BAAD-2-B8	0	0	0	77.0673	0	0	0	0	0	0	0	0	1	0	0	0	0	0
Mid-Season	2	Best	BAAD	BAAD	2017	BAAD-B9	B17-BAAD-B9	B17-BAAD-2-B9	0	0	0	1873.47	0	0	0	0	0	0	0	0	1	0	0	0	0	0
Mid-Season	2	Best	BAAD	BAAD	2017	BAAD-B10	B17-BAAD-B10	B17-BAAD-2-B10	0	0	0	0	0	0	0	0	0	0	0	0	0	0	0	0	0	0
Fall	3	Best	BAAA	BAAA	2017	BAAA-B1	B17-BAAA-B1	B17-BAAA-3-B1	2552.83	942.629	0	431.244	19790.4	6.17231	0	0	0	1	1	0	1	1	1	0	0	0
Fall	3	Best	BAAA	BAAA	2017	BAAA-B2	B17-BAAA-B2	B17-BAAA-3-B2	0	0	0	0	34.7888	0	0	0	0	0	0	0	0	1	0	0	0	0
Fall	3	Best	BAAA	BAAA	2017	BAAA-B3	B17-BAAA-B3	B17-BAAA-3-B3	5363.23	0	0	75.5865	21471.3	0	0	0	0	1	0	0	1	1	0	0	0	0
Fall	3	Best	BAAA	BAAA	2017	BAAA-B4	B17-BAAA-B4	B17-BAAA-3-B4	273.038	143.816	0	0	2135.33	0	0	0	0	1	1	0	0	1	0	0	0	0
Fall	3	Best	BAAA	BAAA	2017	BAAA-B5	B17-BAAA-B5	B17-BAAA-3-B5	892.548	0	0	172.642	4278.79	2063.29	0	0	0	1	0	0	1	1	1	0	0	0
Fall	3	Best	BAAA	BAAA	2017	BAAA-B6	B17-BAAA-B6	B17-BAAA-3-B6	6090.96	0	0	229.15	2741.77	0	0	0	0	1	0	0	1	1	0	0	0	0
Fall	3	Best	BAAA	BAAA	2017	BAAA-B7	B17-BAAA-B7	B17-BAAA-3-B7	0	0	0	0	19955.9	0	0	0	0	0	0	0	0	1	0	0	0	0
Fall	3	Best	BAAA	BAAA	2017	BAAA-B8	B17-BAAA-B8	B17-BAAA-3-B8	4482.84	0	0	711.623	30638.8	1794.82	0	0	0	1	0	0	1	1	1	0	0	0
Fall	3	Best	BAAA	BAAA	2017	BAAA-B9	B17-BAAA-B9	B17-BAAA-3-B9	1514.31	0	0	0	12462.9	0	0	0	0	1	0	0	0	1	0	0	0	0
Fall	3	Best	BAAA	BAAA	2017	BAAA-B10	B17-BAAA-B10	B17-BAAA-3-B10	69552.6	0	0	331.75	84873.6	7833.34	0	0	0	1	0	0	1	1	1	0	0	0
Fall	3	Average	BAAA	BAAA	2017	BAAA-C1	B17-BAAA-C1	B17-BAAA-3-C1	175.263	0	0	116.002	5403.61	0	0	0	0	1	0	0	1	1	0	0	0	0
Fall	3	Average	BAAA	BAAA	2017	BAAA-C2	B17-BAAA-C2	B17-BAAA-3-C2	0	0	0	0	0	0	0	0	0	0	0	0	0	0	0	0	0	0
Fall	3	Average	BAAA	BAAA	2017	BAAA-C3	B17-BAAA-C3	B17-BAAA-3-C3	0	0	0	1040.9	55624.2	103.954	0	0	0	0	0	0	1	1	1	0	0	0
Fall	3	Average	BAAA	BAAA	2017	BAAA-C4	B17-BAAA-C4	B17-BAAA-3-C4	107.791	0	0	325.684	1108.07	0	0	0	0	1	0	0	1	1	0	0	0	0
Fall	3	Average	BAAA	BAAA	2017	BAAA-C5	B17-BAAA-C5	B17-BAAA-3-C5	0	0	0	0	566.613	0	0	0	0	0	0	0	0	1	0	0	0	0
Fall	3	Average	BAAA	BAAA	2017	BAAA-C6	B17-BAAA-C6	B17-BAAA-3-C6	0	0	0	35.7435	136.514	0	0	0	0	0	0	0	1	1	0	0	0	0
Fall	3	Average	BAAA	BAAA	2017	BAAA-C7	B17-BAAA-C7	B17-BAAA-3-C7	0	0	0	30.5027	5836.69	0	0	0	0	0	0	0	1	1	0	0	0	0
Fall	3	Average	BAAA	BAAA	2017	BAAA-C8	B17-BAAA-C8	B17-BAAA-3-C8	0	0	0	20.424	2660.36	0	0	0	0	0	0	0	1	1	0	0	0	0
Fall	3	Average	BAAA	BAAA	2017	BAAA-C10	B17-BAAA-C10	B17-BAAA-3-C10	28.7985	0	0	27.9623	499.689	0	0	0	0	1	0	0	1	1	0	0	0	0
Fall	3	Best	BAAC	BAAC	2017	BAAC-A1	B17-BAAC-A1	B17-BAAC-3-A1	0	0	0	6826.68	249.828	0	0	0	0	0	0	0	1	1	0	0	0	0
Fall	3	Best	BAAC	BAAC	2017	BAAC-A2	B17-BAAC-A2	B17-BAAC-3-A2	0	0	0	71.6863	476.452	0	2298.57	0	0	0	0	0	1	1	0	1	0	0
Fall	3	Best	BAAC	BAAC	2017	BAAC-A3	B17-BAAC-A3	B17-BAAC-3-A3	0	0	0	7304.9	11734.5	0	0	0	0	0	0	0	1	1	0	0	0	0
Fall	3	Best	BAAC	BAAC	2017	BAAC-A4	B17-BAAC-A4	B17-BAAC-3-A4	0	0	0	1158.47	684.985	0	0	0	0	0	0	0	1	1	0	0	0	0
Fall	3	Best	BAAC	BAAC	2017	BAAC-A5	B17-BAAC-A5	B17-BAAC-3-A5	0	0	0	178.575	0	0	0	0	0	0	0	0	1	0	0	0	0	0
Fall	3	Best	BAAC	BAAC	2017	BAAC-A6	B17-BAAC-A6	B17-BAAC-3-A6	0	0	0	8306.78	1969.88	104.803	0	0	0	0	0	0	1	1	1	0	0	0
Fall	3	Best	BAAC	BAAC	2017	BAAC-A7	B17-BAAC-A7	B17-BAAC-3-A7	0	0	0	2258.16	1194.9	0	1765.5	0	0	0	0	0	1	1	0	1	0	0
Fall	3	Best	BAAC	BAAC	2017	BAAC-A8	B17-BAAC-A8	B17-BAAC-3-A8	0	0	0	1708.48	481.271	0	0	0	0	0	0	0	1	1	0	0	0	0
Fall	3	Best	BAAC	BAAC	2017	BAAC-A9	B17-BAAC-A9	B17-BAAC-3-A9	0	0	0	54393.6	48040	0	0	0	0	0	0	0	1	1	0	0	0	0
Fall	3	Best	BAAC	BAAC	2017	BAAC-A10	B17-BAAC-A10	B17-BAAC-3-A10	0	0	0	3335.75	4437.44	0	0	0	0	0	0	0	1	1	0	0	0	0
Fall	3	Average	BAAC	BAAC	2017	BAAC-B1	B17-BAAC-B1	B17-BAAC-3-B1	0	0	0	8216.37	50224.4	0	3251.26	0	0	0	0	0	1	1	0	1	0	0
Fall	3	Average	BAAC	BAAC	2017	BAAC-B2	B17-BAAC-B2	B17-BAAC-3-B2	0	0	0	14751.1	5750.86	0	0	0	0	0	0	0	1	1	0	0	0	0
Fall	3	Average	BAAC	BAAC	2017	BAAC-B4	B17-BAAC-B4	B17-BAAC-3-B4	0	0	0	56814.1	33950.5	11923.8	0	1701.15	0	0	0	0	1	1	1	0	1	0
Fall	3	Average	BAAC	BAAC	2017	BAAC-B5	B17-BAAC-B5	B17-BAAC-3-B5	0	0	0	19846.6	52910.4	0	2374.05	0	15426.2	0	0	0	1	1	0	1	0	1
Fall	3	Average	BAAC	BAAC	2017	BAAC-B6	B17-BAAC-B6	B17-BAAC-3-B6	0	0	0	40195.3	10332.7	441.535	0	0	0	0	0	0	1	1	1	0	0	0
Fall	3	Average	BAAC	BAAC	2017	BAAC-B7	B17-BAAC-B7	B17-BAAC-3-B7	0	0	0	14194.9	508.908	2024.11	0	0	0	0	0	0	1	1	1	0	0	0
Fall	3	Average	BAAC	BAAC	2017	BAAC-B8	B17-BAAC-B8	B17-BAAC-3-B8	0	0	0	11831.4	1855.68	0	0	0	0	0	0	0	1	1	0	0	0	0
Fall	3	Average	BAAC	BAAC	2017	BAAC-B9	B17-BAAC-B9	B17-BAAC-3-B9	0	0	0	4079.68	2056.78	0	0	0	0	0	0	0	1	1	0	0	0	0
Fall	3	Average	BAAC	BAAC	2017	BAAC-B10	B17-BAAC-B10	B17-BAAC-3-B10	0	0	0	68.3931	45.1866	0	0	0	0	0	0	0	1	1	0	0	0	0
Fall	3	Best	BAAB	BAAB	2017	BAAB-A1	B17-BAAB-A1	B17-BAAB-3-A1	0	0	0	0	0	0	0	0	0	0	0	0	0	0	0	0	0	0
Fall	3	Best	BAAB	BAAB	2017	BAAB-A2	B17-BAAB-A2	B17-BAAB-3-A2	0	0	0	0	148.052	0	0	0	0	0	0	0	0	1	0	0	0	0
Fall	3	Best	BAAB	BAAB	2017	BAAB-A3	B17-BAAB-A3	B17-BAAB-3-A3	0	0	0	0	7374.24	0	0	0	2401.15	0	0	0	0	1	0	0	0	1
Fall	3	Best	BAAB	BAAB	2017	BAAB-A4	B17-BAAB-A4	B17-BAAB-3-A4	0	0	0	0	0	0	0	0	551.222	0	0	0	0	0	0	0	0	1
Fall	3	Best	BAAB	BAAB	2017	BAAB-A6	B17-BAAB-A6	B17-BAAB-3-A6	0	0	0	0	0	0	0	53.6141	0	0	0	0	0	0	0	0	1	0
Fall	3	Best	BAAB	BAAB	2017	BAAB-A7	B17-BAAB-A7	B17-BAAB-3-A7	0	0	0	9.80209	82.2429	0	0	0	0	0	0	0	1	1	0	0	0	0
Fall	3	Best	BAAB	BAAB	2017	BAAB-A8	B17-BAAB-A8	B17-BAAB-3-A8	0	0	0	384.838	0	0	0	0	327.335	0	0	0	1	0	0	0	0	1
Fall	3	Best	BAAB	BAAB	2017	BAAB-A9	B17-BAAB-A9	B17-BAAB-3-A9	0	0	0	75.4557	0	0	0	0	0	0	0	0	1	0	0	0	0	0
Fall	3	Best	BAAB	BAAB	2017	BAAB-A10	B17-BAAB-A10	B17-BAAB-3-A10	1857.6	0	0	0	312.113	0	0	0	0	1	0	0	0	1	0	0	0	0
Fall	3	Average	BAAB	BAAB	2017	BAAB-B1	B17-BAAB-B1	B17-BAAB-3-B1	481.222	361.404	0	306.517	0	0	0	0	0	1	1	0	1	0	0	0	0	0
Fall	3	Average	BAAB	BAAB	2017	BAAB-B2	B17-BAAB-B2	B17-BAAB-3-B2	0	0	0	18.5455	0	0	0	0	1087.97	0	0	0	1	0	0	0	0	1
Fall	3	Average	BAAB	BAAB	2017	BAAB-B3	B17-BAAB-B3	B17-BAAB-3-B3	0	0	0	0	0	0	0	0	0	0	0	0	0	0	0	0	0	0
Fall	3	Average	BAAB	BAAB	2017	BAAB-B4	B17-BAAB-B4	B17-BAAB-3-B4	0	0	0	21.2651	0	0	0	0	0	0	0	0	1	0	0	0	0	0
Fall	3	Average	BAAB	BAAB	2017	BAAB-B5	B17-BAAB-B5	B17-BAAB-3-B5	0	0	0	0	541.73	0	0	0	0	0	0	0	0	1	0	0	0	0
Fall	3	Average	BAAB	BAAB	2017	BAAB-B6	B17-BAAB-B6	B17-BAAB-3-B6	0	93.7832	0	51.357	0	0	0	0	0	0	1	0	1	0	0	0	0	0
Fall	3	Average	BAAB	BAAB	2017	BAAB-B7	B17-BAAB-B7	B17-BAAB-3-B7	0	0	0	517.885	0	0	0	0	0	0	0	0	1	0	0	0	0	0
Fall	3	Average	BAAB	BAAB	2017	BAAB-B8	B17-BAAB-B8	B17-BAAB-3-B8	0	0	0	0	0	0	0	0	0	0	0	0	0	0	0	0	0	0
Fall	3	Average	BAAB	BAAB	2017	BAAB-B9	B17-BAAB-B9	B17-BAAB-3-B9	0	0	0	0	307.018	0	5359.94	0	0	0	0	0	0	1	0	1	0	0
Fall	3	Average	BAAB	BAAB	2017	BAAB-B10	B17-BAAB-B10	B17-BAAB-3-B10	0	0	0	0	101.38	0	0	0	0	0	0	0	0	1	0	0	0	0
Fall	3	Average	BAAD	BAAD	2017	BAAD-A1	B17-BAAD-A1	B17-BAAD-3-A1	0	0	0	239.388	0	0	0	0	0	0	0	0	1	0	0	0	0	0
Fall	3	Average	BAAD	BAAD	2017	BAAD-A2	B17-BAAD-A2	B17-BAAD-3-A2	0	0	305.773	49264.7	2200.77	0	0	0	0	0	0	1	1	1	0	0	0	0
Fall	3	Average	BAAD	BAAD	2017	BAAD-A3	B17-BAAD-A3	B17-BAAD-3-A3	0	0	0	4971.97	0	0	6440.77	0	0	0	0	0	1	0	0	1	0	0
Fall	3	Average	BAAD	BAAD	2017	BAAD-A4	B17-BAAD-A4	B17-BAAD-3-A4	0	0	0	1517.67	0	0	0	8714.57	0	0	0	0	1	0	0	0	1	0
Fall	3	Average	BAAD	BAAD	2017	BAAD-A5	B17-BAAD-A5	B17-BAAD-3-A5	0	0	0	34050.4	1811.06	0	0	0	0	0	0	0	1	1	0	0	0	0
Fall	3	Average	BAAD	BAAD	2017	BAAD-A7	B17-BAAD-A7	B17-BAAD-3-A7	0	0	0	26102.4	3548.11	0	0	0	0	0	0	0	1	1	0	0	0	0
Fall	3	Average	BAAD	BAAD	2017	BAAD-A10	B17-BAAD-A10	B17-BAAD-3-A10	0	0	0	9106.24	0	0	0	0	0	0	0	0	1	0	0	0	0	0
Fall	3	Best	BAAD	BAAD	2017	BAAD-B1	B17-BAAD-B1	B17-BAAD-3-B1	0	0	0	2670.47	0	0	0	0	0	0	0	0	1	0	0	0	0	0
Fall	3	Best	BAAD	BAAD	2017	BAAD-B2	B17-BAAD-B2	B17-BAAD-3-B2	0	0	0	15404.2	0	0	12149.4	0	324.097	0	0	0	1	0	0	1	0	1
Fall	3	Best	BAAD	BAAD	2017	BAAD-B3	B17-BAAD-B3	B17-BAAD-3-B3	0	0	0	1934.01	35.2311	0	2911.84	0	0	0	0	0	1	1	0	1	0	0
Fall	3	Best	BAAD	BAAD	2017	BAAD-B4	B17-BAAD-B4	B17-BAAD-3-B4	0	0	0	36530.1	10971.2	0	0	0	655.011	0	0	0	1	1	0	0	0	1
Fall	3	Best	BAAD	BAAD	2017	BAAD-B5	B17-BAAD-B5	B17-BAAD-3-B5	0	0	0	236.761	0	0	567.819	0	1115.78	0	0	0	1	0	0	1	0	1
Fall	3	Best	BAAD	BAAD	2017	BAAD-B6	B17-BAAD-B6	B17-BAAD-3-B6	0	0	0	15.2795	0	0	0	0	0	0	0	0	1	0	0	0	0	0
Fall	3	Best	BAAD	BAAD	2017	BAAD-B7	B17-BAAD-B7	B17-BAAD-3-B7	0	0	0	7557.43	0	0	0	0	0	0	0	0	1	0	0	0	0	0
Fall	3	Best	BAAD	BAAD	2017	BAAD-B8	B17-BAAD-B8	B17-BAAD-3-B8	0	1118.49	0	16074.4	92.3927	0	0	0	1284.47	0	1	0	1	1	0	0	0	1
Fall	3	Best	BAAD	BAAD	2017	BAAD-B9	B17-BAAD-B9	B17-BAAD-3-B9	0	0	0	9694.02	0	0	0	0	0	0	0	0	1	0	0	0	0	0
Fall	3	Best	BAAD	BAAD	2017	BAAD-B10	B17-BAAD-B10	B17-BAAD-3-B10	0	0	0	175.269	0	0	0	0	0	0	0	0	1	0	0	0	0	0
Fall	3	Average	BAAE-AB	BAAE	2017	BAAE-A1	B17-BAAE-A1	B17-BAAE-3-A1	0	0	0	0	0	0	0	0	0	0	0	0	0	0	0	0	0	0
Fall	3	Average	BAAE-AB	BAAE	2017	BAAE-A2	B17-BAAE-A2	B17-BAAE-3-A2	0	0	0	0	0	0	0	8867.42	0	0	0	0	0	0	0	0	1	0
Fall	3	Average	BAAE-AB	BAAE	2017	BAAE-A3	B17-BAAE-A3	B17-BAAE-3-A3	0	0	0	0	0	0	0	177.754	0	0	0	0	0	0	0	0	1	0
Fall	3	Average	BAAE-AB	BAAE	2017	BAAE-A4	B17-BAAE-A4	B17-BAAE-3-A4	0	0	0	2962.61	370.079	8755.1	4479.3	1473.33	0	0	0	0	1	1	1	1	1	0
Fall	3	Average	BAAE-AB	BAAE	2017	BAAE-A5	B17-BAAE-A5	B17-BAAE-3-A5	0	0	0	31531.6	2380.5	5686.91	0	23720.4	0	0	0	0	1	1	1	0	1	0
Fall	3	Average	BAAE-AB	BAAE	2017	BAAE-A6	B17-BAAE-A6	B17-BAAE-3-A6	0	0	0	2583.87	142.035	30.6008	0	6256.01	0	0	0	0	1	1	1	0	1	0
Fall	3	Average	BAAE-AB	BAAE	2017	BAAE-A7	B17-BAAE-A7	B17-BAAE-3-A7	0	0	0	6021.58	1774.12	1188.73	0	0	0	0	0	0	1	1	1	0	0	0
Fall	3	Average	BAAE-AB	BAAE	2017	BAAE-A9	B17-BAAE-A9	B17-BAAE-3-A9	0	135.859	480.153	9510.37	555.585	13090.7	4629.26	3032.8	0	0	1	1	1	1	1	1	1	0
Fall	3	Average	BAAE-AB	BAAE	2017	BAAE-A10	B17-BAAE-A10	B17-BAAE-3-A10	0	0	0	275.565	0	0	0	3938.46	0	0	0	0	1	0	0	0	1	0
Fall	3	Best	BAAE-AB	BAAE	2017	BAAE-B1	B17-BAAE-B1	B17-BAAE-3-B1	0	0	0	45.5858	0	0	0	0	0	0	0	0	1	0	0	0	0	0
Fall	3	Best	BAAE-AB	BAAE	2017	BAAE-B2	B17-BAAE-B2	B17-BAAE-3-B2	0	0	0	1467.68	181.719	0	0	378.122	0	0	0	0	1	1	0	0	1	0
Fall	3	Best	BAAE-AB	BAAE	2017	BAAE-B3	B17-BAAE-B3	B17-BAAE-3-B3	0	0	0	2297.16	31.2987	0	2148.36	0	0	0	0	0	1	1	0	1	0	0
Fall	3	Best	BAAE-AB	BAAE	2017	BAAE-B4	B17-BAAE-B4	B17-BAAE-3-B4	948.703	0	0	1115.25	0	0	0	5369.57	0	1	0	0	1	0	0	0	1	0
Fall	3	Best	BAAE-AB	BAAE	2017	BAAE-B6	B17-BAAE-B6	B17-BAAE-3-B6	0	0	0	1330.61	276.008	0	0	6046.91	0	0	0	0	1	1	0	0	1	0
Fall	3	Best	BAAE-AB	BAAE	2017	BAAE-B7	B17-BAAE-B7	B17-BAAE-3-B7	0	0	0	1911	1574	0	0	0	0	0	0	0	1	1	0	0	0	0
Fall	3	Best	BAAE-AB	BAAE	2017	BAAE-B8	B17-BAAE-B8	B17-BAAE-3-B8	0	0	0	6543.11	0	0	0	16265.7	0	0	0	0	1	0	0	0	1	0
Fall	3	Best	BAAE-AB	BAAE	2017	BAAE-B9	B17-BAAE-B9	B17-BAAE-3-B9	0	0	0	606.873	0	0	0	0	0	0	0	0	1	0	0	0	0	0
Fall	3	Best	BAAE-AB	BAAE	2017	BAAE-B10	B17-BAAE-B10	B17-BAAE-3-B10	0	0	0	0	0	0	0	0	0	0	0	0	0	0	0	0	0	0
Fall	3	Average	BAAE-CD	BAAE	2017	BAAE-C1	B17-BAAE-C1	B17-BAAE-3-C1	0	0	501.869	0	0	0	0	4847.54	0	0	0	1	0	0	0	0	1	0
Fall	3	Average	BAAE-CD	BAAE	2017	BAAE-C3	B17-BAAE-C3	B17-BAAE-3-C3	0	0	0	1805.52	0	0	0	15559.6	0	0	0	0	1	0	0	0	1	0
Fall	3	Average	BAAE-CD	BAAE	2017	BAAE-C4	B17-BAAE-C4	B17-BAAE-3-C4	0	0	0	13072.7	0	0	0	21548.2	0	0	0	0	1	0	0	0	1	0
Fall	3	Average	BAAE-CD	BAAE	2017	BAAE-C5	B17-BAAE-C5	B17-BAAE-3-C5	0	0	0	19171.8	0	0	0	6706.16	1488.82	0	0	0	1	0	0	0	1	1
Fall	3	Average	BAAE-CD	BAAE	2017	BAAE-C7	B17-BAAE-C7	B17-BAAE-3-C7	0	0	0	178.348	0	0	0	10796.7	0	0	0	0	1	0	0	0	1	0
Fall	3	Average	BAAE-CD	BAAE	2017	BAAE-C8	B17-BAAE-C8	B17-BAAE-3-C8	0	0	0	1537.06	0	0	0	15381.6	0	0	0	0	1	0	0	0	1	0
Fall	3	Average	BAAE-CD	BAAE	2017	BAAE-C9	B17-BAAE-C9	B17-BAAE-3-C9	0	0	0	0	0	0	0	33554.4	0	0	0	0	0	0	0	0	1	0
Fall	3	Average	BAAE-CD	BAAE	2017	BAAE-C10	B17-BAAE-C10	B17-BAAE-3-C10	0	0	0	790.196	0	0	0	6618.32	0	0	0	0	1	0	0	0	1	0
Fall	3	Best	BAAE-CD	BAAE	2017	BAAE-D1	B17-BAAE-D1	B17-BAAE-3-D1	0	0	0	75.3076	0	0	0	141987	1749.46	0	0	0	1	0	0	0	1	1
Fall	3	Best	BAAE-CD	BAAE	2017	BAAE-D3	B17-BAAE-D3	B17-BAAE-3-D3	0	0	0	0	0	0	0	4011.74	0	0	0	0	0	0	0	0	1	0
Fall	3	Best	BAAE-CD	BAAE	2017	BAAE-D4	B17-BAAE-D4	B17-BAAE-3-D4	0	0	0	0	0	0	0	26348.5	0	0	0	0	0	0	0	0	1	0
Fall	3	Best	BAAE-CD	BAAE	2017	BAAE-D6	B17-BAAE-D6	B17-BAAE-3-D6	0	0	0	275.74	0	0	0	0	0	0	0	0	1	0	0	0	0	0
Fall	3	Best	BAAE-CD	BAAE	2017	BAAE-D7	B17-BAAE-D7	B17-BAAE-3-D7	0	0	0	0	0	0	0	1378.36	0	0	0	0	0	0	0	0	1	0
Fall	3	Best	BAAE-CD	BAAE	2017	BAAE-D8	B17-BAAE-D8	B17-BAAE-3-D8	0	0	0	0	0	0	0	1097.89	0	0	0	0	0	0	0	0	1	0
Fall	3	Best	BAAE-CD	BAAE	2017	BAAE-D9	B17-BAAE-D9	B17-BAAE-3-D9	0	0	0	0	0	0	0	0	0	0	0	0	0	0	0	0	0	0
Fall	3	Best	BAAE-CD	BAAE	2017	BAAE-D10	B17-BAAE-D10	B17-BAAE-3-D10	0	0	0	0	0	0	0	656.167	0	0	0	0	0	0	0	0	1	0
Fall	3	Average	BAAE-EF	BAAE	2017	BAAE-E1	B17-BAAE-E1	B17-BAAE-3-E1	0	689.023	0	20955.8	9609.09	0	0	22805	0	0	1	0	1	1	0	0	1	0
Fall	3	Average	BAAE-EF	BAAE	2017	BAAE-E2	B17-BAAE-E2	B17-BAAE-3-E2	0	0	0	21427.3	86.5778	0	0	440.631	0	0	0	0	1	1	0	0	1	0
Fall	3	Average	BAAE-EF	BAAE	2017	BAAE-E3	B17-BAAE-E3	B17-BAAE-3-E3	0	0	0	3414.93	8971.71	0	0	98.642	0	0	0	0	1	1	0	0	1	0
Fall	3	Average	BAAE-EF	BAAE	2017	BAAE-E4	B17-BAAE-E4	B17-BAAE-3-E4	0	187.654	0	0	0	0	0	4020.2	0	0	1	0	0	0	0	0	1	0
Fall	3	Average	BAAE-EF	BAAE	2017	BAAE-E5	B17-BAAE-E5	B17-BAAE-3-E5	0	0	0	0	0	39323.9	0	1067.49	0	0	0	0	0	0	1	0	1	0
Fall	3	Average	BAAE-EF	BAAE	2017	BAAE-E7	B17-BAAE-E7	B17-BAAE-3-E7	0	0	0	14033.9	0	0	0	0	0	0	0	0	1	0	0	0	0	0
Fall	3	Average	BAAE-EF	BAAE	2017	BAAE-E9	B17-BAAE-E9	B17-BAAE-3-E9	0	0	0	0	0	0	0	22002.3	0	0	0	0	0	0	0	0	1	0
Fall	3	Average	BAAE-EF	BAAE	2017	BAAE-E10	B17-BAAE-E10	B17-BAAE-3-E10	0	0	0	0	0	0	0	2126.8	0	0	0	0	0	0	0	0	1	0
Fall	3	Best	BAAE-EF	BAAE	2017	BAAE-F1	B17-BAAE-F1	B17-BAAE-3-F1	0	0	0	0	0	0	0	7802.37	0	0	0	0	0	0	0	0	1	0
Fall	3	Best	BAAE-EF	BAAE	2017	BAAE-F2	B17-BAAE-F2	B17-BAAE-3-F2	0	0	0	38.7573	0	0	0	5660.12	503.305	0	0	0	1	0	0	0	1	1
Fall	3	Best	BAAE-EF	BAAE	2017	BAAE-F3	B17-BAAE-F3	B17-BAAE-3-F3	0	0	0	0	0	0	0	537.805	0	0	0	0	0	0	0	0	1	0
Fall	3	Best	BAAE-EF	BAAE	2017	BAAE-F4	B17-BAAE-F4	B17-BAAE-3-F4	0	0	0	0	0	0	0	665.193	0	0	0	0	0	0	0	0	1	0
Fall	3	Best	BAAE-EF	BAAE	2017	BAAE-F5	B17-BAAE-F5	B17-BAAE-3-F5	0	0	0	161.901	0	0	0	5479.69	0	0	0	0	1	0	0	0	1	0
Fall	3	Best	BAAE-EF	BAAE	2017	BAAE-F6	B17-BAAE-F6	B17-BAAE-3-F6	0	0	0	0	0	0	0	1236.84	233.644	0	0	0	0	0	0	0	1	1
Fall	3	Best	BAAE-EF	BAAE	2017	BAAE-F8	B17-BAAE-F8	B17-BAAE-3-F8	0	0	0	0	0	0	8095.93	0	159.731	0	0	0	0	0	0	1	0	1
Fall	3	Best	BAAE-EF	BAAE	2017	BAAE-F9	B17-BAAE-F9	B17-BAAE-3-F9	0	0	0	0	0	0	0	0	5691.44	0	0	0	0	0	0	0	0	1
Fall	3	Best	BAAE-EF	BAAE	2017	BAAE-F10	B17-BAAE-F10	B17-BAAE-3-F10	0	0	0	0	0	0	0	0	0	0	0	0	0	0	0	0	0	0
Spring	1	Average	BAAD	BAAD	2018	BAAD-A1	B18-BAAD-A1	B18-BAAD-1-A1	0	0	0	0	0	0	0	26.8652	0	0	0	0	0	0	0	0	1	0
Spring	1	Average	BAAD	BAAD	2018	BAAD-A2	B18-BAAD-A2	B18-BAAD-1-A2	0	0	0	0	0	0	0	0	0	0	0	0	0	0	0	0	0	0
Spring	1	Average	BAAD	BAAD	2018	BAAD-A3	B18-BAAD-A3	B18-BAAD-1-A3	0	0	0	0	0	0	0	0	0	0	0	0	0	0	0	0	0	0
Spring	1	Average	BAAD	BAAD	2018	BAAD-A4	B18-BAAD-A4	B18-BAAD-1-A4	0	0	0	0	0	0	0	0	0	0	0	0	0	0	0	0	0	0
Spring	1	Average	BAAD	BAAD	2018	BAAD-A5	B18-BAAD-A5	B18-BAAD-1-A5	0	0	0	0	0	0	0	234.633	0	0	0	0	0	0	0	0	1	0
Spring	1	Average	BAAD	BAAD	2018	BAAD-A6	B18-BAAD-A6	B18-BAAD-1-A6	0	0	0	12.4134	0	0	0	6.68156	16.7393	0	0	0	1	0	0	0	1	1
Spring	1	Average	BAAD	BAAD	2018	BAAD-A7	B18-BAAD-A7	B18-BAAD-1-A7	0	0	0	0	0	0	0	0	0	0	0	0	0	0	0	0	0	0
Spring	1	Average	BAAD	BAAD	2018	BAAD-A8	B18-BAAD-A8	B18-BAAD-1-A8	0	0	0	0	0	0	0	0	74.3606	0	0	0	0	0	0	0	0	1
Spring	1	Average	BAAD	BAAD	2018	BAAD-A9	B18-BAAD-A9	B18-BAAD-1-A9	0	0	0	0	0	0	0	0	0	0	0	0	0	0	0	0	0	0
Spring	1	Average	BAAD	BAAD	2018	BAAD-A10	B18-BAAD-A10	B18-BAAD-1-A10	0	0	0	0	0	0	0	0	39.5673	0	0	0	0	0	0	0	0	1
Spring	1	Best	BAAD	BAAD	2018	BAAD-B1	B18-BAAD-B1	B18-BAAD-1-B1	0	0	0	0	0	0	0	0	0	0	0	0	0	0	0	0	0	0
Spring	1	Best	BAAD	BAAD	2018	BAAD-B2	B18-BAAD-B2	B18-BAAD-1-B2	0	0	0	0	0	0	0	0	81.4943	0	0	0	0	0	0	0	0	1
Spring	1	Best	BAAD	BAAD	2018	BAAD-B3	B18-BAAD-B3	B18-BAAD-1-B3	0	0	0	0	0	0	0	0	0	0	0	0	0	0	0	0	0	0
Spring	1	Best	BAAD	BAAD	2018	BAAD-B4	B18-BAAD-B4	B18-BAAD-1-B4	0	0	0	0	0	0	0	0	0	0	0	0	0	0	0	0	0	0
Spring	1	Best	BAAD	BAAD	2018	BAAD-B5	B18-BAAD-B5	B18-BAAD-1-B5	0	0	0	0	0	0	0	0	0	0	0	0	0	0	0	0	0	0
Spring	1	Best	BAAD	BAAD	2018	BAAD-B6	B18-BAAD-B6	B18-BAAD-1-B6	0	0	0	0	0	0	0	0	0	0	0	0	0	0	0	0	0	0
Spring	1	Best	BAAD	BAAD	2018	BAAD-B7	B18-BAAD-B7	B18-BAAD-1-B7	0	0	0	0	0	0	0	0	0	0	0	0	0	0	0	0	0	0
Spring	1	Best	BAAD	BAAD	2018	BAAD-B8	B18-BAAD-B8	B18-BAAD-1-B8	0	0	0	0	0	0	0	0	65.0196	0	0	0	0	0	0	0	0	1
Spring	1	Best	BAAD	BAAD	2018	BAAD-B9	B18-BAAD-B9	B18-BAAD-1-B9	0	0	0	0	0	0	0	0	0	0	0	0	0	0	0	0	0	0
Spring	1	Best	BAAD	BAAD	2018	BAAD-B10	B18-BAAD-B10	B18-BAAD-1-B10	0	0	0	0	0	0	0	0	5224.87	0	0	0	0	0	0	0	0	1
Spring	1	Best	BAAB	BAAB	2018	BAAB-A1	B18-BAAB-A1	B18-BAAB-1-A1	0	0	0	0	0	0	0	0	306.917	0	0	0	0	0	0	0	0	1
Spring	1	Best	BAAB	BAAB	2018	BAAB-A2	B18-BAAB-A2	B18-BAAB-1-A2	0	0	0	0	4.61925	3.01668	0	0	264.37	0	0	0	0	1	1	0	0	1
Spring	1	Best	BAAB	BAAB	2018	BAAB-A3	B18-BAAB-A3	B18-BAAB-1-A3	0	0	0	0	0	0	0	0	78.274	0	0	0	0	0	0	0	0	1
Spring	1	Best	BAAB	BAAB	2018	BAAB-A4	B18-BAAB-A4	B18-BAAB-1-A4	0	0	0	0	22.8795	0	0	0	490.001	0	0	0	0	1	0	0	0	1
Spring	1	Best	BAAB	BAAB	2018	BAAB-A6	B18-BAAB-A6	B18-BAAB-1-A6	0	0	0	70.1124	0	0	0	0	0	0	0	0	1	0	0	0	0	0
Spring	1	Best	BAAB	BAAB	2018	BAAB-A7	B18-BAAB-A7	B18-BAAB-1-A7	0	0	0	0	0	100.875	0	0	0	0	0	0	0	0	1	0	0	0
Spring	1	Best	BAAB	BAAB	2018	BAAB-A8	B18-BAAB-A8	B18-BAAB-1-A8	0	0	0	0	0	0	0	0	248.388	0	0	0	0	0	0	0	0	1
Spring	1	Best	BAAB	BAAB	2018	BAAB-A9	B18-BAAB-A9	B18-BAAB-1-A9	0	0	0	0	0	0	0	0	460.024	0	0	0	0	0	0	0	0	1
Spring	1	Best	BAAB	BAAB	2018	BAAB-A10	B18-BAAB-A10	B18-BAAB-1-A10	0	0	0	0	5.22837	0	0	0	853.484	0	0	0	0	1	0	0	0	1
Spring	1	Average	BAAB	BAAB	2018	BAAB-B1	B18-BAAB-B1	B18-BAAB-1-B1	0	0	0	0	14.7392	0	0	0	514.112	0	0	0	0	1	0	0	0	1
Spring	1	Average	BAAB	BAAB	2018	BAAB-B2	B18-BAAB-B2	B18-BAAB-1-B2	0	0	0	0	0	0	0	0	471.232	0	0	0	0	0	0	0	0	1
Spring	1	Average	BAAB	BAAB	2018	BAAB-B3	B18-BAAB-B3	B18-BAAB-1-B3	0	0	0	0	6.12752	0	0	0	2546.08	0	0	0	0	1	0	0	0	1
Spring	1	Average	BAAB	BAAB	2018	BAAB-B4	B18-BAAB-B4	B18-BAAB-1-B4	0	0	0	0	0	0	0	0	789.028	0	0	0	0	0	0	0	0	1
Spring	1	Average	BAAB	BAAB	2018	BAAB-B5	B18-BAAB-B5	B18-BAAB-1-B5	1210.38	0	0	0	0	0	0	0	3123.67	1	0	0	0	0	0	0	0	1
Spring	1	Average	BAAB	BAAB	2018	BAAB-B6	B18-BAAB-B6	B18-BAAB-1-B6	0	0	0	31.2904	0	0	0	0	72.2322	0	0	0	1	0	0	0	0	1
Spring	1	Average	BAAB	BAAB	2018	BAAB-B7	B18-BAAB-B7	B18-BAAB-1-B7	1082.5	0	0	54.4907	21.664	0	0	0	0	1	0	0	1	1	0	0	0	0
Spring	1	Average	BAAB	BAAB	2018	BAAB-B8	B18-BAAB-B8	B18-BAAB-1-B8	0	0	0	0	5.55529	3.31802	0	0	289.464	0	0	0	0	1	1	0	0	1
Spring	1	Average	BAAB	BAAB	2018	BAAB-B9	B18-BAAB-B9	B18-BAAB-1-B9	0	0	0	0	0	0	0	0	0	0	0	0	0	0	0	0	0	0
Spring	1	Average	BAAB	BAAB	2018	BAAB-B10	B18-BAAB-B10	B18-BAAB-1-B10	0	0	0	31.5514	11.8614	0	0	0	0	0	0	0	1	1	0	0	0	0
Mid-Season	2	Best	BAAC	BAAC	2018	BAAC-A1	B18-BAAC-A1	B18-BAAC-2-A1	0	0	0	0	0	0	0	0	0	0	0	0	0	0	0	0	0	0
Mid-Season	2	Best	BAAC	BAAC	2018	BAAC-A2	B18-BAAC-A2	B18-BAAC-2-A2	0	0	0	0	0	0	0	0	0	0	0	0	0	0	0	0	0	0
Mid-Season	2	Best	BAAC	BAAC	2018	BAAC-A3	B18-BAAC-A3	B18-BAAC-2-A3	0	0	0	105078	47806.9	0	0	0	0	0	0	0	1	1	0	0	0	0
Mid-Season	2	Best	BAAC	BAAC	2018	BAAC-A4	B18-BAAC-A4	B18-BAAC-2-A4	0	0	0	1323.65	0	0	0	0	0	0	0	0	1	0	0	0	0	0
Mid-Season	2	Best	BAAC	BAAC	2018	BAAC-A5	B18-BAAC-A5	B18-BAAC-2-A5	0	0	0	195.103	0	0	0	0	0	0	0	0	1	0	0	0	0	0
Mid-Season	2	Best	BAAC	BAAC	2018	BAAC-A6	B18-BAAC-A6	B18-BAAC-2-A6	0	0	0	0	0	0	0	0	0	0	0	0	0	0	0	0	0	0
Mid-Season	2	Best	BAAC	BAAC	2018	BAAC-A7	B18-BAAC-A7	B18-BAAC-2-A7	0	0	0	198.181	0	0	0	0	0	0	0	0	1	0	0	0	0	0
Mid-Season	2	Best	BAAC	BAAC	2018	BAAC-A8	B18-BAAC-A8	B18-BAAC-2-A8	0	0	0	0	0	0	0	0	117478	0	0	0	0	0	0	0	0	1
Mid-Season	2	Best	BAAC	BAAC	2018	BAAC-A9	B18-BAAC-A9	B18-BAAC-2-A9	0	0	0	0	0	0	0	0	0	0	0	0	0	0	0	0	0	0
Mid-Season	2	Best	BAAC	BAAC	2018	BAAC-A10	B18-BAAC-A10	B18-BAAC-2-A10	0	0	0	0	0	0	0	4057.19	0	0	0	0	0	0	0	0	1	0
Mid-Season	2	Average	BAAC	BAAC	2018	BAAC-B1	B18-BAAC-B1	B18-BAAC-2-B1	0	0	0	0	10617.3	0	0	4259.7	0	0	0	0	0	1	0	0	1	0
Mid-Season	2	Average	BAAC	BAAC	2018	BAAC-B2	B18-BAAC-B2	B18-BAAC-2-B2	0	0	0	89.3359	0	0	0	0	0	0	0	0	1	0	0	0	0	0
Mid-Season	2	Average	BAAC	BAAC	2018	BAAC-B3	B18-BAAC-B3	B18-BAAC-2-B3	0	0	0	617.96	0	0	0	0	0	0	0	0	1	0	0	0	0	0
Mid-Season	2	Average	BAAC	BAAC	2018	BAAC-B4	B18-BAAC-B4	B18-BAAC-2-B4	0	3541.91	3541.91	149764	73300.9	0	0	0	0	0	1	1	1	1	0	0	0	0
Mid-Season	2	Average	BAAC	BAAC	2018	BAAC-B5	B18-BAAC-B5	B18-BAAC-2-B5	0	0	0	3565.65	6466.16	0	0	292.29	0	0	0	0	1	1	0	0	1	0
Mid-Season	2	Average	BAAC	BAAC	2018	BAAC-B6	B18-BAAC-B6	B18-BAAC-2-B6	0	0	0	0	0	0	0	0	0	0	0	0	0	0	0	0	0	0
Mid-Season	2	Average	BAAC	BAAC	2018	BAAC-B7	B18-BAAC-B7	B18-BAAC-2-B7	0	0	0	24258.2	266350	0	0	0	0	0	0	0	1	1	0	0	0	0
Mid-Season	2	Average	BAAC	BAAC	2018	BAAC-B8	B18-BAAC-B8	B18-BAAC-2-B8	0	0	0	0	0	0	0	0	0	0	0	0	0	0	0	0	0	0
Mid-Season	2	Average	BAAC	BAAC	2018	BAAC-B9	B18-BAAC-B9	B18-BAAC-2-B9	0	0	0	0	492.861	0	0	6193.8	0	0	0	0	0	1	0	0	1	0
Mid-Season	2	Average	BAAC	BAAC	2018	BAAC-B10	B18-BAAC-B10	B18-BAAC-2-B10	0	0	0	42262	0	0	0	0	0	0	0	0	1	0	0	0	0	0
Mid-Season	2	Best	BAAB	BAAB	2018	BAAB-A1	B18-BAAB-A1	B18-BAAB-2-A1	0	2227.56	2227.56	0	0	0	0	0	2015.68	0	1	1	0	0	0	0	0	1
Mid-Season	2	Best	BAAB	BAAB	2018	BAAB-A2	B18-BAAB-A2	B18-BAAB-2-A2	0	0	0	0	0	0	0	0	0	0	0	0	0	0	0	0	0	0
Mid-Season	2	Best	BAAB	BAAB	2018	BAAB-A3	B18-BAAB-A3	B18-BAAB-2-A3	0	2250.32	2250.32	3379.49	13298.8	0	0	0	0	0	1	1	1	1	0	0	0	0
Mid-Season	2	Best	BAAB	BAAB	2018	BAAB-A4	B18-BAAB-A4	B18-BAAB-2-A4	0	8732.69	8732.69	125.904	14653	0	0	421.285	55838.4	0	1	1	1	1	0	0	1	1
Mid-Season	2	Best	BAAB	BAAB	2018	BAAB-A5	B18-BAAB-A5	B18-BAAB-2-A5	0	0	0	0	8123.45	0	2874.95	0	0	0	0	0	0	1	0	1	0	0
Mid-Season	2	Best	BAAB	BAAB	2018	BAAB-A6	B18-BAAB-A6	B18-BAAB-2-A6	0	612.998	612.998	12602.2	29487.7	0	0	0	0	0	1	1	1	1	0	0	0	0
Mid-Season	2	Best	BAAB	BAAB	2018	BAAB-A8	B18-BAAB-A8	B18-BAAB-2-A8	0	0	0	0	31138.8	0	20204.7	1695.63	118025	0	0	0	0	1	0	1	1	1
Mid-Season	2	Best	BAAB	BAAB	2018	BAAB-A9	B18-BAAB-A9	B18-BAAB-2-A9	0	31946.2	31946.2	0	54706.1	0	3815.58	0	83497.1	0	1	1	0	1	0	1	0	1
Mid-Season	2	Best	BAAB	BAAB	2018	BAAB-A10	B18-BAAB-A10	B18-BAAB-2-A10	0	457.055	457.055	5677.41	42102.8	0	0	7233.52	0	0	1	1	1	1	0	0	1	0
Mid-Season	2	Average	BAAB	BAAB	2018	BAAB-B1	B18-BAAB-B1	B18-BAAB-2-B1	0	30751.4	30751.4	7232.89	185351	0	32921.5	0	0	0	1	1	1	1	0	1	0	0
Mid-Season	2	Average	BAAB	BAAB	2018	BAAB-B2	B18-BAAB-B2	B18-BAAB-2-B2	0	0	0	635.17	62030.2	0	0	0	0	0	0	0	1	1	0	0	0	0
Mid-Season	2	Average	BAAB	BAAB	2018	BAAB-B3	B18-BAAB-B3	B18-BAAB-2-B3	0	914.549	914.549	186.505	204842	0	0	0	177976	0	1	1	1	1	0	0	0	1
Mid-Season	2	Average	BAAB	BAAB	2018	BAAB-B4	B18-BAAB-B4	B18-BAAB-2-B4	0	676.103	676.103	18765.4	16506.9	0	6919.24	0	0	0	1	1	1	1	0	1	0	0
Mid-Season	2	Average	BAAB	BAAB	2018	BAAB-B5	B18-BAAB-B5	B18-BAAB-2-B5	0	40661.3	40661.3	605590	463586	0	0	0	17282.4	0	1	1	1	1	0	0	0	1
Mid-Season	2	Average	BAAB	BAAB	2018	BAAB-B6	B18-BAAB-B6	B18-BAAB-2-B6	6582.01	2577.18	2577.18	178991	77906.5	0	0	581.592	0	1	1	1	1	1	0	0	1	0
Mid-Season	2	Average	BAAB	BAAB	2018	BAAB-B7	B18-BAAB-B7	B18-BAAB-2-B7	0	0	0	202557	396536	0	0	0	0	0	0	0	1	1	0	0	0	0
Mid-Season	2	Average	BAAB	BAAB	2018	BAAB-B8	B18-BAAB-B8	B18-BAAB-2-B8	0	0	0	7981.33	79853.9	0	5736.61	0	0	0	0	0	1	1	0	1	0	0
Mid-Season	2	Average	BAAB	BAAB	2018	BAAB-B9	B18-BAAB-B9	B18-BAAB-2-B9	0	3698.26	3698.26	111436	59108.7	0	11057.4	0	22015.6	0	1	1	1	1	0	1	0	1
Spring	1	Average	BAAE-AB	BAAE	2018	BAAE-A1	B18-BAAE-A1	B18-BAAE-1-A1	0	0	0	0	0	66.1203	1.26594e+06	0	111246	0	0	0	0	0	1	1	0	1
Spring	1	Average	BAAE-AB	BAAE	2018	BAAE-A2	B18-BAAE-A2	B18-BAAE-1-A2	0	0	0	0	0	0	284465	0	42001	0	0	0	0	0	0	1	0	1
Spring	1	Average	BAAE-AB	BAAE	2018	BAAE-A4	B18-BAAE-A4	B18-BAAE-1-A4	0	0	0	0	0	13436.2	6628.39	0	25437	0	0	0	0	0	1	1	0	1
Spring	1	Average	BAAE-AB	BAAE	2018	BAAE-A5	B18-BAAE-A5	B18-BAAE-1-A5	0	0	0	0	0	1348.36	169363	0	0	0	0	0	0	0	1	1	0	0
Spring	1	Average	BAAE-AB	BAAE	2018	BAAE-A6	B18-BAAE-A6	B18-BAAE-1-A6	0	0	0	0	0	0	909998	0	26218.7	0	0	0	0	0	0	1	0	1
Spring	1	Average	BAAE-AB	BAAE	2018	BAAE-A7	B18-BAAE-A7	B18-BAAE-1-A7	0	107.123	107.123	0	0	0	48744.8	0	1289.38	0	1	1	0	0	0	1	0	1
Spring	1	Average	BAAE-AB	BAAE	2018	BAAE-A8	B18-BAAE-A8	B18-BAAE-1-A8	0	0	0	0	0	0	0	0	1628.88	0	0	0	0	0	0	0	0	1
Spring	1	Average	BAAE-AB	BAAE	2018	BAAE-A9	B18-BAAE-A9	B18-BAAE-1-A9	0	0	0	0	0	0	1101.8	0	0	0	0	0	0	0	0	1	0	0
Spring	1	Average	BAAE-AB	BAAE	2018	BAAE-A10	B18-BAAE-A10	B18-BAAE-1-A10	0	0	0	0	0	0	12078.8	0	6871.91	0	0	0	0	0	0	1	0	1
Spring	1	Best	BAAE-AB	BAAE	2018	BAAE-B1	B18-BAAE-B1	B18-BAAE-1-B1	0	0	0	0	0	0	117034	0	31713.9	0	0	0	0	0	0	1	0	1
Spring	1	Best	BAAE-AB	BAAE	2018	BAAE-B2	B18-BAAE-B2	B18-BAAE-1-B2	0	1899.22	1899.22	0	82854.4	0	202871	0	381320	0	1	1	0	1	0	1	0	1
Spring	1	Best	BAAE-AB	BAAE	2018	BAAE-B3	B18-BAAE-B3	B18-BAAE-1-B3	0	0	0	0	0	0	2.36092e+06	0	519887	0	0	0	0	0	0	1	0	1
Spring	1	Best	BAAE-AB	BAAE	2018	BAAE-B5	B18-BAAE-B5	B18-BAAE-1-B5	0	0	0	0	17861.4	0	13275.5	0	22440	0	0	0	0	1	0	1	0	1
Spring	1	Best	BAAE-AB	BAAE	2018	BAAE-B6	B18-BAAE-B6	B18-BAAE-1-B6	0	304.183	304.183	0	589.224	471.684	334929	0	199852	0	1	1	0	1	1	1	0	1
Spring	1	Best	BAAE-AB	BAAE	2018	BAAE-B7	B18-BAAE-B7	B18-BAAE-1-B7	0	0	0	0	3143.15	0	2.41087e+06	0	149774	0	0	0	0	1	0	1	0	1
Spring	1	Best	BAAE-AB	BAAE	2018	BAAE-B8	B18-BAAE-B8	B18-BAAE-1-B8	0	0	0	0	710.99	0	278991	0	234256	0	0	0	0	1	0	1	0	1
Spring	1	Best	BAAE-AB	BAAE	2018	BAAE-B9	B18-BAAE-B9	B18-BAAE-1-B9	0	0	0	0	0	0	75679.5	0	65217.6	0	0	0	0	0	0	1	0	1
Spring	1	Average	BAAE-CD	BAAE	2018	BAAE-C1	B18-BAAE-C1	B18-BAAE-1-C1	0	0	0	0	0	0	7291.54	0	7308.97	0	0	0	0	0	0	1	0	1
Spring	1	Average	BAAE-CD	BAAE	2018	BAAE-C2	B18-BAAE-C2	B18-BAAE-1-C2	0	0	0	0	0	2449.58	532454	0	76104.8	0	0	0	0	0	1	1	0	1
Spring	1	Average	BAAE-CD	BAAE	2018	BAAE-C3	B18-BAAE-C3	B18-BAAE-1-C3	0	0	0	0	0	44.7791	117889	19.9928	5290.6	0	0	0	0	0	1	1	1	1
Spring	1	Average	BAAE-CD	BAAE	2018	BAAE-C4	B18-BAAE-C4	B18-BAAE-1-C4	0	0	0	0	0	0	1.10964e+06	0	0	0	0	0	0	0	0	1	0	0
Spring	1	Average	BAAE-CD	BAAE	2018	BAAE-C5	B18-BAAE-C5	B18-BAAE-1-C5	0	0	0	0	0	0	13789.4	23.3209	13541.2	0	0	0	0	0	0	1	1	1
Spring	1	Average	BAAE-CD	BAAE	2018	BAAE-C6	B18-BAAE-C6	B18-BAAE-1-C6	0	0	0	0	0	0	0	0	4828.02	0	0	0	0	0	0	0	0	1
Spring	1	Average	BAAE-CD	BAAE	2018	BAAE-C7	B18-BAAE-C7	B18-BAAE-1-C7	0	0	0	0	0	0	9099.43	0	29861.5	0	0	0	0	0	0	1	0	1
Spring	1	Average	BAAE-CD	BAAE	2018	BAAE-C8	B18-BAAE-C8	B18-BAAE-1-C8	0	1106.72	1106.72	0	0	146824	3589.42	0	0	0	1	1	0	0	1	1	0	0
Spring	1	Average	BAAE-CD	BAAE	2018	BAAE-C9	B18-BAAE-C9	B18-BAAE-1-C9	0	0	0	0	0	0	14697.4	0	0	0	0	0	0	0	0	1	0	0
Spring	1	Average	BAAE-CD	BAAE	2018	BAAE-C10	B18-BAAE-C10	B18-BAAE-1-C10	0	0	0	0	0	0	0	0	314439	0	0	0	0	0	0	0	0	1
Spring	1	Best	BAAE-CD	BAAE	2018	BAAE-D1	B18-BAAE-D1	B18-BAAE-1-D1	0	0	0	0	0	13.093	0	0	2143.02	0	0	0	0	0	1	0	0	1
Spring	1	Best	BAAE-CD	BAAE	2018	BAAE-D2	B18-BAAE-D2	B18-BAAE-1-D2	0	0	0	0	0	211.414	15775.7	0	0	0	0	0	0	0	1	1	0	0
Spring	1	Best	BAAE-CD	BAAE	2018	BAAE-D3	B18-BAAE-D3	B18-BAAE-1-D3	0	0	0	0	8574.82	0	150084	176.435	0	0	0	0	0	1	0	1	1	0
Spring	1	Best	BAAE-CD	BAAE	2018	BAAE-D4	B18-BAAE-D4	B18-BAAE-1-D4	0	0	0	0	0	0	383.923	866.341	34708.4	0	0	0	0	0	0	1	1	1
Spring	1	Best	BAAE-CD	BAAE	2018	BAAE-D5	B18-BAAE-D5	B18-BAAE-1-D5	0	0	0	0	0	271.567	1344.64	314.628	85002.5	0	0	0	0	0	1	1	1	1
Spring	1	Best	BAAE-CD	BAAE	2018	BAAE-D6	B18-BAAE-D6	B18-BAAE-1-D6	0	0	0	0	0	0	16960.7	0	0	0	0	0	0	0	0	1	0	0
Spring	1	Best	BAAE-CD	BAAE	2018	BAAE-D7	B18-BAAE-D7	B18-BAAE-1-D7	0	0	0	0	0	0	0	0	16483.6	0	0	0	0	0	0	0	0	1
Spring	1	Best	BAAE-CD	BAAE	2018	BAAE-D8	B18-BAAE-D8	B18-BAAE-1-D8	0	0	0	0	0	0	374428	0	66528.3	0	0	0	0	0	0	1	0	1
Spring	1	Best	BAAE-CD	BAAE	2018	BAAE-D9	B18-BAAE-D9	B18-BAAE-1-D9	0	0	0	0	0	0	707949	0	14245.4	0	0	0	0	0	0	1	0	1
Spring	1	Best	BAAE-CD	BAAE	2018	BAAE-D10	B18-BAAE-D10	B18-BAAE-1-D10	0	983.599	983.599	0	0	28.8032	52663.7	0	6765.38	0	1	1	0	0	1	1	0	1
Spring	1	Average	BAAE-EF	BAAE	2018	BAAE-E1	B18-BAAE-E1	B18-BAAE-1-E1	0	0	0	0	0	0	0	0	0	0	0	0	0	0	0	0	0	0
Spring	1	Average	BAAE-EF	BAAE	2018	BAAE-E3	B18-BAAE-E3	B18-BAAE-1-E3	0	0	0	0	140260	0	0	0	565.994	0	0	0	0	1	0	0	0	1
Spring	1	Average	BAAE-EF	BAAE	2018	BAAE-E4	B18-BAAE-E4	B18-BAAE-1-E4	0	0	0	0	0	703.864	54395.2	338.606	33506	0	0	0	0	0	1	1	1	1
Spring	1	Average	BAAE-EF	BAAE	2018	BAAE-E5	B18-BAAE-E5	B18-BAAE-1-E5	0	0	0	0	0	0	66369.1	8.08292	0	0	0	0	0	0	0	1	1	0
Spring	1	Average	BAAE-EF	BAAE	2018	BAAE-E6	B18-BAAE-E6	B18-BAAE-1-E6	0	0	0	0	0	0	0	0	0	0	0	0	0	0	0	0	0	0
Spring	1	Average	BAAE-EF	BAAE	2018	BAAE-E7	B18-BAAE-E7	B18-BAAE-1-E7	0	0	0	8940.94	3367.62	0	36085.6	0	0	0	0	0	1	1	0	1	0	0
Spring	1	Average	BAAE-EF	BAAE	2018	BAAE-E8	B18-BAAE-E8	B18-BAAE-1-E8	0	0	0	0	0	0	112902	11.6193	2588.43	0	0	0	0	0	0	1	1	1
Spring	1	Average	BAAE-EF	BAAE	2018	BAAE-E9	B18-BAAE-E9	B18-BAAE-1-E9	0	0	0	2084.76	0	0	0	0	0	0	0	0	1	0	0	0	0	0
Spring	1	Average	BAAE-EF	BAAE	2018	BAAE-E10	B18-BAAE-E10	B18-BAAE-1-E10	0	0	0	0	0	0	0	0	0	0	0	0	0	0	0	0	0	0
Spring	1	Best	BAAE-EF	BAAE	2018	BAAE-F1	B18-BAAE-F1	B18-BAAE-1-F1	0	0	0	0	0	0	0	0	11073.2	0	0	0	0	0	0	0	0	1
Spring	1	Best	BAAE-EF	BAAE	2018	BAAE-F2	B18-BAAE-F2	B18-BAAE-1-F2	0	0	0	0	0	0	0	0	0	0	0	0	0	0	0	0	0	0
Spring	1	Best	BAAE-EF	BAAE	2018	BAAE-F3	B18-BAAE-F3	B18-BAAE-1-F3	0	0	0	0	0	0	0	0	0	0	0	0	0	0	0	0	0	0
Spring	1	Best	BAAE-EF	BAAE	2018	BAAE-F4	B18-BAAE-F4	B18-BAAE-1-F4	0	0	0	0	0	0	0	0	2407.89	0	0	0	0	0	0	0	0	1
Spring	1	Best	BAAE-EF	BAAE	2018	BAAE-F5	B18-BAAE-F5	B18-BAAE-1-F5	0	0	0	0	0	0	0	0	0	0	0	0	0	0	0	0	0	0
Spring	1	Best	BAAE-EF	BAAE	2018	BAAE-F6	B18-BAAE-F6	B18-BAAE-1-F6	0	0	0	0	0	0	0	0	0	0	0	0	0	0	0	0	0	0
Spring	1	Best	BAAE-EF	BAAE	2018	BAAE-F7	B18-BAAE-F7	B18-BAAE-1-F7	0	0	0	0	0	0	0	0	8641.25	0	0	0	0	0	0	0	0	1
Spring	1	Best	BAAE-EF	BAAE	2018	BAAE-F8	B18-BAAE-F8	B18-BAAE-1-F8	0	0	0	0	0	0	0	0	0	0	0	0	0	0	0	0	0	0
Spring	1	Best	BAAE-EF	BAAE	2018	BAAE-F9	B18-BAAE-F9	B18-BAAE-1-F9	0	0	0	0	0	0	0	0	0	0	0	0	0	0	0	0	0	0
Spring	1	Best	BAAE-EF	BAAE	2018	BAAE-F10	B18-BAAE-F10	B18-BAAE-1-F10	0	0	0	0	0	0	0	0	0	0	0	0	0	0	0	0	0	0
Mid-Season	2	Average	BAAE-AB	BAAE	2018	BAAE-A1	B18-BAAE-A1	B18-BAAE-2-A1	0	0	0	0	1462.71	0	0	0	21754.3	0	0	0	0	1	0	0	0	1
Mid-Season	2	Average	BAAE-AB	BAAE	2018	BAAE-A2	B18-BAAE-A2	B18-BAAE-2-A2	0	0	0	0	0	0	0	0	0	0	0	0	0	0	0	0	0	0
Mid-Season	2	Average	BAAE-AB	BAAE	2018	BAAE-A3	B18-BAAE-A3	B18-BAAE-2-A3	0	0	0	0	5110.42	0	32947.5	0	0	0	0	0	0	1	0	1	0	0
Mid-Season	2	Average	BAAE-AB	BAAE	2018	BAAE-A4	B18-BAAE-A4	B18-BAAE-2-A4	0	0	0	0	0	0	0	0	0	0	0	0	0	0	0	0	0	0
Mid-Season	2	Average	BAAE-AB	BAAE	2018	BAAE-A5	B18-BAAE-A5	B18-BAAE-2-A5	0	0	0	0	0	0	111960	0	0	0	0	0	0	0	0	1	0	0
Mid-Season	2	Average	BAAE-AB	BAAE	2018	BAAE-A6	B18-BAAE-A6	B18-BAAE-2-A6	0	0	0	0	0	0	0	0	0	0	0	0	0	0	0	0	0	0
Mid-Season	2	Average	BAAE-AB	BAAE	2018	BAAE-A7	B18-BAAE-A7	B18-BAAE-2-A7	0	0	0	0	0	0	0	0	24146	0	0	0	0	0	0	0	0	1
Mid-Season	2	Average	BAAE-AB	BAAE	2018	BAAE-A8	B18-BAAE-A8	B18-BAAE-2-A8	0	0	0	0	0	0	0	0	0	0	0	0	0	0	0	0	0	0
Mid-Season	2	Average	BAAE-AB	BAAE	2018	BAAE-A9	B18-BAAE-A9	B18-BAAE-2-A9	0	0	0	0	0	0	0	0	0	0	0	0	0	0	0	0	0	0
Mid-Season	2	Average	BAAE-AB	BAAE	2018	BAAE-A10	B18-BAAE-A10	B18-BAAE-2-A10	0	0	0	0	0	0	0	0	0	0	0	0	0	0	0	0	0	0
Mid-Season	2	Best	BAAE-AB	BAAE	2018	BAAE-B1	B18-BAAE-B1	B18-BAAE-2-B1	0	0	0	0	0	0	0	0	0	0	0	0	0	0	0	0	0	0
Mid-Season	2	Best	BAAE-AB	BAAE	2018	BAAE-B2	B18-BAAE-B2	B18-BAAE-2-B2	0	0	0	0	166686	0	1856.64	0	0	0	0	0	0	1	0	1	0	0
Mid-Season	2	Best	BAAE-AB	BAAE	2018	BAAE-B3	B18-BAAE-B3	B18-BAAE-2-B3	0	0	0	0	758.417	0	0	0	8724.26	0	0	0	0	1	0	0	0	1
Mid-Season	2	Best	BAAE-AB	BAAE	2018	BAAE-B4	B18-BAAE-B4	B18-BAAE-2-B4	0	0	0	0	0	0	0	0	0	0	0	0	0	0	0	0	0	0
Mid-Season	2	Best	BAAE-AB	BAAE	2018	BAAE-B5	B18-BAAE-B5	B18-BAAE-2-B5	0	0	0	0	13011.1	0	2880.49	0	12853	0	0	0	0	1	0	1	0	1
Mid-Season	2	Best	BAAE-AB	BAAE	2018	BAAE-B6	B18-BAAE-B6	B18-BAAE-2-B6	0	0	0	0	603.338	0	0	33.8539	54564.4	0	0	0	0	1	0	0	1	1
Mid-Season	2	Best	BAAE-AB	BAAE	2018	BAAE-B7	B18-BAAE-B7	B18-BAAE-2-B7	0	0	0	0	0	0	0	0	0	0	0	0	0	0	0	0	0	0
Mid-Season	2	Best	BAAE-AB	BAAE	2018	BAAE-B9	B18-BAAE-B9	B18-BAAE-2-B9	0	0	0	0	0	0	3426.39	0	0	0	0	0	0	0	0	1	0	0
Mid-Season	2	Best	BAAE-AB	BAAE	2018	BAAE-B10	B18-BAAE-B10	B18-BAAE-2-B10	0	0	0	0	0	0	0	1228	0	0	0	0	0	0	0	0	1	0
Mid-Season	2	Average	BAAE-CD	BAAE	2018	BAAE-C1	B18-BAAE-C1	B18-BAAE-2-C1	0	0	0	0	0	0	5205.01	0	0	0	0	0	0	0	0	1	0	0
Mid-Season	2	Average	BAAE-CD	BAAE	2018	BAAE-C2	B18-BAAE-C2	B18-BAAE-2-C2	0	0	0	0	0	0	5295.44	0	0	0	0	0	0	0	0	1	0	0
Mid-Season	2	Average	BAAE-CD	BAAE	2018	BAAE-C3	B18-BAAE-C3	B18-BAAE-2-C3	0	0	0	0	0	0	0	0	0	0	0	0	0	0	0	0	0	0
Mid-Season	2	Average	BAAE-CD	BAAE	2018	BAAE-C4	B18-BAAE-C4	B18-BAAE-2-C4	0	0	0	0	0	0	0	0	0	0	0	0	0	0	0	0	0	0
Mid-Season	2	Average	BAAE-CD	BAAE	2018	BAAE-C5	B18-BAAE-C5	B18-BAAE-2-C5	0	0	0	0	0	0	0	0	0	0	0	0	0	0	0	0	0	0
Mid-Season	2	Average	BAAE-CD	BAAE	2018	BAAE-C6	B18-BAAE-C6	B18-BAAE-2-C6	0	388.991	388.991	0	0	311.475	42398.1	0	0	0	1	1	0	0	1	1	0	0
Mid-Season	2	Average	BAAE-CD	BAAE	2018	BAAE-C7	B18-BAAE-C7	B18-BAAE-2-C7	0	0	0	0	0	0	5601.08	66.8432	597.861	0	0	0	0	0	0	1	1	1
Mid-Season	2	Average	BAAE-CD	BAAE	2018	BAAE-C8	B18-BAAE-C8	B18-BAAE-2-C8	0	0	0	0	0	0	0	0	0	0	0	0	0	0	0	0	0	0
Mid-Season	2	Average	BAAE-CD	BAAE	2018	BAAE-C9	B18-BAAE-C9	B18-BAAE-2-C9	0	0	0	2544.91	0	91615.4	0	0	15626.1	0	0	0	1	0	1	0	0	1
Mid-Season	2	Average	BAAE-CD	BAAE	2018	BAAE-C10	B18-BAAE-C10	B18-BAAE-2-C10	0	0	0	0	1540.29	0	343396	0	243813	0	0	0	0	1	0	1	0	1
Mid-Season	2	Best	BAAE-CD	BAAE	2018	BAAE-D1	B18-BAAE-D1	B18-BAAE-2-D1	0	0	0	0	0	0	0	0	0	0	0	0	0	0	0	0	0	0
Mid-Season	2	Best	BAAE-CD	BAAE	2018	BAAE-D2	B18-BAAE-D2	B18-BAAE-2-D2	0	0	0	0	0	0	0	38.7557	0	0	0	0	0	0	0	0	1	0
Mid-Season	2	Best	BAAE-CD	BAAE	2018	BAAE-D3	B18-BAAE-D3	B18-BAAE-2-D3	0	0	0	0	0	0	0	122.447	0	0	0	0	0	0	0	0	1	0
Mid-Season	2	Best	BAAE-CD	BAAE	2018	BAAE-D4	B18-BAAE-D4	B18-BAAE-2-D4	0	0	0	0	0	0	0	0	0	0	0	0	0	0	0	0	0	0
Mid-Season	2	Best	BAAE-CD	BAAE	2018	BAAE-D5	B18-BAAE-D5	B18-BAAE-2-D5	0	0	0	0	0	0	3.14026e+06	0	12899.8	0	0	0	0	0	0	1	0	1
Mid-Season	2	Best	BAAE-CD	BAAE	2018	BAAE-D6	B18-BAAE-D6	B18-BAAE-2-D6	0	0	0	0	0	0	0	242.784	0	0	0	0	0	0	0	0	1	0
Mid-Season	2	Best	BAAE-CD	BAAE	2018	BAAE-D7	B18-BAAE-D7	B18-BAAE-2-D7	0	0	0	0	0	0	0	0	0	0	0	0	0	0	0	0	0	0
Mid-Season	2	Best	BAAE-CD	BAAE	2018	BAAE-D8	B18-BAAE-D8	B18-BAAE-2-D8	0	0	0	0	0	0	11274.3	0	0	0	0	0	0	0	0	1	0	0
Mid-Season	2	Best	BAAE-CD	BAAE	2018	BAAE-D9	B18-BAAE-D9	B18-BAAE-2-D9	0	0	0	0	0	0	0	0	0	0	0	0	0	0	0	0	0	0
Mid-Season	2	Best	BAAE-CD	BAAE	2018	BAAE-D10	B18-BAAE-D10	B18-BAAE-2-D10	0	0	0	0	0	0	0	0	0	0	0	0	0	0	0	0	0	0
Mid-Season	2	Average	BAAE-EF	BAAE	2018	BAAE-E1	B18-BAAE-E1	B18-BAAE-2-E1	0	0	0	0	13531.4	0	0	21484	0	0	0	0	0	1	0	0	1	0
Mid-Season	2	Average	BAAE-EF	BAAE	2018	BAAE-E2	B18-BAAE-E2	B18-BAAE-2-E2	0	0	0	16815.1	54345.9	0	88958.6	593.462	0	0	0	0	1	1	0	1	1	0
Mid-Season	2	Average	BAAE-EF	BAAE	2018	BAAE-E3	B18-BAAE-E3	B18-BAAE-2-E3	0	0	0	63349.2	1.17328e+06	0	0	0	93027.4	0	0	0	1	1	0	0	0	1
Mid-Season	2	Average	BAAE-EF	BAAE	2018	BAAE-E4	B18-BAAE-E4	B18-BAAE-2-E4	0	0	0	1231.37	11697.5	0	0	1431.53	0	0	0	0	1	1	0	0	1	0
Mid-Season	2	Average	BAAE-EF	BAAE	2018	BAAE-E5	B18-BAAE-E5	B18-BAAE-2-E5	0	0	0	0	474.779	0	0	11833	0	0	0	0	0	1	0	0	1	0
Mid-Season	2	Average	BAAE-EF	BAAE	2018	BAAE-E6	B18-BAAE-E6	B18-BAAE-2-E6	0	0	0	18805.7	0	0	0	7357.19	0	0	0	0	1	0	0	0	1	0
Mid-Season	2	Average	BAAE-EF	BAAE	2018	BAAE-E7	B18-BAAE-E7	B18-BAAE-2-E7	0	0	0	20813.7	0	0	0	16012.3	0	0	0	0	1	0	0	0	1	0
Mid-Season	2	Average	BAAE-EF	BAAE	2018	BAAE-E8	B18-BAAE-E8	B18-BAAE-2-E8	0	0	0	0	15490.9	0	149.967	167.377	633.695	0	0	0	0	1	0	1	1	1
Mid-Season	2	Average	BAAE-EF	BAAE	2018	BAAE-E9	B18-BAAE-E9	B18-BAAE-2-E9	0	0	0	0	0	0	0	0	0	0	0	0	0	0	0	0	0	0
Mid-Season	2	Average	BAAE-EF	BAAE	2018	BAAE-E10	B18-BAAE-E10	B18-BAAE-2-E10	0	0	0	5911.56	10492.7	0	0	47559.4	0	0	0	0	1	1	0	0	1	0
Mid-Season	2	Best	BAAE-EF	BAAE	2018	BAAE-F1	B18-BAAE-F1	B18-BAAE-2-F1	0	0	0	0	142792	0	0	34734.5	0	0	0	0	0	1	0	0	1	0
Mid-Season	2	Best	BAAE-EF	BAAE	2018	BAAE-F2	B18-BAAE-F2	B18-BAAE-2-F2	0	763.108	763.108	0	32946.3	0	381838	642.689	28277.4	0	1	1	0	1	0	1	1	1
Mid-Season	2	Best	BAAE-EF	BAAE	2018	BAAE-F3	B18-BAAE-F3	B18-BAAE-2-F3	0	0	0	0	43746.6	0	0	1285.13	0	0	0	0	0	1	0	0	1	0
Mid-Season	2	Best	BAAE-EF	BAAE	2018	BAAE-F4	B18-BAAE-F4	B18-BAAE-2-F4	0	0	0	0	0	0	0	18469.2	0	0	0	0	0	0	0	0	1	0
Mid-Season	2	Best	BAAE-EF	BAAE	2018	BAAE-F6	B18-BAAE-F6	B18-BAAE-2-F6	0	0	0	0	0	0	0	303629	9552.18	0	0	0	0	0	0	0	1	1
Mid-Season	2	Best	BAAE-EF	BAAE	2018	BAAE-F7	B18-BAAE-F7	B18-BAAE-2-F7	0	0	0	0	0	0	0	49695.3	13706.5	0	0	0	0	0	0	0	1	1
Mid-Season	2	Best	BAAE-EF	BAAE	2018	BAAE-F8	B18-BAAE-F8	B18-BAAE-2-F8	0	0	0	0	2341	0	0	4851.9	0	0	0	0	0	1	0	0	1	0
Mid-Season	2	Best	BAAE-EF	BAAE	2018	BAAE-F9	B18-BAAE-F9	B18-BAAE-2-F9	0	0	0	0	191.417	0	0	22727.1	0	0	0	0	0	1	0	0	1	0
Mid-Season	2	Best	BAAE-EF	BAAE	2018	BAAE-F10	B18-BAAE-F10	B18-BAAE-2-F10	0	0	0	1655.33	0	0	9828.89	12277.4	0	0	0	0	1	0	0	1	1	0
Fall	3	Best	BAAB	BAAB	2018	BAAB-A1	B18-BAAB-A1	B18-BAAB-3-A1	0	0	0	0	11674.3	0	0	0	0	0	0	0	0	1	0	0	0	0
Fall	3	Best	BAAB	BAAB	2018	BAAB-A2	B18-BAAB-A2	B18-BAAB-3-A2	0	0	0	0	380612	0	0	0	0	0	0	0	0	1	0	0	0	0
Fall	3	Best	BAAB	BAAB	2018	BAAB-A3	B18-BAAB-A3	B18-BAAB-3-A3	10930	0	0	79497.3	367964	0	0	0	25794.9	1	0	0	1	1	0	0	0	1
Fall	3	Best	BAAB	BAAB	2018	BAAB-A4	B18-BAAB-A4	B18-BAAB-3-A4	0	0	0	81120.3	179932	0	0	12832.8	210066	0	0	0	1	1	0	0	1	1
Fall	3	Best	BAAB	BAAB	2018	BAAB-A5	B18-BAAB-A5	B18-BAAB-3-A5	0	0	0	0	18127.7	0	2638.97	0	0	0	0	0	0	1	0	1	0	0
Fall	3	Best	BAAB	BAAB	2018	BAAB-A6	B18-BAAB-A6	B18-BAAB-3-A6	0	0	0	17139.3	56766.7	0	0	0	5188.87	0	0	0	1	1	0	0	0	1
Fall	3	Best	BAAB	BAAB	2018	BAAB-A7	B18-BAAB-A7	B18-BAAB-3-A7	0	0	0	29.6592	0	0	0	0	423.491	0	0	0	1	0	0	0	0	1
Fall	3	Best	BAAB	BAAB	2018	BAAB-A8	B18-BAAB-A8	B18-BAAB-3-A8	0	0	0	277.893	100741	0	0	0	0	0	0	0	1	1	0	0	0	0
Fall	3	Best	BAAB	BAAB	2018	BAAB-A9	B18-BAAB-A9	B18-BAAB-3-A9	0	0	0	0	199757	0	0	0	0	0	0	0	0	1	0	0	0	0
Fall	3	Best	BAAB	BAAB	2018	BAAB-A10	B18-BAAB-A10	B18-BAAB-3-A10	101.478	0	0	19885.6	425976	0	0	3187.83	0	1	0	0	1	1	0	0	1	0
Fall	3	Average	BAAB	BAAB	2018	BAAB-B3	B18-BAAB-B3	B18-BAAB-3-B3	0	0	0	126196	112897	0	0	0	0	0	0	0	1	1	0	0	0	0
Fall	3	Average	BAAB	BAAB	2018	BAAB-B5	B18-BAAB-B5	B18-BAAB-3-B5	99004.9	0	0	1.51963e+06	1.03156e+06	0	213424	0	0	1	0	0	1	1	0	1	0	0
Fall	3	Average	BAAB	BAAB	2018	BAAB-B7	B18-BAAB-B7	B18-BAAB-3-B7	0	0	0	2788.54	20906.6	0	1.07168e+06	0	0	0	0	0	1	1	0	1	0	0
Fall	3	Average	BAAB	BAAB	2018	BAAB-B8	B18-BAAB-B8	B18-BAAB-3-B8	447.517	0	0	22893.5	113337	0	43980.9	0	72642.5	1	0	0	1	1	0	1	0	1
Fall	3	Average	BAAB	BAAB	2018	BAAB-B9	B18-BAAB-B9	B18-BAAB-3-B9	0	0	0	8550.71	24204.5	0	42847	0	0	0	0	0	1	1	0	1	0	0
Fall	3	Average	BAAB	BAAB	2018	BAAB-B10	B18-BAAB-B10	B18-BAAB-3-B10	14817.4	0	0	15533.9	141063	0	521220	0	42860.4	1	0	0	1	1	0	1	0	1
Fall	3	Best	BAAC	BAAC	2018	BAAC-A1	B18-BAAC-A1	B18-BAAC-3-A1	0	8323.3	8323.3	25854.2	5634.09	0	12495.8	0	15246.2	0	1	1	1	1	0	1	0	1
Fall	3	Best	BAAC	BAAC	2018	BAAC-A2	B18-BAAC-A2	B18-BAAC-3-A2	0	0	0	7345.31	5493.1	0	0	0	0	0	0	0	1	1	0	0	0	0
Fall	3	Best	BAAC	BAAC	2018	BAAC-A3	B18-BAAC-A3	B18-BAAC-3-A3	0	0	0	22024.2	638.36	0	0	0	0	0	0	0	1	1	0	0	0	0
Fall	3	Best	BAAC	BAAC	2018	BAAC-A4	B18-BAAC-A4	B18-BAAC-3-A4	0	0	0	421938	4259.86	0	9932.26	0	0	0	0	0	1	1	0	1	0	0
Fall	3	Best	BAAC	BAAC	2018	BAAC-A5	B18-BAAC-A5	B18-BAAC-3-A5	0	0	0	163915	29776.3	0	0	0	0	0	0	0	1	1	0	0	0	0
Fall	3	Best	BAAC	BAAC	2018	BAAC-A6	B18-BAAC-A6	B18-BAAC-3-A6	123.75	0	0	12313.6	3907.28	115.691	0	15.9771	0	1	0	0	1	1	1	0	1	0
Fall	3	Best	BAAC	BAAC	2018	BAAC-A7	B18-BAAC-A7	B18-BAAC-3-A7	0	0	0	307.075	0	0	5565.05	0	0	0	0	0	1	0	0	1	0	0
Fall	3	Best	BAAC	BAAC	2018	BAAC-A8	B18-BAAC-A8	B18-BAAC-3-A8	0	0	0	4020.51	1240.83	0	0	0	0	0	0	0	1	1	0	0	0	0
Fall	3	Best	BAAC	BAAC	2018	BAAC-A9	B18-BAAC-A9	B18-BAAC-3-A9	0	0	0	1.31491e+06	118011	0	4750.89	0	0	0	0	0	1	1	0	1	0	0
Fall	3	Best	BAAC	BAAC	2018	BAAC-A10	B18-BAAC-A10	B18-BAAC-3-A10	0	0	0	351044	71693.8	0	11395.3	0	0	0	0	0	1	1	0	1	0	0
Fall	3	Average	BAAC	BAAC	2018	BAAC-B1	B18-BAAC-B1	B18-BAAC-3-B1	0	0	0	23898.5	293785	0	0	0	0	0	0	0	1	1	0	0	0	0
Fall	3	Average	BAAC	BAAC	2018	BAAC-B2	B18-BAAC-B2	B18-BAAC-3-B2	0	0	0	127545	577428	0	0	0	0	0	0	0	1	1	0	0	0	0
Fall	3	Average	BAAC	BAAC	2018	BAAC-B3	B18-BAAC-B3	B18-BAAC-3-B3	0	0	0	26622.7	17135.9	0	0	0	0	0	0	0	1	1	0	0	0	0
Fall	3	Average	BAAC	BAAC	2018	BAAC-B5	B18-BAAC-B5	B18-BAAC-3-B5	0	0	0	342923	302672	0	0	0	0	0	0	0	1	1	0	0	0	0
Fall	3	Average	BAAC	BAAC	2018	BAAC-B6	B18-BAAC-B6	B18-BAAC-3-B6	0	0	0	58158.4	226295	0	0	0	0	0	0	0	1	1	0	0	0	0
Fall	3	Average	BAAC	BAAC	2018	BAAC-B8	B18-BAAC-B8	B18-BAAC-3-B8	0	0	0	73315.1	53946.3	0	0	0	0	0	0	0	1	1	0	0	0	0
Fall	3	Average	BAAC	BAAC	2018	BAAC-B9	B18-BAAC-B9	B18-BAAC-3-B9	0	0	0	241477	41622.6	166.528	0	39.0789	0	0	0	0	1	1	1	0	1	0
Fall	3	Average	BAAC	BAAC	2018	BAAC-B10	B18-BAAC-B10	B18-BAAC-3-B10	0	790.532	790.532	951903	64423.4	0	0	0	0	0	1	1	1	1	0	0	0	0
Fall	3	Average	BAAE-AB	BAAE	2018	BAAE-A1	B18-BAAE-A1	B18-BAAE-3-A1	0	0	0	0	0	0	0	0	26986.9	0	0	0	0	0	0	0	0	1
Fall	3	Average	BAAE-AB	BAAE	2018	BAAE-A2	B18-BAAE-A2	B18-BAAE-3-A2	0	0	0	43108.3	0	0	0	0	3113.17	0	0	0	1	0	0	0	0	1
Fall	3	Average	BAAE-AB	BAAE	2018	BAAE-A3	B18-BAAE-A3	B18-BAAE-3-A3	0	0	0	0	0	0	450.683	0	0	0	0	0	0	0	0	1	0	0
Fall	3	Average	BAAE-AB	BAAE	2018	BAAE-A4	B18-BAAE-A4	B18-BAAE-3-A4	0	0	0	32.4773	0	0	0	0	0	0	0	0	1	0	0	0	0	0
Fall	3	Average	BAAE-AB	BAAE	2018	BAAE-A5	B18-BAAE-A5	B18-BAAE-3-A5	35122.3	0	0	1764.13	4400.01	0	0	0	0	1	0	0	1	1	0	0	0	0
Fall	3	Average	BAAE-AB	BAAE	2018	BAAE-A7	B18-BAAE-A7	B18-BAAE-3-A7	0	0	0	0	54814.5	0	0	0	48720.1	0	0	0	0	1	0	0	0	1
Fall	3	Average	BAAE-AB	BAAE	2018	BAAE-A8	B18-BAAE-A8	B18-BAAE-3-A8	0	0	0	3552.08	402.064	0	0	0	2136	0	0	0	1	1	0	0	0	1
Fall	3	Average	BAAE-AB	BAAE	2018	BAAE-A9	B18-BAAE-A9	B18-BAAE-3-A9	0	0	0	22.4401	0	0	0	0	0	0	0	0	1	0	0	0	0	0
Fall	3	Average	BAAE-AB	BAAE	2018	BAAE-A10	B18-BAAE-A10	B18-BAAE-3-A10	0	0	0	53853.9	0	14202.3	0	0	603.713	0	0	0	1	0	1	0	0	1
Fall	3	Best	BAAE-AB	BAAE	2018	BAAE-B1	B18-BAAE-B1	B18-BAAE-3-B1	0	0	0	27418.3	173926	0	0	0	54507.6	0	0	0	1	1	0	0	0	1
Fall	3	Best	BAAE-AB	BAAE	2018	BAAE-B2	B18-BAAE-B2	B18-BAAE-3-B2	0	0	0	59.2356	33433.7	0	0	0	34405.7	0	0	0	1	1	0	0	0	1
Fall	3	Best	BAAE-AB	BAAE	2018	BAAE-B3	B18-BAAE-B3	B18-BAAE-3-B3	2734.23	0	0	47214.3	209385	0	0	0	2360.29	1	0	0	1	1	0	0	0	1
Fall	3	Best	BAAE-AB	BAAE	2018	BAAE-B4	B18-BAAE-B4	B18-BAAE-3-B4	0	0	0	586.712	63725.8	0	10137.7	0	49508.6	0	0	0	1	1	0	1	0	1
Fall	3	Best	BAAE-AB	BAAE	2018	BAAE-B7	B18-BAAE-B7	B18-BAAE-3-B7	0	0	0	3871.3	0	0	0	0	0	0	0	0	1	0	0	0	0	0
Fall	3	Best	BAAE-AB	BAAE	2018	BAAE-B9	B18-BAAE-B9	B18-BAAE-3-B9	0	0	0	52.6871	0	0	0	0	0	0	0	0	1	0	0	0	0	0
Fall	3	Best	BAAE-AB	BAAE	2018	BAAE-B10	B18-BAAE-B10	B18-BAAE-3-B10	0	0	0	13.8076	0	0	0	0	0	0	0	0	1	0	0	0	0	0
Fall	3	Average	BAAE-CD	BAAE	2018	BAAE-C1	B18-BAAE-C1	B18-BAAE-3-C1	0	0	0	9.74451	0	0	0	0	0	0	0	0	1	0	0	0	0	0
Fall	3	Average	BAAE-CD	BAAE	2018	BAAE-C2	B18-BAAE-C2	B18-BAAE-3-C2	0	0	0	44221.8	66066.3	0	102153	0	0	0	0	0	1	1	0	1	0	0
Fall	3	Average	BAAE-CD	BAAE	2018	BAAE-C3	B18-BAAE-C3	B18-BAAE-3-C3	0	0	0	0	0	0	6611.09	0	0	0	0	0	0	0	0	1	0	0
Fall	3	Average	BAAE-CD	BAAE	2018	BAAE-C4	B18-BAAE-C4	B18-BAAE-3-C4	0	0	0	0	0	0	0	0	0	0	0	0	0	0	0	0	0	0
Fall	3	Average	BAAE-CD	BAAE	2018	BAAE-C5	B18-BAAE-C5	B18-BAAE-3-C5	0	0	0	0	0	0	0	0	0	0	0	0	0	0	0	0	0	0
Fall	3	Average	BAAE-CD	BAAE	2018	BAAE-C6	B18-BAAE-C6	B18-BAAE-3-C6	0	0	0	0	0	0	313.603	0	1530.43	0	0	0	0	0	0	1	0	1
Fall	3	Average	BAAE-CD	BAAE	2018	BAAE-C7	B18-BAAE-C7	B18-BAAE-3-C7	0	0	0	0	0	0	0	0	0	0	0	0	0	0	0	0	0	0
Fall	3	Average	BAAE-CD	BAAE	2018	BAAE-C8	B18-BAAE-C8	B18-BAAE-3-C8	0	0	0	15635.6	0	0	0	0	0	0	0	0	1	0	0	0	0	0
Fall	3	Average	BAAE-CD	BAAE	2018	BAAE-C9	B18-BAAE-C9	B18-BAAE-3-C9	0	0	0	0	0	946.975	0	0	0	0	0	0	0	0	1	0	0	0
Fall	3	Average	BAAE-CD	BAAE	2018	BAAE-C10	B18-BAAE-C10	B18-BAAE-3-C10	0	0	0	568710	140027	0	150168	0	19278	0	0	0	1	1	0	1	0	1
Fall	3	Best	BAAE-CD	BAAE	2018	BAAE-D1	B18-BAAE-D1	B18-BAAE-3-D1	0	0	0	2908.42	0	0	3344.45	0	0	0	0	0	1	0	0	1	0	0
Fall	3	Best	BAAE-CD	BAAE	2018	BAAE-D2	B18-BAAE-D2	B18-BAAE-3-D2	0	0	0	9075.61	0	0	0	0	0	0	0	0	1	0	0	0	0	0
Fall	3	Best	BAAE-CD	BAAE	2018	BAAE-D3	B18-BAAE-D3	B18-BAAE-3-D3	0	0	0	0	0	0	0	0	0	0	0	0	0	0	0	0	0	0
Fall	3	Best	BAAE-CD	BAAE	2018	BAAE-D4	B18-BAAE-D4	B18-BAAE-3-D4	0	0	0	0	1296.7	0	0	0	0	0	0	0	0	1	0	0	0	0
Fall	3	Best	BAAE-CD	BAAE	2018	BAAE-D5	B18-BAAE-D5	B18-BAAE-3-D5	0	0	0	0	0	0	976.967	0	22244.1	0	0	0	0	0	0	1	0	1
Fall	3	Best	BAAE-CD	BAAE	2018	BAAE-D6	B18-BAAE-D6	B18-BAAE-3-D6	0	0	0	0	0	0	0	73.9567	0	0	0	0	0	0	0	0	1	0
Fall	3	Best	BAAE-CD	BAAE	2018	BAAE-D7	B18-BAAE-D7	B18-BAAE-3-D7	0	0	0	264.375	0	0	0	0	0	0	0	0	1	0	0	0	0	0
Fall	3	Best	BAAE-CD	BAAE	2018	BAAE-D8	B18-BAAE-D8	B18-BAAE-3-D8	0	0	0	0	0	0	0	0	19345.2	0	0	0	0	0	0	0	0	1
Fall	3	Best	BAAE-CD	BAAE	2018	BAAE-D10	B18-BAAE-D10	B18-BAAE-3-D10	0	0	0	54.6231	0	0	0	193.767	0	0	0	0	1	0	0	0	1	0
Fall	3	Average	BAAE-EF	BAAE	2018	BAAE-E1	B18-BAAE-E1	B18-BAAE-3-E1	0	0	0	64908	646125	0	0	434.643	8006.6	0	0	0	1	1	0	0	1	1
Fall	3	Average	BAAE-EF	BAAE	2018	BAAE-E2	B18-BAAE-E2	B18-BAAE-3-E2	0	0	0	41251.2	57323.8	43144.4	152558	0	0	0	0	0	1	1	1	1	0	0
Fall	3	Average	BAAE-EF	BAAE	2018	BAAE-E4	B18-BAAE-E4	B18-BAAE-3-E4	0	0	0	31840.5	318052	0	2730.78	0	0	0	0	0	1	1	0	1	0	0
Fall	3	Average	BAAE-EF	BAAE	2018	BAAE-E5	B18-BAAE-E5	B18-BAAE-3-E5	0	0	0	72774.6	353488	16643.6	0	7.88732	1878.39	0	0	0	1	1	1	0	1	1
Fall	3	Average	BAAE-EF	BAAE	2018	BAAE-E6	B18-BAAE-E6	B18-BAAE-3-E6	0	0	0	235679	92496.6	0	216524	0	0	0	0	0	1	1	0	1	0	0
Fall	3	Average	BAAE-EF	BAAE	2018	BAAE-E8	B18-BAAE-E8	B18-BAAE-3-E8	0	0	0	130847	525655	0	0	0	0	0	0	0	1	1	0	0	0	0
Fall	3	Average	BAAE-EF	BAAE	2018	BAAE-E9	B18-BAAE-E9	B18-BAAE-3-E9	0	0	0	58724.7	12501.9	0	0	0	0	0	0	0	1	1	0	0	0	0
Fall	3	Best	BAAE-EF	BAAE	2018	BAAE-F1	B18-BAAE-F1	B18-BAAE-3-F1	0	0	0	0	0	0	102758	4480.87	0	0	0	0	0	0	0	1	1	0
Fall	3	Best	BAAE-EF	BAAE	2018	BAAE-F2	B18-BAAE-F2	B18-BAAE-3-F2	0	0	0	38675.2	97836.3	0	0	46.9184	0	0	0	0	1	1	0	0	1	0
Fall	3	Best	BAAE-EF	BAAE	2018	BAAE-F3	B18-BAAE-F3	B18-BAAE-3-F3	0	0	0	0	12149.6	615009	5003.96	0	167841	0	0	0	0	1	1	1	0	1
Fall	3	Best	BAAE-EF	BAAE	2018	BAAE-F4	B18-BAAE-F4	B18-BAAE-3-F4	0	0	0	0	0	132.684	0	0	0	0	0	0	0	0	1	0	0	0
Fall	3	Best	BAAE-EF	BAAE	2018	BAAE-F5	B18-BAAE-F5	B18-BAAE-3-F5	0	0	0	33578.2	112524	672.831	0	95.1047	34208.7	0	0	0	1	1	1	0	1	1
Fall	3	Best	BAAE-EF	BAAE	2018	BAAE-F6	B18-BAAE-F6	B18-BAAE-3-F6	0	0	0	0	418822	45.2523	0	0	732.352	0	0	0	0	1	1	0	0	1
Fall	3	Best	BAAE-EF	BAAE	2018	BAAE-F7	B18-BAAE-F7	B18-BAAE-3-F7	0	0	0	0	2699.69	55.7215	0	42.7356	0	0	0	0	0	1	1	0	1	0
Fall	3	Best	BAAE-EF	BAAE	2018	BAAE-F8	B18-BAAE-F8	B18-BAAE-3-F8	0	0	0	3712.64	170292	46.1064	0	0	0	0	0	0	1	1	1	0	0	0
Fall	3	Best	BAAE-EF	BAAE	2018	BAAE-F9	B18-BAAE-F9	B18-BAAE-3-F9	0	0	0	0	0	72.8046	0	0	0	0	0	0	0	0	1	0	0	0
Fall	3	Best	BAAE-EF	BAAE	2018	BAAE-F10	B18-BAAE-F10	B18-BAAE-3-F10	0	0	0	0	3872.22	0	0	0	22874	0	0	0	0	1	0	0	0	1
